# Supplementary material for: Crystal structure of methyl 2-[5-(2-hy­droxy­phen­yl)-2H-tetra­zol-2-yl]acetate
Source: Acta Crystallogr E Crystallogr Commun. 2017 Nov 30;73(Pt 12):1971–3. doi: 10.1107/S205698901701698X (PMC5730263; doi:10.1107/S205698901701698X)
Supplement: Supplementary file 1 [file e-73-01971-sup1.cif]

##############################################################################
#                                                                            #
# This CIF contains the data in a paper accepted for publication in          #
# Acta Crystallographica Section E. It conforms to the requirements of       #
# Notes for Authors for Acta Crystallographica Section E, and has been       #
# peer reviewed under the auspices of the IUCr Commission on Journals.       #
#                                                                            #
# Full details of the Crystallographic Information File format               #
# are given in the paper "The Crystallographic Information File (CIF):       #
# a New Standard Archive File for Crystallography" by S. R. Hall, F. H.      #
# Allen and I. D. Brown [Acta Cryst. (1991), A47, 655-685].                  #
#                                                                            #
# The current version of the core CIF dictionary is obtainable from          #
# ftp://ftp.iucr.org/pub/cif_core.dic.                                       #
#                                                                            #
# Software is freely available for graphical display of the structure(s)     #
# in this CIF. For information consult the CIF software page                 #
# http://www.iucr.org/resources/cif/software.                                #
#                                                                            #
# This file may be used for bona fide research purposes within the           #
# scientific community so long as proper attribution is given to the journal # 
# article from which it was obtained.                                        #
#                                                                            #
##############################################################################
data_I
_audit_creation_method     SHELXL-2014
_chemical_name_systematic
;
Methyl 2-[5-(2-hydroxyphenyl)-2<i>H</i>-tetrazol-2-yl]acetate
;
_chemical_name_common     ?
_chemical_formula_moiety     'C10 H10 N4 O3'
_chemical_formula_sum     'C10 H10 N4 O3'
_chemical_formula_iupac     'C10 H10 N4 O3'
_chemical_formula_weight     234.22
_chemical_melting_point     ?
_shelx_space_group_comment
;
The symmetry employed for this shelxl refinement is uniquely defined
by the following loop, which should always be used as a source of
symmetry information in preference to the above space-group names.
They are only intended as comments.
;
_space_group_crystal_system     monoclinic
_space_group_name_H-M_alt     'P 21/c'
_space_group_name_Hall     '-P 2ybc'
loop_
    _space_group_symop_operation_xyz
    'x, y, z'
    '-x, y+1/2, -z+1/2'
    '-x, -y, -z'
    'x, -y-1/2, z-1/2'
_cell_length_a     10.060(2)
_cell_length_b     8.2538(17)
_cell_length_c     13.536(3)
_cell_angle_alpha     90
_cell_angle_beta     104.479(10)
_cell_angle_gamma     90
_cell_volume     1088.2(4)
_cell_formula_units_Z     4
_cell_measurement_reflns_used     3134
_cell_measurement_theta_min     2.91
_cell_measurement_theta_max     24.32
_cell_measurement_temperature     100(2)
_exptl_crystal_description     needle
_exptl_crystal_colour     colourless
_exptl_crystal_size_max     0.15
_exptl_crystal_size_mid     0.10
_exptl_crystal_size_min     0.10
_exptl_crystal_density_diffrn     1.430
_exptl_crystal_density_meas     ?
_exptl_crystal_density_method     ?
_exptl_crystal_F_000     488
_exptl_absorpt_coefficient_mu     0.109
_exptl_absorpt_correction_type     multi-scan
_exptl_absorpt_process_details
;
(SADABS; Krause <i>et al.</i>, 2015)
;
_shelx_estimated_absorpt_T_min     ?
_shelx_estimated_absorpt_T_max     ?
_exptl_absorpt_correction_T_min     0.987
_exptl_absorpt_correction_T_max     0.989
_exptl_special_details     ?
_diffrn_ambient_temperature     100(2)
_diffrn_radiation_type     MoK\a
_diffrn_radiation_wavelength     0.71073
_diffrn_measurement_device_type     'Bruker APEXII CCD'
_diffrn_measurement_method     '\f and \w scans'
_diffrn_detector_area_resol_mean     ?
_diffrn_reflns_number     14003
_diffrn_reflns_av_R_equivalents     0.0438
_diffrn_reflns_theta_min     2.091
_diffrn_reflns_theta_max     27.163
_diffrn_reflns_theta_full     25.242
_diffrn_measured_fraction_theta_max     0.979
_diffrn_measured_fraction_theta_full     0.999
_diffrn_reflns_limit_h_min     -12
_diffrn_reflns_limit_h_max     12
_diffrn_reflns_limit_k_min     -10
_diffrn_reflns_limit_k_max     10
_diffrn_reflns_limit_l_min     -17
_diffrn_reflns_limit_l_max     17
_refine_special_details     ?
_reflns_number_total     2372
_reflns_number_gt     1252
_reflns_threshold_expression     'I > 2\s(I)'
_refine_ls_structure_factor_coef     Fsqd
_refine_ls_matrix_type     full
_refine_ls_R_factor_all     0.1242
_refine_ls_R_factor_gt     0.0565
_refine_ls_wR_factor_gt     0.1100
_refine_ls_wR_factor_ref     0.1367
_refine_ls_goodness_of_fit_ref     1.015
_refine_ls_restrained_S_all     1.015
_refine_ls_number_reflns     2372
_refine_ls_number_parameters     167
_refine_ls_number_restraints     0
_refine_ls_hydrogen_treatment     constr
_refine_ls_weighting_scheme     calc
_refine_ls_weighting_details
              'w=1/[\s^2^(Fo^2^)+(0.0479P)^2^+0.3171P] where P=(Fo^2^+2Fc^2^)/3'
_atom_sites_solution_hydrogens     geom
_atom_sites_solution_primary     direct
_atom_sites_solution_secondary     difmap
_refine_ls_shift/su_max     0.000
_refine_ls_shift/su_mean     0.000
_refine_diff_density_max     0.137
_refine_diff_density_min     -0.171
_refine_ls_extinction_method     none
_refine_ls_extinction_coef     .
loop_
    _atom_type_symbol
    _atom_type_description
    _atom_type_scat_dispersion_real
    _atom_type_scat_dispersion_imag
    _atom_type_scat_source
    'C' 'C' 0.0033 0.0016
                         'International Tables Vol C Tables 4.2.6.8 and 6.1.1.4'
    'H' 'H' 0.0000 0.0000
                         'International Tables Vol C Tables 4.2.6.8 and 6.1.1.4'
    'N' 'N' 0.0061 0.0033
                         'International Tables Vol C Tables 4.2.6.8 and 6.1.1.4'
    'O' 'O' 0.0106 0.0060
                         'International Tables Vol C Tables 4.2.6.8 and 6.1.1.4'
_computing_data_collection
;
APEX2 (Bruker, 2014)
;
_computing_cell_refinement
;
SAINT (Bruker, 2014)
;
_computing_data_reduction
;
SAINT (Bruker, 2014)
;
_computing_structure_solution
;
SHELXS97 (Sheldrick, 2008)
;
_computing_structure_refinement
;
SHELXL2014 (Sheldrick, 2015)
;
_computing_molecular_graphics
;
Mercury (Macrae <i>et al.</i>, 2008)
;
_computing_publication_material
;
publCIF (Westrip, 2010)
;
loop_
    _atom_site_type_symbol
    _atom_site_label
    _atom_site_fract_x
    _atom_site_fract_y
    _atom_site_fract_z
    _atom_site_U_iso_or_equiv
    _atom_site_adp_type
    _atom_site_calc_flag
    _atom_site_occupancy
    _atom_site_disorder_assembly
    _atom_site_disorder_group
    O O1 0.3781(3) 0.2337(4) 0.3644(3) 0.0745(14) Uani d 0.531(5) A 1
    H H1 0.4534 0.2755 0.3623 0.112 Uiso calc 0.531(5) A 1
    O O2 0.92819(16) 0.46762(19) 0.26859(14) 0.0718(5) Uani d 1 . .
    O O3 0.92563(18) 0.2756(2) 0.38419(16) 0.0879(6) Uani d 1 . .
    O O1A 0.5939(5) 0.1877(6) 0.7094(3) 0.1031(19) Uani d 0.469(5) A 2
    H H1A 0.6557 0.2377 0.6900 0.155 Uiso calc 0.469(5) A 2
    N N1 0.61929(19) 0.3786(2) 0.43476(16) 0.0618(5) Uani d 1 . .
    N N2 0.7415(2) 0.4500(2) 0.46016(19) 0.0679(6) Uani d 1 . .
    N N3 0.8043(2) 0.4384(3) 0.5571(2) 0.0890(7) Uani d 1 . .
    N N4 0.7203(2) 0.3567(3) 0.59958(17) 0.0826(7) Uani d 1 . .
    C C1 0.6085(2) 0.3209(3) 0.5240(2) 0.0574(6) Uani d 1 . .
    C C2 0.4922(2) 0.2276(2) 0.53816(19) 0.0555(6) Uani d 1 . .
    C C3 0.4899(3) 0.1677(3) 0.6336(3) 0.0749(7) Uani d 1 . .
    H H3 0.5638 0.1911 0.6908 0.090 Uiso calc 0.531(5) A 1
    C C4 0.3811(4) 0.0744(3) 0.6462(3) 0.0916(10) Uani d 1 . .
    H H4 0.3810 0.0334 0.7117 0.110 Uiso calc 1 . .
    C C5 0.2743(3) 0.0412(3) 0.5647(3) 0.0913(10) Uani d 1 . .
    H H5 0.2001 -0.0237 0.5734 0.110 Uiso calc 1 . .
    C C6 0.2733(3) 0.1010(3) 0.4701(3) 0.0831(8) Uani d 1 . .
    H H6 0.1978 0.0790 0.4137 0.100 Uiso calc 1 . .
    C C7 0.3818(3) 0.1929(3) 0.4565(2) 0.0652(7) Uani d 1 . .
    H H7 0.3808 0.2330 0.3905 0.078 Uiso calc 0.469(5) A 2
    C C8 0.8045(3) 0.5246(3) 0.3866(2) 0.0778(8) Uani d 1 . .
    H H8A 0.8619 0.6170 0.4189 0.093 Uiso calc 1 . .
    H H8B 0.7322 0.5670 0.3288 0.093 Uiso calc 1 . .
    C C9 0.8923(2) 0.4048(3) 0.3474(2) 0.0635(7) Uani d 1 . .
    C C10 1.0223(3) 0.3749(3) 0.2257(2) 0.0834(8) Uani d 1 . .
    H H10A 1.0402 0.4334 0.1674 0.125 Uiso calc 1 . .
    H H10B 0.9817 0.2691 0.2031 0.125 Uiso calc 1 . .
    H H10C 1.1087 0.3594 0.2776 0.125 Uiso calc 1 . .
loop_
    _atom_site_aniso_label
    _atom_site_aniso_U_11
    _atom_site_aniso_U_22
    _atom_site_aniso_U_33
    _atom_site_aniso_U_12
    _atom_site_aniso_U_13
    _atom_site_aniso_U_23
    O1 0.063(2) 0.086(3) 0.071(3) -0.0122(18) 0.0098(17) 0.0043(19)
    O2 0.0666(11) 0.0501(10) 0.1035(13) 0.0043(8) 0.0303(10) 0.0086(10)
    O3 0.0893(13) 0.0446(10) 0.1425(17) 0.0147(9) 0.0529(12) 0.0194(11)
    O1A 0.127(4) 0.118(4) 0.062(3) 0.006(3) 0.018(3) 0.011(3)
    N1 0.0533(12) 0.0445(11) 0.0897(15) 0.0028(10) 0.0215(11) -0.0002(11)
    N2 0.0570(13) 0.0463(12) 0.1035(18) 0.0007(10) 0.0260(13) -0.0040(12)
    N3 0.0684(15) 0.0838(18) 0.111(2) -0.0131(14) 0.0151(15) -0.0115(16)
    N4 0.0699(15) 0.0835(16) 0.0897(17) -0.0084(13) 0.0113(13) -0.0090(13)
    C1 0.0534(15) 0.0414(12) 0.0779(17) 0.0082(11) 0.0172(13) -0.0068(13)
    C2 0.0568(14) 0.0374(12) 0.0754(17) 0.0095(11) 0.0225(13) -0.0017(12)
    C3 0.085(2) 0.0605(17) 0.082(2) 0.0139(15) 0.0271(18) 0.0054(16)
    C4 0.118(3) 0.0586(18) 0.119(3) 0.0109(19) 0.069(2) 0.0116(18)
    C5 0.096(2) 0.0504(17) 0.151(3) -0.0090(16) 0.074(2) -0.015(2)
    C6 0.0686(18) 0.0668(18) 0.121(3) -0.0077(15) 0.0376(17) -0.0194(18)
    C7 0.0604(16) 0.0517(15) 0.088(2) 0.0008(12) 0.0273(15) -0.0047(14)
    C8 0.0703(16) 0.0433(14) 0.130(2) 0.0011(12) 0.0439(17) 0.0049(15)
    C9 0.0474(13) 0.0384(13) 0.106(2) -0.0044(11) 0.0219(13) -0.0004(14)
    C10 0.0779(18) 0.0708(18) 0.110(2) 0.0042(15) 0.0398(16) -0.0052(16)
_geom_special_details
;
 All esds (except the esd in the dihedral angle between two l.s. planes)
 are estimated using the full covariance matrix.  The cell esds are taken
 into account individually in the estimation of esds in distances, angles
 and torsion angles; correlations between esds in cell parameters are only
 used when they are defined by crystal symmetry.  An approximate (isotropic)
 treatment of cell esds is used for estimating esds involving l.s. planes.
;
loop_
    _geom_bond_atom_site_label_1
    _geom_bond_atom_site_label_2
    _geom_bond_site_symmetry_2
    _geom_bond_distance
    _geom_bond_publ_flag
    O1 C7 . 1.282(4) ?
    O2 C9 . 1.315(3) ?
    O2 C10 . 1.447(3) ?
    O3 C9 . 1.190(3) ?
    O1A C3 . 1.280(5) ?
    N1 C1 . 1.328(3) ?
    N1 N2 . 1.329(3) ?
    N2 N3 . 1.310(3) ?
    N2 C8 . 1.445(3) ?
    N3 N4 . 1.319(3) ?
    N4 C1 . 1.351(3) ?
    C1 C2 . 1.452(3) ?
    C2 C7 . 1.387(3) ?
    C2 C3 . 1.388(3) ?
    C3 C4 . 1.383(4) ?
    C4 C5 . 1.362(4) ?
    C5 C6 . 1.370(4) ?
    C6 C7 . 1.378(3) ?
    C8 C9 . 1.508(3) ?
loop_
    _geom_angle_atom_site_label_1
    _geom_angle_atom_site_label_2
    _geom_angle_atom_site_label_3
    _geom_angle_site_symmetry_1
    _geom_angle_site_symmetry_3
    _geom_angle
    _geom_angle_publ_flag
    C9 O2 C10 . . 117.19(18) ?
    C1 N1 N2 . . 101.8(2) ?
    N3 N2 N1 . . 114.2(2) ?
    N3 N2 C8 . . 122.4(2) ?
    N1 N2 C8 . . 123.2(2) ?
    N2 N3 N4 . . 105.9(2) ?
    N3 N4 C1 . . 106.5(2) ?
    N1 C1 N4 . . 111.6(2) ?
    N1 C1 C2 . . 124.2(2) ?
    N4 C1 C2 . . 124.2(2) ?
    C7 C2 C3 . . 118.1(2) ?
    C7 C2 C1 . . 121.0(2) ?
    C3 C2 C1 . . 120.8(2) ?
    O1A C3 C4 . . 119.1(4) ?
    O1A C3 C2 . . 119.9(3) ?
    C4 C3 C2 . . 120.7(3) ?
    C5 C4 C3 . . 120.0(3) ?
    C4 C5 C6 . . 120.3(3) ?
    C5 C6 C7 . . 120.1(3) ?
    O1 C7 C6 . . 116.2(3) ?
    O1 C7 C2 . . 122.9(3) ?
    C6 C7 C2 . . 120.7(3) ?
    N2 C8 C9 . . 111.09(19) ?
    O3 C9 O2 . . 126.0(2) ?
    O3 C9 C8 . . 124.7(2) ?
    O2 C9 C8 . . 109.3(2) ?
loop_
    _geom_hbond_atom_site_label_D
    _geom_hbond_atom_site_label_H
    _geom_hbond_atom_site_label_A
    _geom_hbond_site_symmetry_A
    _geom_hbond_distance_DH
    _geom_hbond_distance_HA
    _geom_hbond_distance_DA
    _geom_hbond_angle_DHA
    O1 H1 N1 . 0.84 1.91 2.659(4) 148
    C5 H5 O3 3_656 0.95 2.57 3.472(3) 158
_shelx_hkl_file
;
   0  -1   0    0.02    0.06
   0  -1   0    0.02    0.06
   0  -1   0    0.07    0.05
   0  -1   0    0.01    0.06
   0   1   0    0.04    0.05
   0   1   0    0.01    0.04
   0   1   0    0.03    0.06
   0   1   0   -0.01    0.05
   0  -2   0   11.31    0.46
   0  -2   0   11.23    0.46
   0  -2   0   11.62    0.45
   0  -2   0   11.56    0.51
   0   2   0   11.81    0.48
   0   2   0   11.31    0.45
   0   2   0   11.31    0.44
   0   2   0   11.24    0.47
   0  -3   0   -0.23    0.22
   0  -3   0   -0.04    0.22
   0  -3   0    0.08    0.13
   0  -3   0    0.14    0.17
   0   3   0   -0.07    0.15
   0   3   0   -0.08    0.13
   0   3   0   -0.12    0.14
   0  -4   0    0.80    0.34
   0  -4   0    1.54    0.28
   0  -4   0    1.50    0.32
   0   4   0    1.08    0.24
   0   4   0    0.97    0.27
   0   4   0    1.16    0.28
   0  -5   0   -0.12    0.31
   0  -5   0    0.17    0.24
   0  -5   0   -0.10    0.19
   0   5   0   -0.01    0.22
   0   5   0   -0.19    0.21
   0   5   0    0.14    0.18
   0  -6   0    4.80    0.70
   0   6   0    5.41    0.70
   0   6   0    4.73    0.60
   0   6   0    4.94    0.55
   0  -7   0    0.42    0.47
   0   7   0    0.12    0.27
   0   7   0    0.36    0.38
   0  -8   0    1.37    0.59
   0   8   0    1.41    0.44
   0   8   0    0.66    0.44
   0  -9   0    0.63    0.54
   0   9   0    0.09    0.40
   0 -10   0    0.32    0.57
   0  10   0    1.34    0.49
   1 -10   0    0.36    0.59
  -1   9   0    0.75    0.45
   1  -9   0    0.39    0.53
  -1   8   0    2.26    0.58
  -1   8   0    2.85    0.54
   1  -8   0    3.27    0.73
  -1   7   0    0.02    0.26
  -1   7   0    0.04    0.34
   1  -7   0   -0.06    0.44
  -1   6   0    4.76    0.59
  -1   6   0    5.15    0.66
  -1   6   0    4.55    0.53
   1  -6   0    5.74    0.77
  -1   5   0    2.50    0.42
  -1   5   0    2.54    0.37
  -1   5   0    2.22    0.40
   1  -5   0    2.19    0.50
   1  -5   0    2.93    0.41
  -1   4   0    8.55    0.48
  -1   4   0    9.12    0.54
  -1   4   0    8.16    0.53
   1  -4   0    8.94    0.52
   1  -4   0    8.90    0.51
   1  -4   0    8.88    0.65
  -1   3   0   11.04    0.52
  -1   3   0   10.39    0.49
  -1   3   0   11.26    0.52
  -1   3   0   10.93    0.48
   1  -3   0   11.08    0.51
   1  -3   0   10.51    0.49
   1  -3   0   10.67    0.47
   1  -3   0   10.54    0.62
  -1   2   0  278.84    6.16
  -1   2   0  287.64    6.21
  -1   2   0  286.62    6.17
  -1   2   0  284.81    6.21
   1  -2   0  288.33    6.30
   1  -2   0  286.31    6.18
   1  -2   0  283.79    6.17
   1  -2   0  282.11    6.20
  -1   1   0   58.17    1.28
   1  -1   0   56.25    1.37
   1  -1   0   56.56    1.28
  -1   0   0   81.32    1.71
   1   0   0   74.78    1.68
  -1  -1   0   60.54    1.43
  -1  -1   0   58.79    1.41
  -1  -1   0   59.12    1.43
  -1  -1   0   58.55    1.44
  -1  -1   0   58.19    1.42
   1   1   0   60.65    1.30
   1   1   0   58.68    1.46
   1   1   0   64.08    1.30
   1   1   0   58.77    1.42
   1   1   0   58.65    1.44
   1   1   0   59.31    1.42
   1   1   0   58.24    1.37
  -1  -2   0  279.44    6.21
  -1  -2   0  286.72    6.24
  -1  -2   0  278.42    6.24
  -1  -2   0  282.09    6.20
   1   2   0  281.82    6.25
   1   2   0  283.95    6.20
   1   2   0  278.61    6.19
   1   2   0  283.02    6.27
  -1  -3   0   10.95    0.54
  -1  -3   0   10.64    0.60
  -1  -3   0   10.73    0.56
   1   3   0   10.46    0.58
   1   3   0   10.31    0.52
   1   3   0   10.77    0.57
  -1  -4   0    9.58    0.60
  -1  -4   0    9.16    0.56
  -1  -4   0    9.13    0.64
   1   4   0    8.53    0.53
   1   4   0    8.75    0.58
   1   4   0    9.05    0.61
  -1  -5   0    2.37    0.50
  -1  -5   0    1.67    0.39
   1   5   0    2.89    0.49
   1   5   0    2.72    0.40
   1   5   0    2.94    0.52
  -1  -6   0    5.16    0.69
  -1  -6   0    4.49    0.70
   1   6   0    4.93    0.68
   1   6   0    5.72    0.75
   1   6   0    5.14    0.66
  -1  -7   0    0.23    0.42
   1   7   0    0.25    0.36
   1   7   0    0.14    0.30
  -1  -8   0    1.66    0.59
   1   8   0    2.57    0.67
   1   8   0    2.59    0.60
  -1  -9   0    0.10    0.52
   1   9   0    0.22    0.44
  -1 -10   0    1.01    0.62
   1  10   0    1.11    0.49
   2 -10   0    0.21    0.58
   2  -9   0    1.48    0.64
  -2   8   0    1.29    0.48
  -2   8   0    2.45    0.51
   2  -8   0    1.64    0.61
  -2   7   0    0.57    0.28
  -2   7   0    0.19    0.29
  -2   7   0    0.53    0.37
   2  -7   0    0.55    0.50
  -2   6   0    0.46    0.23
  -2   6   0    0.31    0.25
  -2   6   0    0.33    0.30
   2  -6   0    0.28    0.45
  -2   5   0   86.45    2.30
  -2   5   0   87.67    2.38
  -2   5   0   90.85    2.43
   2  -5   0   86.16    2.53
   2  -5   0   91.14    2.33
  -2   4   0    3.27    0.32
  -2   4   0    3.37    0.38
  -2   4   0    3.44    0.38
   2  -4   0    4.79    0.57
   2  -4   0    3.75    0.36
  -2   3   0    0.45    0.18
  -2   3   0    0.45    0.15
  -2   3   0    0.27    0.15
  -2   3   0    0.25    0.16
   2  -3   0    0.44    0.15
   2  -3   0    0.33    0.29
  -2   2   0  446.50    9.50
   2  -2   0  446.88    9.50
   2  -2   0  443.01    9.68
  -2   1   0   60.37    1.41
  -2   0   0    2.98    0.15
  -2   0   0    2.96    0.15
   2   0   0    2.93    0.17
  -2  -1   0   56.31    1.42
  -2  -1   0   57.29    1.41
  -2  -1   0   56.91    1.40
  -2  -1   0   60.75    1.37
  -2  -1   0   57.81    1.30
   2   1   0   56.71    1.46
   2   1   0   56.45    1.44
   2   1   0   57.63    1.41
   2   1   0   57.93    1.42
   2   1   0   59.44    1.41
   2   1   0   55.46    1.35
  -2  -2   0  451.58   10.00
  -2  -2   0  461.87    9.97
  -2  -2   0  450.36    9.97
  -2  -2   0  467.15    9.99
   2   2   0  456.79    9.86
   2   2   0  448.62   10.04
   2   2   0  458.57    9.94
   2   2   0  457.20    9.96
   2   2   0  455.66   10.01
   2   2   0  476.42    9.75
  -2  -3   0    0.34    0.23
  -2  -3   0    0.46    0.26
  -2  -3   0    0.36    0.19
   2   3   0    0.46    0.19
   2   3   0    0.33    0.19
   2   3   0    0.10    0.18
   2   3   0    0.34    0.14
   2   3   0    0.33    0.16
  -2  -4   0    3.91    0.48
  -2  -4   0    3.51    0.42
  -2  -4   0    3.27    0.48
   2   4   0    3.31    0.24
   2   4   0    3.61    0.46
   2   4   0    3.14    0.28
   2   4   0    4.27    0.44
   2   4   0    3.16    0.46
  -2  -5   0   89.92    2.65
  -2  -5   0   90.60    2.58
   2   5   0   92.43    2.70
   2   5   0   91.57    2.53
   2   5   0   88.70    2.62
  -2  -6   0    0.89    0.41
  -2  -6   0   -0.27    0.36
   2   6   0    0.54    0.36
   2   6   0    0.82    0.40
  -2  -7   0    0.22    0.41
   2   7   0    0.36    0.38
   2   7   0    0.76    0.39
  -2  -8   0    0.87    0.51
   2   8   0    1.02    0.50
  -2  -9   0    0.64    0.51
   2   9   0    2.44    0.69
  -2 -10   0    1.74    0.73
   2  10   0    0.92    0.51
   3 -10   0   -0.09    0.63
   3  -9   0    0.18    0.56
   3  -8   0    0.08    0.53
   3  -7   0    0.60    0.53
  -3   6   0    0.00    0.27
  -3   6   0    0.19    0.27
  -3   6   0    0.40    0.22
   3  -6   0    1.12    0.53
  -3   5   0    1.75    0.28
  -3   5   0    1.84    0.32
  -3   5   0    1.32    0.32
   3  -5   0    1.86    0.30
   3  -5   0    2.88    0.62
  -3   4   0   16.01    0.67
  -3   4   0   15.94    0.67
  -3   4   0   18.46    0.82
  -3   4   0   15.33    0.61
   3  -4   0   17.61    0.92
   3  -4   0   16.54    0.63
   3  -3   0    1.31    0.37
  -3   2   0    5.67    0.37
  -3   1   0   24.53    0.66
  -3   1   0   24.74    0.73
  -3   0   0   53.42    1.25
  -3   0   0   55.81    1.33
   3   0   0   49.98    1.28
   3   0   0   53.27    1.26
  -3  -1   0   26.33    0.69
  -3  -1   0   28.54    0.79
  -3  -1   0   27.41    0.81
  -3  -1   0   25.89    0.81
   3   1   0   25.55    0.85
   3   1   0   25.52    0.79
   3   1   0   27.14    0.80
   3   1   0   26.64    0.77
   3   1   0   26.54    0.83
  -3  -2   0    6.29    0.21
  -3  -2   0    6.45    0.45
  -3  -2   0    5.99    0.41
  -3  -2   0    6.58    0.34
  -3  -2   0    6.12    0.42
   3   2   0    7.03    0.40
   3   2   0    6.13    0.32
   3   2   0    5.71    0.43
   3   2   0    6.46    0.41
   3   2   0    6.48    0.46
  -3  -3   0    0.97    0.29
  -3  -3   0    1.43    0.28
  -3  -3   0    1.37    0.33
   3   3   0    1.37    0.23
   3   3   0    1.56    0.28
   3   3   0    1.51    0.33
   3   3   0    1.16    0.16
   3   3   0    1.36    0.30
  -3  -4   0   18.19    1.00
  -3  -4   0   16.81    0.88
  -3  -4   0   16.86    0.88
   3   4   0   17.36    0.52
   3   4   0   17.56    0.82
   3   4   0   17.38    0.91
   3   4   0   16.51    0.87
  -3  -5   0    1.85    0.50
  -3  -5   0    1.72    0.44
   3   5   0    1.57    0.41
   3   5   0    1.92    0.38
   3   5   0    1.66    0.43
  -3  -6   0    0.08    0.38
  -3  -6   0    0.25    0.37
   3   6   0    0.78    0.39
   3   6   0    0.09    0.35
  -3  -7   0    0.23    0.43
   3   7   0   -0.06    0.33
   3   7   0    0.70    0.38
  -3  -8   0    0.14    0.46
   3   8   0    0.91    0.49
  -3  -9   0    0.76    0.58
   3   9   0    0.83    0.50
  -3 -10   0    0.82    0.60
   3  10   0    1.00    0.53
   4 -10   0    0.49    0.83
   4  -9   0    0.39    0.72
   4  -8   0   -0.49    0.55
   4  -7   0    0.67    0.58
   4  -6   0    0.68    0.56
   4  -5   0    5.77    0.77
  -4   3   0    5.11    0.42
  -4   2   0   29.28    0.89
  -4   2   0   29.66    0.82
  -4   1   0   15.34    0.58
  -4   1   0   15.19    0.49
  -4   0   0    0.56    0.13
  -4   0   0    0.48    0.18
   4   0   0    0.52    0.16
   4   0   0    0.93    0.14
  -4  -1   0   16.40    0.60
  -4  -1   0   15.42    0.63
  -4  -1   0   16.01    0.60
  -4  -1   0   16.27    0.52
   4   1   0   16.49    0.61
   4   1   0   15.65    0.59
   4   1   0   15.91    0.63
   4   1   0   16.12    0.66
   4   1   0   16.81    0.61
  -4  -2   0   31.54    1.03
  -4  -2   0   32.75    1.09
  -4  -2   0   31.94    1.08
  -4  -2   0   32.84    0.82
  -4  -2   0   32.34    0.96
   4   2   0   32.87    1.10
   4   2   0   30.71    0.94
   4   2   0   31.40    1.04
   4   2   0   31.39    1.12
  -4  -3   0    6.01    0.49
  -4  -3   0    5.88    0.56
  -4  -3   0    5.20    0.51
   4   3   0    5.59    0.52
   4   3   0    5.83    0.37
   4   3   0    6.25    0.55
   4   3   0    5.33    0.46
  -4  -4   0    0.48    0.31
  -4  -4   0    1.06    0.37
   4   4   0    0.84    0.33
   4   4   0    1.06    0.31
   4   4   0    1.16    0.21
   4   4   0    1.11    0.35
  -4  -5   0    4.78    0.64
  -4  -5   0    4.70    0.66
   4   5   0    5.11    0.36
   4   5   0    4.49    0.65
   4   5   0    5.54    0.71
  -4  -6   0    0.73    0.45
  -4  -6   0    0.54    0.45
   4   6   0    1.26    0.47
   4   6   0    0.83    0.45
  -4  -7   0    0.69    0.45
   4   7   0    1.18    0.51
   4   7   0    0.15    0.46
  -4  -8   0   -0.03    0.48
   4   8   0    0.48    0.47
  -4  -9   0    0.95    0.62
   4   9   0    2.28    0.73
  -4 -10   0    1.98    0.81
   4  10   0    2.38    0.73
  -5   5   0    9.23    0.61
  -5   4   0    1.60    0.36
  -5   3   0    5.95    0.45
  -5   3   0    5.85    0.46
  -5   3   0    5.96    0.45
  -5   2   0   -0.09    0.20
  -5   2   0   -0.06    0.21
  -5   1   0    4.93    0.33
  -5   1   0    5.40    0.40
  -5   0   0    1.20    0.18
  -5   0   0    1.17    0.25
   5   0   0    1.27    0.21
  -5  -1   0    6.00    0.44
  -5  -1   0    5.47    0.39
  -5  -1   0    6.31    0.35
   5   1   0    5.62    0.42
   5   1   0    5.98    0.39
   5   1   0    5.65    0.43
   5   1   0    5.29    0.43
   5   1   0    5.45    0.38
  -5  -2   0    0.26    0.19
  -5  -2   0    0.15    0.24
  -5  -2   0    0.18    0.21
  -5  -2   0    0.39    0.28
  -5  -2   0    0.09    0.12
   5   2   0    0.18    0.22
   5   2   0    0.18    0.19
   5   2   0    0.19    0.22
   5   2   0    0.21    0.18
  -5  -3   0    7.23    0.56
  -5  -3   0    6.72    0.63
  -5  -3   0    6.73    0.59
   5   3   0    6.82    0.62
   5   3   0    6.36    0.53
   5   3   0    6.58    0.44
   5   3   0    7.20    0.61
  -5  -4   0    1.32    0.41
  -5  -4   0    2.33    0.48
   5   4   0    2.32    0.49
   5   4   0    1.89    0.38
   5   4   0    2.29    0.32
   5   4   0    2.52    0.51
  -5  -5   0   12.67    0.92
  -5  -5   0   11.04    0.87
   5   5   0   12.26    0.92
   5   5   0   11.65    0.60
   5   5   0   11.65    0.95
  -5  -6   0    3.40    0.65
   5   6   0    3.27    0.61
   5   6   0    3.57    0.69
  -5  -7   0    3.42    0.72
   5   7   0    4.87    0.83
  -5  -8   0    0.17    0.52
   5   8   0    0.31    0.49
  -5  -9   0    0.69    0.57
   5   9   0    1.17    0.59
  -6   7   0   -0.08    0.34
  -6   6   0   -0.05    0.30
  -6   5   0    0.15    0.34
  -6   4   0    0.24    0.30
  -6   3   0    0.88    0.31
  -6   3   0    0.85    0.33
  -6   2   0    4.74    0.42
  -6   2   0    3.38    0.41
  -6   1   0   -0.16    0.16
  -6   1   0    0.12    0.23
  -6   0   0   56.81    1.63
  -6   0   0   57.47    1.50
   6   0   0   58.56    1.52
  -6  -1   0   -0.04    0.16
  -6  -1   0    0.16    0.21
   6   1   0   -0.06    0.18
   6   1   0   -0.10    0.18
   6   1   0   -0.08    0.17
   6   1   0    0.05    0.21
   6   1   0   -0.07    0.21
  -6  -2   0    5.39    0.53
  -6  -2   0    5.82    0.62
  -6  -2   0    5.54    0.35
  -6  -2   0    5.61    0.49
   6   2   0    5.06    0.44
   6   2   0    5.48    0.47
   6   2   0    5.67    0.47
   6   2   0    5.75    0.53
   6   2   0    5.16    0.54
  -6  -3   0    0.86    0.38
  -6  -3   0    1.01    0.39
   6   3   0    0.83    0.39
   6   3   0    1.15    0.29
   6   3   0    1.43    0.40
   6   3   0    0.41    0.28
  -6  -4   0    0.73    0.44
  -6  -4   0   -0.05    0.36
   6   4   0    0.14    0.36
   6   4   0    0.41    0.27
   6   4   0    0.17    0.49
   6   4   0    0.25    0.38
  -6  -5   0   -0.03    0.36
   6   5   0   -0.10    0.40
   6   5   0    0.11    0.26
   6   5   0    0.29    0.41
  -6  -6   0    0.69    0.50
   6   6   0    0.71    0.42
   6   6   0    0.19    0.28
   6   6   0    1.19    0.55
  -6  -7   0    0.67    0.55
   6   7   0    0.84    0.53
  -6  -8   0    0.88    0.64
   6   8   0    1.20    0.58
  -6  -9   0    1.00    0.65
   6   9   0    1.05    0.59
  -7   8   0   -0.01    0.37
  -7   7   0   -0.27    0.33
  -7   6   0   -0.10    0.32
  -7   5   0    0.77    0.34
  -7   4   0    9.94    0.67
  -7   3   0    4.25    0.42
  -7   3   0    2.82    0.44
  -7   2   0    2.34    0.32
  -7   2   0    1.30    0.35
  -7   1   0    4.57    0.48
  -7   1   0    5.68    0.44
  -7   0   0   23.16    0.82
  -7   0   0   23.52    0.97
   7   0   0   23.89    0.83
  -7  -1   0    5.97    0.44
  -7  -1   0    6.69    0.53
   7   1   0    6.36    0.53
   7   1   0    6.43    0.54
   7   1   0    6.42    0.51
  -7  -2   0    2.00    0.26
   7   2   0    1.67    0.38
   7   2   0    1.97    0.33
   7   2   0    1.83    0.36
   7   2   0    2.25    0.37
   7   2   0    2.00    0.43
  -7  -3   0    5.09    0.67
   7   3   0    5.44    0.65
   7   3   0    4.67    0.49
   7   3   0    4.86    0.66
   7   3   0    5.29    0.57
  -7  -4   0   13.01    0.97
   7   4   0   12.81    0.95
   7   4   0   14.25    1.05
   7   4   0   13.35    0.78
  -7  -5   0    1.14    0.48
   7   5   0    0.64    0.36
   7   5   0    1.53    0.47
   7   5   0    1.50    0.55
  -7  -6   0   -0.08    0.45
   7   6   0    0.04    0.44
   7   6   0   -0.09    0.31
  -7  -7   0    0.60    0.54
   7   7   0   -0.34    0.32
   7   7   0    0.73    0.50
  -7  -8   0    0.66    0.64
   7   8   0    0.96    0.54
  -8   8   0    0.04    0.38
  -8   7   0    0.43    0.36
  -8   6   0    0.39    0.37
  -8   5   0    0.76    0.36
  -8   4   0    3.23    0.49
  -8   3   0    2.24    0.38
  -8   3   0    1.86    0.41
  -8   2   0    6.67    0.54
  -8   2   0    5.27    0.56
  -8   1   0    0.03    0.24
  -8   1   0    0.07    0.29
  -8   0   0   18.05    0.90
  -8   0   0   18.04    0.77
   8   0   0   18.00    0.72
  -8  -1   0    0.05    0.21
   8   1   0   -0.11    0.26
  -8  -2   0    6.88    0.48
   8   2   0    6.82    0.63
  -8  -3   0    3.31    0.65
   8   3   0    3.41    0.48
   8   3   0    3.08    0.59
   8   3   0    3.53    0.70
  -8  -4   0    4.52    0.76
   8   4   0    4.50    0.57
   8   4   0    5.32    0.80
   8   4   0    6.27    0.74
  -8  -5   0    1.77    0.61
   8   5   0    4.27    0.64
   8   5   0    3.29    0.72
   8   5   0    2.49    0.48
  -8  -6   0    0.62    0.58
   8   6   0    0.38    0.40
   8   6   0    0.96    0.58
  -8  -7   0    0.98    0.65
   8   7   0    1.44    0.62
   8   7   0    1.02    0.45
  -8  -8   0    0.18    0.66
   8   8   0    1.15    0.66
  -9   7   0   -0.09    0.37
  -9   6   0    0.65    0.38
  -9   5   0    0.23    0.35
  -9   4   0    0.30    0.35
  -9   4   0    0.36    0.34
  -9   3   0   -0.02    0.30
  -9   3   0    0.83    0.39
  -9   2   0    1.29    0.41
  -9   2   0    2.31    0.38
  -9   1   0    4.60    0.57
  -9   1   0    4.55    0.46
  -9   0   0   33.88    1.17
  -9  -1   0    5.08    0.49
   9   1   0    4.92    0.50
  -9  -2   0    1.97    0.58
  -9  -2   0    2.70    0.34
   9   2   0    1.71    0.43
  -9  -3   0    0.34    0.48
   9   3   0   -0.27    0.34
  -9  -4   0    0.51    0.50
   9   4   0   -0.37    0.36
  -9  -5   0    0.29    0.50
   9   5   0   -0.01    0.39
   9   5   0    0.89    0.50
  -9  -6   0    0.25    0.58
   9   6   0    0.31    0.45
   9   6   0    1.78    0.62
  -9  -7   0    0.17    0.64
   9   7   0    2.14    0.65
 -10   6   0   -0.35    0.36
 -10   5   0    0.13    0.35
 -10   4   0    0.41    0.35
 -10   4   0    0.60    0.42
 -10   3   0    0.13    0.35
 -10   3   0    1.10    0.37
 -10   2   0    0.58    0.38
 -10   2   0    0.89    0.33
 -10   1   0    0.23    0.35
 -10   0   0    8.27    0.62
 -10  -1   0    0.74    0.27
 -10  -2   0    0.77    0.28
 -10  -2   0    0.62    0.51
  10   2   0    0.33    0.39
 -10  -3   0    0.68    0.52
  10   3   0    0.41    0.42
 -10  -4   0    0.11    0.54
  10   4   0   -0.45    0.40
 -10  -5   0    0.19    0.56
 -10  -6   0   -0.12    0.59
 -11   4   0    1.01    0.50
 -11   4   0    0.31    0.38
 -11   3   0    1.03    0.39
 -11   3   0    0.71    0.39
 -11   2   0    1.53    0.41
 -11   2   0    0.68    0.51
 -11   1   0    0.37    0.32
 -11   0   0    2.95    0.43
 -11  -1   0    0.10    0.26
 -11  -2   0    1.03    0.61
 -11  -3   0    0.17    0.54
  11   3   0   -0.33    0.43
 -11  -4   0   -0.17    0.60
 -11  -5   0   -0.31    0.61
 -12  -2   0   -0.73    0.54
 -12  -2  -1   -0.32    0.60
 -12  -1  -1   -0.86    0.54
 -11  -4  -1    0.04    0.59
  11   3   1    0.17    0.48
 -11  -3  -1   -0.24    0.52
 -11  -2  -1    0.60    0.58
 -11  -1  -1    0.83    0.33
 -11   0  -1    0.12    0.29
 -11   1  -1    0.91    0.38
 -11   2  -1    1.52    0.42
 -11   2  -1    0.72    0.42
 -11   3  -1   -0.27    0.30
 -11   4  -1    0.47    0.40
 -10  -6  -1    1.25    0.75
 -10  -5  -1   -0.46    0.59
  10   4   1   -0.07    0.45
 -10  -4  -1    0.47    0.55
  10   3   1    0.12    0.41
 -10  -3  -1    0.05    0.52
  10   2   1    2.28    0.48
 -10  -2  -1    2.26    0.66
 -10  -2  -1    4.02    0.45
 -10  -1  -1    1.12    0.30
 -10   0  -1    0.60    0.30
 -10   1  -1    1.56    0.37
 -10   1  -1    1.25    0.40
 -10   2  -1    3.45    0.45
 -10   2  -1    2.30    0.49
 -10   3  -1   -0.02    0.31
 -10   3  -1    0.33    0.35
 -10   4  -1    0.42    0.36
 -10   4  -1    0.68    0.35
 -10   5  -1    0.33    0.35
 -10   6  -1    0.64    0.39
   9   7   1    3.20    0.70
  -9  -7  -1    1.10    0.73
   9   6   1    1.21    0.57
  -9  -6  -1    0.91    0.63
   9   5   1    0.07    0.43
   9   5   1    1.17    0.52
  -9  -5  -1    0.89    0.59
   9   4   1   -0.61    0.36
  -9  -4  -1    0.07    0.49
   9   3   1    0.24    0.37
  -9  -3  -1    0.97    0.54
   9   2   1    0.93    0.38
  -9  -2  -1    1.59    0.32
  -9  -2  -1    0.95    0.52
   9   1   1    1.03    0.35
  -9  -1  -1    1.06    0.29
  -9   0  -1   -0.07    0.40
  -9   0  -1    0.27    0.28
  -9   1  -1    0.60    0.36
  -9   1  -1    1.08    0.32
  -9   2  -1    1.85    0.37
  -9   2  -1    1.03    0.38
  -9   3  -1    0.70    0.31
  -9   3  -1    0.35    0.33
  -9   4  -1   -0.09    0.29
  -9   5  -1    0.00    0.34
  -9   6  -1    0.29    0.35
  -9   7  -1    0.28    0.36
   8   7   1    1.84    0.65
   8   7   1    0.97    0.47
  -8  -7  -1    1.81    0.72
   8   6   1    1.83    0.62
   8   6   1    0.85    0.44
  -8  -6  -1    0.41    0.55
   8   5   1    4.80    0.79
   8   5   1    4.64    0.63
  -8  -5  -1    4.10    0.78
   8   4   1    1.17    0.39
   8   4   1    0.00    0.34
   8   4   1    0.79    0.46
  -8  -4  -1    0.27    0.49
   8   3   1    0.06    0.34
   8   3   1    0.52    0.39
  -8  -3  -1   -0.09    0.41
   8   2   1    7.79    0.66
  -8  -2  -1    9.79    0.56
  -8  -2  -1    8.01    0.79
   8   1   1    1.78    0.37
  -8  -1  -1    1.63    0.31
  -8   0  -1   -0.06    0.28
  -8   0  -1   -0.24    0.23
  -8   1  -1    1.22    0.36
  -8   1  -1    1.11    0.30
  -8   2  -1    8.99    0.59
  -8   2  -1    7.52    0.66
  -8   3  -1    0.18    0.27
  -8   3  -1    0.04    0.30
  -8   4  -1    0.78    0.35
  -8   5  -1    2.80    0.47
  -8   6  -1    0.39    0.34
  -8   7  -1    0.50    0.37
   7   8   1   -0.30    0.45
   7   8   1    1.30    0.59
  -7  -8  -1    1.22    0.70
   7   7   1    0.28    0.38
   7   7   1    0.43    0.48
  -7  -7  -1   -0.14    0.55
   7   6   1    2.16    0.67
   7   6   1    0.48    0.37
  -7  -6  -1    0.94    0.56
   7   5   1   -0.05    0.32
   7   5   1    1.07    0.41
   7   5   1    0.50    0.48
  -7  -5  -1   -0.17    0.40
   7   4   1   -0.05    0.34
   7   4   1   -0.39    0.29
   7   4   1   -0.34    0.39
  -7  -4  -1    0.05    0.42
   7   3   1    9.81    0.67
   7   3   1   10.39    0.78
   7   3   1    9.28    0.83
   7   3   1   10.42    0.70
  -7  -3  -1    9.00    0.46
  -7  -3  -1    8.14    0.79
   7   2   1   27.38    1.03
   7   2   1   25.56    1.01
   7   2   1   26.35    1.09
   7   2   1   25.36    1.14
  -7  -2  -1   27.45    0.89
  -7  -2  -1   25.36    1.02
  -7  -2  -1   24.73    1.17
   7   1   1   -0.05    0.24
  -7  -1  -1    0.06    0.26
  -7  -1  -1   -0.02    0.20
   7   0   1    0.24    0.22
  -7   0  -1    0.05    0.27
  -7   0  -1   -0.20    0.20
  -7   1  -1    0.01    0.27
  -7   1  -1    0.14    0.22
  -7   2  -1   23.43    0.83
  -7   2  -1   21.29    0.93
  -7   3  -1    7.05    0.60
  -7   3  -1    8.25    0.58
  -7   4  -1   -0.06    0.31
  -7   5  -1    0.30    0.32
  -7   6  -1    0.65    0.34
  -7   7  -1   -0.23    0.30
   6   9   1    1.25    0.59
  -6  -9  -1    0.59    0.66
   6   8   1    1.45    0.59
  -6  -8  -1   -0.52    0.51
   6   7   1    0.78    0.54
   6   7   1   -0.01    0.32
  -6  -7  -1   -0.14    0.51
   6   6   1    1.48    0.38
   6   6   1    2.35    0.61
   6   6   1    1.83    0.58
  -6  -6  -1    1.28    0.57
   6   5   1   15.35    0.80
   6   5   1   15.12    1.02
   6   5   1   14.00    1.09
  -6  -5  -1   12.20    0.99
   6   4   1   19.26    0.87
   6   4   1   19.52    1.16
   6   4   1   21.20    1.11
  -6  -4  -1   17.75    1.09
   6   3   1    6.05    0.71
   6   3   1    6.39    0.57
   6   3   1    6.29    0.52
   6   3   1    6.80    0.65
  -6  -3  -1    5.95    0.68
  -6  -3  -1    6.38    0.33
   6   2   1    0.18    0.24
   6   2   1    0.11    0.27
   6   2   1    0.37    0.28
   6   2   1    0.08    0.23
  -6  -2  -1    0.78    0.29
  -6  -2  -1    0.13    0.33
  -6  -2  -1   -0.02    0.24
  -6  -2  -1    0.27    0.17
   6   1   1    5.36    0.41
   6   1   1    5.53    0.46
   6   1   1    5.48    0.48
   6   1   1    6.16    0.47
  -6  -1  -1    5.38    0.38
  -6  -1  -1    5.49    0.43
  -6  -1  -1    5.80    0.48
   6   0   1    0.00    0.19
  -6   0  -1   -0.09    0.16
  -6   0  -1   -0.08    0.22
  -6   1  -1    5.22    0.39
  -6   1  -1    5.22    0.48
  -6   2  -1    0.12    0.22
  -6   2  -1    0.06    0.26
  -6   3  -1    4.38    0.45
  -6   3  -1    5.80    0.51
  -6   4  -1   14.56    0.72
  -6   5  -1   11.54    0.66
  -6   6  -1    0.99    0.37
   5   9   1    0.67    0.54
  -5  -9  -1    1.88    0.73
   5   8   1    0.74    0.50
  -5  -8  -1   -0.32    0.48
   5   7   1    1.24    0.59
  -5  -7  -1    1.46    0.62
   5   6   1    1.68    0.34
   5   6   1    1.99    0.56
   5   6   1    1.27    0.53
  -5  -6  -1    1.54    0.58
   5   5   1    1.00    0.43
   5   5   1    0.62    0.27
   5   5   1    0.68    0.45
  -5  -5  -1   -0.04    0.38
   5   4   1    0.25    0.22
   5   4   1    0.41    0.35
   5   4   1    0.51    0.30
   5   4   1    0.04    0.35
  -5  -4  -1    0.44    0.36
   5   3   1    5.52    0.61
   5   3   1    5.07    0.43
   5   3   1    5.53    0.60
   5   3   1    6.23    0.52
  -5  -3  -1    5.60    0.27
  -5  -3  -1    5.65    0.63
  -5  -3  -1    5.29    0.54
   5   2   1    1.44    0.25
   5   2   1    1.54    0.34
   5   2   1    1.87    0.35
   5   2   1    1.21    0.27
  -5  -2  -1    1.11    0.29
  -5  -2  -1    1.67    0.29
  -5  -2  -1    1.47    0.20
  -5  -2  -1    1.36    0.35
   5   1   1    5.15    0.37
   5   1   1    5.73    0.67
   5   1   1    5.27    0.43
   5   1   1    4.74    0.37
   5   1   1    4.82    0.40
  -5  -1  -1    4.91    0.38
  -5  -1  -1    4.82    0.33
  -5  -1  -1    4.34    0.38
   5   0   1   -0.30    0.14
  -5   0  -1    0.00    0.18
  -5   0  -1   -0.11    0.13
  -5   1  -1    5.14    0.32
  -5   1  -1    4.57    0.38
  -5   2  -1    1.74    0.24
  -5   2  -1    1.14    0.26
  -5   3  -1    4.78    0.40
  -5   3  -1    5.14    0.43
  -5   4  -1    0.53    0.29
   4   9   1    2.45    0.69
  -4  -9  -1    1.22    0.64
   4   8   1    0.43    0.47
  -4  -8  -1    0.14    0.50
   4   7   1    1.21    0.53
  -4  -7  -1    1.15    0.53
   4   6   1    1.97    0.53
   4   6   1    1.95    0.53
  -4  -6  -1    1.61    0.55
   4   5   1    1.19    0.43
   4   5   1    1.02    0.24
   4   5   1    0.74    0.39
  -4  -5  -1    0.69    0.41
   4   4   1    5.47    0.38
   4   4   1    5.72    0.65
   4   4   1    5.57    0.53
   4   4   1    6.13    0.69
  -4  -4  -1    5.23    0.62
   4   3   1    4.38    0.53
   4   3   1    4.34    0.45
   4   3   1    4.59    0.35
   4   3   1    4.55    0.51
  -4  -3  -1    5.27    0.57
  -4  -3  -1    4.97    0.46
  -4  -3  -1    4.00    0.34
   4   2   1    0.06    0.16
   4   2   1    0.25    0.23
   4   2   1    0.10    0.21
   4   2   1    0.44    0.22
  -4  -2  -1    0.50    0.19
  -4  -2  -1    0.19    0.19
  -4  -2  -1    0.26    0.24
  -4  -2  -1    0.08    0.10
   4   1   1   20.04    0.69
   4   1   1   18.97    0.66
   4   1   1   18.80    0.74
   4   1   1   18.23    0.67
   4   1   1   18.38    0.70
  -4  -1  -1   19.40    0.72
  -4  -1  -1   19.18    0.68
  -4  -1  -1   20.23    0.61
  -4  -1  -1   19.80    0.69
   4   0   1    0.11    0.14
  -4   0  -1   -0.18    0.10
  -4   0  -1    0.22    0.17
  -4   1  -1   17.89    0.54
  -4   1  -1   17.78    0.63
  -4   2  -1    0.09    0.17
  -4   2  -1    0.12    0.18
  -4   3  -1    3.99    0.37
   4  -6   1    1.85    0.65
   4  -7   1    1.39    0.65
   4  -8   1   -0.52    0.61
   4  -9   1    1.58    0.81
   3  10   1    0.92    0.55
  -3 -10  -1    0.51    0.64
   3   9   1    0.62    0.49
  -3  -9  -1    0.42    0.57
   3   8   1    1.28    0.54
  -3  -8  -1    0.76    0.53
   3   7   1    3.24    0.66
   3   7   1    2.73    0.67
  -3  -7  -1    3.11    0.64
   3   6   1    0.67    0.41
   3   6   1    0.32    0.35
  -3  -6  -1    0.17    0.39
   3   5   1    1.17    0.33
   3   5   1    0.88    0.42
   3   5   1    0.67    0.35
   3   5   1    1.04    0.18
  -3  -5  -1    1.11    0.42
   3   4   1    9.51    0.71
   3   4   1    9.79    0.42
   3   4   1    8.66    0.60
   3   4   1    9.78    0.68
  -3  -4  -1    9.21    0.69
   3   3   1   20.84    0.84
   3   3   1   20.42    0.89
   3   3   1   21.21    0.67
   3   3   1   20.34    0.93
  -3  -3  -1   22.07    0.86
  -3  -3  -1   20.60    0.88
   3   2   1   13.53    0.67
   3   2   1   13.27    0.52
   3   2   1   14.89    0.63
   3   2   1   15.13    0.67
  -3  -2  -1   14.79    0.65
  -3  -2  -1   14.31    0.43
  -3  -2  -1   15.40    0.56
  -3  -2  -1   15.34    0.63
   3   1   1  101.62    2.44
   3   1   1  106.32    2.56
   3   1   1  105.33    2.47
   3   1   1  103.35    2.51
   3   1   1  106.06    2.48
  -3  -1  -1  106.05    2.38
  -3  -1  -1  110.30    2.48
  -3  -1  -1  106.83    2.49
  -3  -1  -1  105.09    2.52
   3   0   1   -0.39    0.10
   3   0   1    0.13    0.13
  -3   0  -1   -0.02    0.10
  -3   0  -1   -0.02    0.10
  -3   0  -1   -0.19    0.13
  -3   1  -1   96.14    2.17
  -3   1  -1  100.48    2.27
  -3   2  -1   13.27    0.48
   3  -4   1    8.51    0.44
   3  -4   1    9.20    0.74
  -3   4  -1    8.31    0.42
  -3   4  -1    7.73    0.45
  -3   4  -1    8.19    0.40
   3  -5   1    1.36    0.52
  -3   5  -1    0.76    0.21
  -3   5  -1    0.76    0.26
  -3   5  -1    0.71    0.25
  -3   5  -1    0.98    0.22
   3  -6   1    0.75    0.52
  -3   6  -1    0.23    0.27
  -3   6  -1    0.51    0.26
   3  -7   1    2.97    0.67
   3  -8   1    1.22    0.61
   3  -9   1    0.11    0.56
   3 -10   1    0.63    0.75
   2  10   1    1.56    0.61
  -2 -10  -1    1.28    0.68
   2   9   1    2.85    0.62
  -2  -9  -1    0.70    0.54
   2   8   1    0.61    0.49
  -2  -8  -1    0.29    0.46
   2   7   1    0.96    0.47
   2   7   1    0.74    0.39
  -2  -7  -1    0.46    0.45
   2   6   1    0.09    0.30
   2   6   1    0.56    0.37
  -2  -6  -1   -0.06    0.38
   2   5   1    3.23    0.53
   2   5   1    3.25    0.46
   2   5   1    3.13    0.55
  -2  -5  -1    3.04    0.53
   2   4   1    4.06    0.52
   2   4   1    3.90    0.49
   2   4   1    4.28    0.45
   2   4   1    3.98    0.17
  -2  -4  -1    4.62    0.56
  -2  -4  -1    4.87    0.48
   2   3   1   26.49    0.67
   2   3   1   25.53    1.00
   2   3   1   23.88    0.94
   2   3   1   22.66    0.87
  -2  -3  -1   24.61    0.95
  -2  -3  -1   25.13    0.91
   2   2   1   13.34    0.44
   2   2   1   12.62    0.61
   2   2   1   13.03    0.56
   2   2   1   12.02    0.58
  -2  -2  -1   12.44    0.55
  -2  -2  -1   12.90    0.59
  -2  -2  -1   13.45    0.59
   2   1   1  253.52    5.81
   2   1   1  265.24    5.88
   2   1   1  262.73    5.94
  -2  -1  -1  282.41    5.85
  -2  -1  -1  275.88    5.77
  -2  -1  -1  273.99    5.89
  -2  -1  -1  269.64    5.88
   2   0   1    0.27    0.10
   2   0   1   -0.30    0.10
   2   0   1   -0.22    0.08
  -2   0  -1    0.02    0.07
  -2   0  -1   -0.01    0.10
  -2   0  -1   -0.23    0.08
  -2   1  -1  265.43    5.70
   2  -2   1   12.98    0.58
  -2   2  -1   12.00    0.40
  -2   2  -1   13.13    0.39
   2  -3   1   24.25    0.90
   2  -3   1   23.92    0.73
  -2   3  -1   22.68    0.75
  -2   3  -1   23.47    0.76
  -2   3  -1   23.33    0.68
  -2   3  -1   23.55    0.72
  -2   3  -1   23.15    0.72
   2  -4   1    3.33    0.34
   2  -4   1    4.89    0.56
  -2   4  -1    3.27    0.37
  -2   4  -1    3.52    0.30
  -2   4  -1    3.40    0.35
  -2   4  -1    3.96    0.33
   2  -5   1    3.25    0.59
   2  -5   1    3.17    0.41
  -2   5  -1    3.21    0.35
  -2   5  -1    3.03    0.37
  -2   5  -1    2.48    0.39
  -2   5  -1    2.96    0.42
   2  -6   1    0.40    0.48
   2  -6   1    0.49    0.27
  -2   6  -1    0.16    0.26
  -2   6  -1    0.29    0.20
  -2   6  -1    0.57    0.26
   2  -7   1    1.65    0.60
  -2   7  -1    1.17    0.33
  -2   7  -1    1.30    0.44
  -2   7  -1    0.61    0.27
   2  -8   1    1.33    0.60
  -2   8  -1    1.02    0.50
   2  -9   1    0.28    0.58
   2 -10   1    1.60    0.72
   1  10   1    1.06    0.51
  -1 -10  -1    1.51    0.72
   1   9   1    0.85    0.49
  -1  -9  -1    0.38    0.53
   1   8   1    1.35    0.54
  -1  -8  -1    1.20    0.55
   1   7   1    9.69    1.00
   1   7   1    8.49    0.93
  -1  -7  -1    8.01    0.96
   1   6   1    9.60    0.76
   1   6   1    8.85    0.80
  -1  -6  -1    8.01    0.80
   1   5   1    4.93    0.52
   1   5   1    3.58    0.26
   1   5   1    4.53    0.56
   1   5   1    6.12    0.70
  -1  -5  -1    3.93    0.58
   1   4   1   29.50    0.86
   1   4   1   30.74    1.19
   1   4   1   31.47    1.09
   1   4   1   33.06    1.18
  -1  -4  -1   31.29    1.11
  -1  -4  -1   31.31    1.20
   1   3   1    6.21    0.46
   1   3   1    5.83    0.27
   1   3   1    5.99    0.42
   1   3   1    5.95    0.47
  -1  -3  -1    6.05    0.42
  -1  -3  -1    6.32    0.49
   1   2   1  869.56   18.66
   1   2   1  859.90   18.63
   1   2   1  934.65   18.38
   1   2   1  862.89   18.58
  -1  -2  -1  862.44   18.62
  -1  -2  -1  845.68   18.58
  -1  -2  -1  857.18   18.64
   1   1   1   12.69    0.36
   1   1   1   11.67    0.43
  -1  -1  -1   12.43    0.43
  -1  -1  -1   12.40    0.33
  -1  -1  -1   12.12    0.44
  -1  -1  -1   12.88    0.39
  -1  -1  -1   12.18    0.42
   1   0   1   -1.13    0.07
   1   0   1   -1.13    0.06
   1   0   1   -1.10    0.07
   1   0   1   -0.82    0.11
  -1   0  -1   -1.15    0.04
  -1   0  -1   -1.13    0.06
  -1   0  -1   -1.19    0.05
  -1   0  -1   -1.13    0.06
   1  -1   1   10.96    0.37
   1  -1   1   11.29    0.30
  -1   1  -1   11.28    0.30
   1  -2   1  870.50   18.09
   1  -2   1  847.51   17.98
   1  -2   1  841.06   17.99
  -1   2  -1  849.66   17.99
  -1   2  -1  845.83   17.95
  -1   2  -1  827.57   17.98
   1  -3   1    5.94    0.39
   1  -3   1    5.86    0.38
   1  -3   1    5.94    0.49
  -1   3  -1    5.74    0.38
  -1   3  -1    6.12    0.35
  -1   3  -1    5.63    0.38
  -1   3  -1    6.02    0.34
   1  -4   1   30.49    1.03
   1  -4   1   31.07    1.16
  -1   4  -1   31.75    1.07
  -1   4  -1   31.14    1.01
  -1   4  -1   30.29    1.07
   1  -5   1    4.69    0.50
   1  -5   1    4.92    0.65
  -1   5  -1    4.49    0.52
  -1   5  -1    4.65    0.53
  -1   5  -1    4.35    0.45
  -1   5  -1    4.71    0.44
   1  -6   1    9.46    0.68
   1  -6   1    8.39    0.85
  -1   6  -1    9.68    0.73
  -1   6  -1    8.99    0.61
  -1   6  -1    9.74    0.70
   1  -7   1    8.67    0.91
  -1   7  -1    8.54    0.72
  -1   7  -1    7.78    0.78
   1  -8   1    1.10    0.57
  -1   8  -1    1.60    0.43
  -1   8  -1    1.40    0.48
   1  -9   1    0.10    0.54
  -1   9  -1    0.21    0.40
   1 -10   1    1.74    0.72
   0  10   1    1.24    0.56
   0 -10  -1    1.08    0.62
   0   9   1    1.10    0.49
   0  -9  -1    0.60    0.54
   0   8   1    0.53    0.37
   0   8   1    0.66    0.45
   0  -8  -1    0.35    0.50
   0   7   1    1.30    0.45
   0   7   1    1.50    0.53
   0  -7  -1    1.39    0.55
   0   6   1    2.73    0.49
   0   6   1    4.31    0.53
   0   6   1    5.26    0.72
   0  -6  -1    3.52    0.63
   0   5   1    3.80    0.51
   0   5   1    3.17    0.51
   0   5   1    3.47    0.43
   0  -5  -1    3.34    0.44
   0  -5  -1    2.79    0.54
   0   4   1    6.97    0.52
   0   4   1    7.27    0.55
   0   4   1    7.99    0.50
   0  -4  -1    7.42    0.60
   0  -4  -1    7.69    0.49
   0   3   1    1.94    0.31
   0   3   1    2.68    0.33
   0   3   1    1.21    0.26
   0  -3  -1    2.00    0.36
   0  -3  -1    1.63    0.26
   0   2   1  288.56    6.30
   0   2   1  291.60    6.36
   0   2   1  281.93    6.33
   0  -2  -1  291.20    6.37
   0  -2  -1  287.50    6.34
   0  -2  -1  284.96    6.30
   0   1   1  132.75    2.92
   0   1   1  134.56    2.97
   0   1   1  136.08    2.99
   0   1   1  136.35    2.95
   0   1   1  137.51    2.85
   0  -1  -1  132.91    2.95
   0  -1  -1  134.52    2.98
   0  -1  -1  127.04    2.98
   0   0   1   -0.45    0.02
   0   0   1   -0.47    0.02
   0   0   1   -0.48    0.03
   0   0   1   -0.52    0.03
   0   0  -1   -0.53    0.03
   0   0  -1   -0.56    0.02
   0   0  -1   -0.55    0.02
   0   0  -1   -0.51    0.01
   0   0  -1   -0.48    0.03
   0  -1   1  132.43    2.92
   0  -1   1  136.53    2.91
   0  -1   1  133.60    2.93
   0  -1   1  132.11    2.93
   0   1  -1  131.70    2.92
   0   1  -1  135.15    2.91
   0  -2   1  279.21    6.08
   0  -2   1  274.08    6.04
   0  -2   1  277.43    6.03
   0   2  -1  279.27    6.04
   0   2  -1  272.50    6.02
   0   2  -1  274.60    5.99
   0  -3   1    1.74    0.27
   0  -3   1    2.24    0.27
   0  -3   1    1.67    0.33
   0  -3   1    1.70    0.29
   0   3  -1    1.40    0.26
   0   3  -1    1.56    0.23
   0  -4   1    7.26    0.58
   0  -4   1    7.02    0.50
   0  -4   1    7.00    0.46
   0   4  -1    7.17    0.50
   0   4  -1    7.80    0.47
   0   4  -1    7.32    0.52
   0  -5   1    3.57    0.56
   0  -5   1    3.97    0.50
   0  -5   1    3.42    0.42
   0   5  -1    3.18    0.40
   0   5  -1    3.62    0.50
   0   5  -1    3.33    0.46
   0  -6   1    3.88    0.57
   0  -6   1    3.40    0.65
   0   6  -1    4.03    0.49
   0   6  -1    4.39    0.60
   0   6  -1    3.28    0.52
   0  -7   1    2.23    0.62
   0  -7   1    1.48    0.44
   0   7  -1    2.35    0.51
   0   7  -1    2.39    0.55
   0  -8   1    0.41    0.52
   0   8  -1    0.89    0.36
   0   8  -1    0.29    0.39
   0  -9   1    1.17    0.61
   0   9  -1    0.31    0.37
   0 -10   1    0.53    0.58
   0  10  -1    2.03    0.60
  -1  10   1    2.44    0.66
   1 -10  -1    1.36    0.73
  -1   9   1    3.71    0.73
   1  -9  -1    3.92    0.83
  -1   8   1   -0.13    0.35
  -1   8   1    0.20    0.29
   1  -8  -1    0.04    0.45
  -1   7   1   13.27    0.97
  -1   7   1   14.51    0.92
   1  -7  -1   13.24    1.03
  -1   6   1    1.70    0.41
  -1   6   1    1.78    0.36
  -1   6   1    2.66    0.50
   1  -6  -1    0.92    0.51
  -1   5   1   32.00    1.15
  -1   5   1   34.37    1.28
  -1   5   1   33.07    1.22
   1  -5  -1   31.90    1.34
   1  -5  -1   34.17    1.19
  -1   4   1    6.30    0.44
  -1   4   1    6.22    0.49
  -1   4   1    6.74    0.48
   1  -4  -1    5.62    0.58
   1  -4  -1    6.43    0.43
  -1   3   1    0.09    0.14
  -1   3   1   -0.12    0.15
  -1   3   1    0.00    0.16
   1  -3  -1    0.31    0.14
   1  -3  -1    0.01    0.15
   1  -3  -1    0.09    0.27
  -1   2   1  563.55   12.33
  -1   2   1  567.13   12.34
  -1   2   1  575.13   12.34
   1  -2  -1  589.09   12.35
   1  -2  -1  580.66   12.31
   1  -2  -1  576.77   12.43
  -1   1   1  142.84    3.16
  -1   1   1  143.90    3.17
  -1   1   1  144.96    3.16
  -1   1   1  143.82    3.14
   1  -1  -1  139.14    3.22
   1  -1  -1  144.15    3.14
   1  -1  -1  145.81    3.17
  -1   0   1   -0.20    0.02
  -1   0   1   -0.16    0.02
  -1   0   1   -0.11    0.03
  -1   0   1   -0.08    0.05
   1   0  -1    0.06    0.06
   1   0  -1   -0.12    0.03
   1   0  -1   -0.15    0.03
   1   0  -1   -0.12    0.04
  -1  -1   1  139.83    3.13
  -1  -1   1  139.44    3.13
  -1  -1   1  139.54    3.11
  -1  -1   1  142.44    3.15
   1   1  -1  141.18    3.11
   1   1  -1  143.65    3.09
   1   1  -1  139.82    3.13
   1   1  -1  139.61    3.05
  -1  -2   1  565.50   12.16
  -1  -2   1  565.13   12.17
  -1  -2   1  557.48   12.14
   1   2  -1  564.81   12.10
   1   2  -1  574.12   12.16
   1   2  -1  562.54   12.14
  -1  -3   1   -0.03    0.18
  -1  -3   1    0.00    0.19
  -1  -3   1    0.08    0.16
  -1  -3   1   -0.20    0.20
   1   3  -1    0.09    0.16
   1   3  -1    0.01    0.14
  -1  -4   1    6.46    0.50
  -1  -4   1    6.03    0.55
  -1  -4   1    6.17    0.46
  -1  -4   1    5.84    0.51
   1   4  -1    6.13    0.45
   1   4  -1    6.38    0.51
   1   4  -1    6.33    0.50
  -1  -5   1   33.90    1.28
  -1  -5   1   35.21    1.38
   1   5  -1   35.09    1.36
   1   5  -1   33.08    1.30
   1   5  -1   33.16    1.22
  -1  -6   1    1.89    0.45
  -1  -6   1    1.24    0.53
   1   6  -1    2.26    0.42
   1   6  -1    1.82    0.45
   1   6  -1    2.15    0.50
  -1  -7   1   16.17    1.11
  -1  -7   1   13.43    0.95
   1   7  -1   14.68    1.04
   1   7  -1   14.97    0.98
  -1  -8   1    0.29    0.47
   1   8  -1   -0.31    0.33
   1   8  -1    0.46    0.35
  -1  -9   1    3.49    0.80
   1   9  -1    4.61    0.81
  -1 -10   1    0.59    0.60
   1  10  -1    2.04    0.63
   2 -10  -1    0.71    0.61
   2  -9  -1    1.10    0.60
  -2   8   1    3.41    0.66
  -2   8   1    3.26    0.54
   2  -8  -1    2.43    0.66
  -2   7   1    1.87    0.43
  -2   7   1    1.62    0.47
   2  -7  -1    0.62    0.49
  -2   6   1    0.13    0.28
  -2   6   1    0.14    0.20
  -2   6   1    0.12    0.27
   2  -6  -1   -0.21    0.41
  -2   5   1    2.53    0.40
  -2   5   1    2.73    0.43
  -2   5   1    2.71    0.36
   2  -5  -1    2.80    0.57
   2  -5  -1    2.71    0.35
  -2   4   1   17.87    0.69
  -2   4   1   18.45    0.76
  -2   4   1   17.35    0.75
   2  -4  -1   18.36    0.90
   2  -4  -1   18.92    0.72
  -2   3   1   54.63    1.37
  -2   3   1   53.15    1.41
  -2   3   1   51.72    1.41
   2  -3  -1   53.12    1.39
   2  -3  -1   52.30    1.43
   2  -3  -1   50.70    1.54
  -2   2   1  688.72   14.39
  -2   2   1  680.91   14.34
  -2   2   1  671.30   14.38
  -2   2   1  644.58   14.34
  -2   2   1  683.70   14.38
   2  -2  -1  684.18   14.40
   2  -2  -1  675.21   14.36
   2  -2  -1  671.88   14.54
  -2   1   1    7.00    0.33
  -2   1   1    6.92    0.29
   2  -1  -1    6.32    0.25
  -2   0   1   -0.07    0.09
  -2   0   1   -0.09    0.06
  -2   0   1   -0.13    0.07
  -2   0   1   -0.11    0.06
  -2   0   1   -0.12    0.07
   2   0  -1   -0.03    0.08
   2   0  -1   -0.18    0.09
   2   0  -1    0.05    0.07
   2   0  -1   -0.18    0.07
  -2  -1   1    6.39    0.19
  -2  -1   1    5.86    0.31
  -2  -1   1    6.44    0.33
  -2  -1   1    6.30    0.32
   2   1  -1    6.90    0.32
   2   1  -1    6.02    0.24
   2   1  -1    6.00    0.29
   2   1  -1    6.11    0.29
   2   1  -1    6.15    0.31
  -2  -2   1  684.43   14.62
  -2  -2   1  672.81   14.62
  -2  -2   1  680.93   14.60
   2   2  -1  694.90   14.62
   2   2  -1  682.71   14.66
   2   2  -1  680.75   14.59
   2   2  -1  661.51   14.46
  -2  -3   1   50.67    1.50
  -2  -3   1   51.12    1.47
  -2  -3   1   50.52    1.47
  -2  -3   1   51.77    1.52
   2   3  -1   52.77    1.48
   2   3  -1   51.23    1.53
  -2  -4   1   17.65    0.83
  -2  -4   1   17.77    0.87
  -2  -4   1   17.23    0.83
  -2  -4   1   18.15    0.81
   2   4  -1   17.85    0.80
   2   4  -1   18.78    0.87
   2   4  -1   18.55    0.89
  -2  -5   1    2.31    0.45
  -2  -5   1    3.36    0.59
   2   5  -1    2.61    0.47
   2   5  -1    2.23    0.39
   2   5  -1    2.77    0.50
  -2  -6   1    0.24    0.41
  -2  -6   1    0.35    0.38
   2   6  -1    0.02    0.28
   2   6  -1    0.80    0.35
  -2  -7   1    0.45    0.47
  -2  -7   1    0.80    0.47
   2   7  -1    0.95    0.41
   2   7  -1    1.18    0.47
  -2  -8   1    2.14    0.64
   2   8  -1    2.29    0.61
  -2  -9   1    1.63    0.63
   2   9  -1    0.93    0.53
  -2 -10   1    1.07    0.64
   2  10  -1    0.75    0.51
   3 -10  -1    0.29    0.65
   3  -9  -1    1.67    0.69
   3  -8  -1    6.00    0.93
  -3   7   1    0.62    0.41
  -3   7   1    0.42    0.33
   3  -7  -1    0.29    0.48
  -3   6   1    0.29    0.27
  -3   6   1    0.18    0.22
  -3   6   1    0.02    0.28
   3  -6  -1   -0.24    0.22
   3  -6  -1   -0.03    0.42
  -3   5   1   12.04    0.68
  -3   5   1   12.51    0.69
  -3   5   1   12.59    0.62
   3  -5  -1   11.68    0.61
   3  -5  -1   12.68    0.90
  -3   4   1  144.34    3.36
  -3   4   1  142.28    3.43
  -3   4   1  146.79    3.43
   3  -4  -1  146.51    3.68
   3  -4  -1  144.53    3.39
  -3   3   1   80.10    1.91
  -3   3   1   79.51    1.88
  -3   3   1   79.36    1.97
   3  -3  -1   78.46    2.15
   3  -3  -1   79.61    1.91
  -3   2   1    0.96    0.25
  -3   2   1    0.90    0.11
  -3   1   1    2.94    0.28
  -3   1   1    2.66    0.23
   3  -1  -1    3.34    0.16
   3  -1  -1    2.80    0.30
  -3   0   1   -0.21    0.11
  -3   0   1   -0.06    0.15
  -3   0   1    0.20    0.13
  -3   0   1   -0.06    0.09
   3   0  -1    0.22    0.11
   3   0  -1    0.02    0.12
   3   0  -1    0.00    0.11
  -3  -1   1    3.14    0.26
  -3  -1   1    3.41    0.30
  -3  -1   1    3.21    0.32
  -3  -1   1    2.97    0.19
   3   1  -1    3.43    0.28
   3   1  -1    3.27    0.27
   3   1  -1    3.17    0.24
   3   1  -1    3.15    0.28
   3   1  -1    3.38    0.30
  -3  -2   1    1.00    0.25
  -3  -2   1    0.91    0.23
  -3  -2   1    1.08    0.25
   3   2  -1    0.99    0.19
   3   2  -1    0.89    0.21
   3   2  -1    0.61    0.19
   3   2  -1    0.78    0.23
   3   2  -1    0.89    0.15
  -3  -3   1   81.71    2.16
  -3  -3   1   81.75    2.21
  -3  -3   1   82.26    2.17
  -3  -3   1   81.07    2.20
   3   3  -1   83.27    1.85
   3   3  -1   81.34    2.24
   3   3  -1   80.67    2.27
   3   3  -1   83.37    2.18
   3   3  -1   80.49    2.02
  -3  -4   1  144.47    3.70
  -3  -4   1  147.33    3.71
  -3  -4   1  147.79    3.70
   3   4  -1  142.26    3.39
   3   4  -1  148.10    3.80
   3   4  -1  146.37    3.64
   3   4  -1  143.02    3.34
   3   4  -1  145.09    3.73
  -3  -5   1   12.57    0.85
  -3  -5   1   12.01    0.81
   3   5  -1   12.18    0.57
   3   5  -1   12.99    0.84
   3   5  -1   11.54    0.73
   3   5  -1   12.56    0.85
  -3  -6   1   -0.24    0.35
  -3  -6   1   -0.13    0.36
   3   6  -1   -0.16    0.26
   3   6  -1    0.21    0.20
   3   6  -1    0.39    0.32
  -3  -7   1   -0.24    0.36
  -3  -7   1    0.07    0.41
   3   7  -1    0.18    0.37
   3   7  -1    0.94    0.39
  -3  -8   1    3.77    0.76
   3   8  -1    5.12    0.82
  -3  -9   1    1.99    0.67
   3   9  -1    1.43    0.59
  -3 -10   1    1.10    0.65
   3  10  -1    0.34    0.50
   4 -10  -1   -0.41    0.73
   4  -9  -1    0.80    0.72
   4  -8  -1    1.59    0.67
   4  -7  -1    5.06    0.85
   4  -6  -1   -0.17    0.50
  -4   5   1    6.44    0.45
  -4   5   1    5.01    0.54
   4  -5  -1    6.66    0.80
  -4   4   1   19.21    0.65
  -4   4   1   17.59    0.77
   4  -4  -1   17.77    0.64
  -4   3   1   47.25    1.34
  -4   2   1   22.67    0.71
  -4   2   1   22.01    0.78
  -4   1   1   -0.06    0.17
  -4   1   1   -0.02    0.13
   4  -1  -1    0.11    0.10
  -4   0   1    0.01    0.15
  -4   0   1   -0.04    0.10
   4   0  -1    0.01    0.10
   4   0  -1    0.30    0.12
   4   0  -1    0.03    0.15
   4   0  -1    0.01    0.13
  -4  -1   1    0.04    0.18
  -4  -1   1    0.03    0.18
  -4  -1   1   -0.10    0.14
  -4  -1   1    0.07    0.10
   4   1  -1    0.02    0.18
   4   1  -1    0.04    0.14
   4   1  -1   -0.01    0.13
   4   1  -1   -0.08    0.13
   4   1  -1   -0.07    0.15
   4   1  -1   -0.04    0.15
  -4  -2   1   23.63    0.89
  -4  -2   1   23.12    0.75
  -4  -2   1   23.38    0.86
  -4  -2   1   23.85    0.89
  -4  -2   1   23.18    0.60
   4   2  -1   23.07    0.81
   4   2  -1   22.80    0.89
   4   2  -1   23.96    0.76
   4   2  -1   23.02    0.83
   4   2  -1   23.04    0.84
   4   2  -1   24.26    0.93
  -4  -3   1   56.66    1.68
  -4  -3   1   54.87    1.62
  -4  -3   1   52.88    1.66
   4   3  -1   52.45    1.62
   4   3  -1   55.95    1.75
   4   3  -1   52.78    1.53
   4   3  -1   54.37    1.56
   4   3  -1   55.79    1.41
   4   3  -1   55.84    1.71
  -4  -4   1   20.58    0.99
  -4  -4   1   18.45    0.94
   4   4  -1   19.29    1.01
   4   4  -1   19.36    0.64
   4   4  -1   19.80    0.98
   4   4  -1   20.23    0.91
   4   4  -1   19.02    0.78
  -4  -5   1    5.72    0.72
  -4  -5   1    4.88    0.63
   4   5  -1    5.49    0.47
   4   5  -1    5.19    0.66
   4   5  -1    5.41    0.69
  -4  -6   1    0.30    0.39
  -4  -6   1    0.07    0.39
   4   6  -1   -0.03    0.29
   4   6  -1    0.18    0.31
  -4  -7   1    4.36    0.72
  -4  -7   1    3.38    0.73
   4   7  -1    3.37    0.69
   4   7  -1    4.67    0.81
  -4  -8   1    0.39    0.49
   4   8  -1    0.10    0.40
  -4  -9   1    1.14    0.61
   4   9  -1    2.10    0.67
  -4 -10   1    0.61    0.67
   4  10  -1    2.05    0.73
   5  -9  -1   -1.59    0.64
   5  -8  -1   -0.64    0.59
  -5   6   1   18.46    0.89
  -5   5   1    3.79    0.47
  -5   4   1    7.05    0.57
  -5   3   1   14.81    0.70
  -5   3   1   13.79    0.64
  -5   3   1   15.02    0.64
  -5   2   1    9.98    0.54
  -5   2   1   10.14    0.52
  -5   1   1   26.16    0.77
  -5   1   1   26.09    0.88
   5  -1  -1   25.85    0.70
  -5   0   1    0.08    0.18
  -5   0   1    0.05    0.13
   5   0  -1   -0.05    0.12
   5   0  -1    0.17    0.15
   5   0  -1    0.16    0.13
  -5  -1   1   27.40    0.91
  -5  -1   1   27.70    0.79
  -5  -1   1   27.39    0.89
  -5  -1   1   26.92    0.91
   5   1  -1   27.43    0.96
   5   1  -1   25.94    0.96
   5   1  -1   28.17    0.93
   5   1  -1   27.85    0.84
   5   1  -1   27.28    0.88
   5   1  -1   26.30    0.88
  -5  -2   1   11.53    0.64
  -5  -2   1   11.20    0.53
  -5  -2   1   11.31    0.41
  -5  -2   1   10.93    0.66
   5   2  -1   10.73    0.65
   5   2  -1   11.29    0.56
   5   2  -1   11.79    0.62
   5   2  -1   11.32    0.54
   5   2  -1   11.19    0.64
   5   2  -1   11.59    0.60
  -5  -3   1   14.61    0.80
  -5  -3   1   15.91    0.85
   5   3  -1   15.68    0.73
   5   3  -1   16.10    0.85
   5   3  -1   15.34    0.65
   5   3  -1   16.07    0.77
   5   3  -1   16.07    0.88
   5   3  -1   15.96    0.74
  -5  -4   1    8.50    0.74
  -5  -4   1    7.79    0.68
   5   4  -1    8.56    0.75
   5   4  -1    8.36    0.58
   5   4  -1    8.84    0.64
   5   4  -1    8.39    0.72
   5   4  -1    8.05    0.48
  -5  -5   1    3.34    0.58
  -5  -5   1    4.60    0.67
   5   5  -1    4.37    0.40
   5   5  -1    4.04    0.64
   5   5  -1    3.86    0.63
  -5  -6   1   22.39    1.28
  -5  -6   1   24.44    1.28
   5   6  -1   24.38    1.32
   5   6  -1   22.48    1.34
  -5  -7   1   -0.22    0.37
  -5  -7   1    0.23    0.45
   5   7  -1    0.14    0.40
  -5  -8   1    0.50    0.47
   5   8  -1    0.64    0.49
  -5  -9   1    0.68    0.60
   5   9  -1    0.58    0.55
  -6   9   1    0.07    0.45
  -6   8   1   -0.35    0.37
  -6   7   1    1.67    0.45
  -6   5   1    1.24    0.41
  -6   4   1   -0.25    0.31
  -6   3   1    3.71    0.44
  -6   3   1    3.13    0.42
  -6   2   1    6.20    0.52
  -6   2   1    7.18    0.48
  -6   1   1    1.19    0.30
  -6   1   1    0.88    0.22
   6  -1  -1    1.14    0.18
  -6   0   1   -0.15    0.14
  -6   0   1   -0.13    0.20
   6   0  -1    0.05    0.17
   6   0  -1    0.00    0.14
  -6  -1   1    1.20    0.31
  -6  -1   1    1.59    0.30
  -6  -1   1    1.07    0.21
   6   1  -1    0.90    0.25
   6   1  -1    1.08    0.29
   6   1  -1    1.41    0.25
   6   1  -1    0.81    0.23
   6   1  -1    1.16    0.27
  -6  -2   1    7.29    0.61
  -6  -2   1    6.82    0.36
   6   2  -1    7.60    0.58
   6   2  -1    7.33    0.49
   6   2  -1    7.00    0.51
   6   2  -1    7.16    0.51
   6   2  -1    7.06    0.60
  -6  -3   1    5.41    0.62
  -6  -3   1    3.88    0.54
   6   3  -1    4.13    0.49
   6   3  -1    4.01    0.56
   6   3  -1    4.65    0.62
   6   3  -1    4.38    0.43
  -6  -4   1    0.20    0.34
  -6  -4   1    0.44    0.42
   6   4  -1   -0.09    0.34
   6   4  -1   -0.20    0.23
   6   4  -1   -0.24    0.29
   6   4  -1   -0.15    0.31
  -6  -5   1    1.06    0.45
  -6  -5   1    1.29    0.50
   6   5  -1    1.36    0.49
   6   5  -1    1.53    0.53
   6   5  -1    1.23    0.32
  -6  -6   1    3.47    0.66
  -6  -6   1    3.49    0.68
   6   6  -1    3.90    0.70
   6   6  -1    5.15    0.82
   6   6  -1    4.12    0.45
  -6  -7   1    1.50    0.60
   6   7  -1    2.28    0.67
  -6  -8   1    0.57    0.52
   6   8  -1    0.66    0.52
  -6  -9   1    1.19    0.69
   6   9  -1    1.34    0.65
  -7   8   1    0.24    0.42
  -7   7   1   -0.20    0.36
  -7   6   1    0.35    0.39
  -7   5   1    3.33    0.51
  -7   4   1    0.47    0.36
  -7   3   1    0.23    0.32
  -7   3   1   -0.34    0.33
  -7   2   1    9.35    0.58
  -7   2   1    8.27    0.61
  -7   1   1   12.84    0.59
  -7   1   1   12.70    0.70
  -7   0   1   -0.17    0.18
  -7   0   1   -0.20    0.24
   7   0  -1    0.03    0.19
  -7  -1   1   14.80    0.61
  -7  -1   1   12.47    0.68
  -7  -1   1   13.14    0.71
   7   1  -1   14.15    0.73
   7   1  -1   13.72    0.67
   7   1  -1   14.16    0.65
   7   1  -1   13.06    0.62
   7   1  -1   13.26    0.69
  -7  -2   1   10.89    0.50
  -7  -2   1   10.46    0.73
   7   2  -1    9.81    0.63
   7   2  -1    9.25    0.62
   7   2  -1   10.94    0.62
   7   2  -1   10.02    0.73
   7   2  -1   11.17    0.72
  -7  -3   1    0.28    0.34
  -7  -3   1   -0.43    0.35
   7   3  -1   -0.03    0.27
   7   3  -1   -0.23    0.30
   7   3  -1    0.44    0.38
   7   3  -1    0.15    0.28
  -7  -4   1    0.53    0.41
  -7  -4   1    0.12    0.44
   7   4  -1    0.39    0.40
   7   4  -1    0.39    0.31
   7   4  -1   -0.27    0.37
  -7  -5   1    3.81    0.68
  -7  -5   1    3.09    0.65
   7   5  -1    4.38    0.75
   7   5  -1    4.16    0.70
   7   5  -1    4.23    0.52
  -7  -6   1    0.31    0.47
   7   6  -1    0.05    0.30
   7   6  -1    0.16    0.42
  -7  -7   1   -0.05    0.46
   7   7  -1    0.61    0.53
  -7  -8   1    0.26    0.60
   7   8  -1    1.00    0.58
  -8   8   1    0.49    0.46
  -8   7   1    0.76    0.41
  -8   6   1    0.82    0.40
  -8   5   1    0.85    0.39
  -8   4   1    0.81    0.37
  -8   4   1    0.91    0.42
  -8   3   1    0.51    0.32
  -8   3   1    0.18    0.33
  -8   2   1   -0.09    0.27
  -8   2   1    0.04    0.31
  -8   1   1    3.81    0.39
  -8   1   1    4.44    0.52
  -8   0   1    0.33    0.32
  -8   0   1    0.28    0.24
   8   0  -1    0.06    0.22
  -8  -1   1    4.53    0.44
   8   1  -1    4.96    0.49
  -8  -2   1    0.18    0.19
  -8  -2   1    0.62    0.38
   8   2  -1    0.19    0.30
   8   2  -1    0.32    0.56
  -8  -3   1   -0.30    0.34
  -8  -3   1    0.10    0.39
   8   3  -1    0.17    0.30
   8   3  -1   -0.20    0.35
   8   3  -1    0.06    0.32
  -8  -4   1    1.18    0.50
  -8  -4   1    0.55    0.47
   8   4  -1    1.54    0.52
   8   4  -1    0.80    0.39
   8   4  -1    1.02    0.44
  -8  -5   1    0.59    0.50
   8   5  -1    0.77    0.39
   8   5  -1    1.95    0.48
   8   5  -1    1.34    0.55
  -8  -6   1    0.64    0.54
   8   6  -1    0.53    0.39
   8   6  -1    1.00    0.58
  -8  -7   1    0.57    0.59
   8   7  -1    0.50    0.41
   8   7  -1    2.12    0.69
  -8  -8   1   -0.02    0.62
   8   8  -1    0.94    0.61
  -9   7   1    0.27    0.41
  -9   6   1    0.01    0.34
  -9   5   1   -0.08    0.34
  -9   4   1    0.39    0.36
  -9   4   1   -0.20    0.32
  -9   3   1    0.51    0.36
  -9   3   1    0.37    0.32
  -9   2   1    0.81    0.30
  -9   2   1    0.49    0.36
  -9   1   1    1.54    0.39
  -9   1   1    1.27    0.32
  -9   0   1    0.35    0.28
  -9  -1   1    1.53    0.30
   9   1  -1    1.17    0.34
  -9  -2   1    0.36    0.21
   9   2  -1    0.48    0.34
  -9  -3   1    0.02    0.44
   9   3  -1   -0.08    0.34
  -9  -4   1    0.22    0.48
   9   4  -1    0.27    0.46
   9   4  -1    0.05    0.35
  -9  -5   1    0.00    0.49
   9   5  -1    1.08    0.51
   9   5  -1    0.04    0.38
  -9  -6   1    0.37    0.56
   9   6  -1    1.95    0.65
   9   6  -1    1.23    0.49
  -9  -7   1    0.72    0.67
   9   7  -1    3.25    0.79
 -10   6   1    0.28    0.40
 -10   5   1    0.95    0.43
 -10   4   1    0.37    0.35
 -10   4   1    0.29    0.36
 -10   3   1    0.60    0.34
 -10   3   1    0.36    0.38
 -10   2   1    7.81    0.75
 -10   2   1    8.57    0.66
 -10   1   1    0.34    0.31
 -10   0   1    0.49    0.28
 -10  -1   1    0.30    0.24
  10   1  -1   -0.01    0.30
 -10  -2   1    8.59    0.59
  10   2  -1    9.55    0.77
 -10  -3   1    0.00    0.45
  10   3  -1    0.09    0.38
 -10  -4   1    0.79    0.57
  10   4  -1    0.37    0.45
 -10  -5   1    0.96    0.64
 -10  -6   1    0.13    0.62
  10   6  -1    1.42    0.62
 -11   5   1    0.78    0.44
 -11   4   1    1.24    0.47
 -11   4   1    1.43    0.43
 -11   3   1    0.44    0.36
 -11   3   1    0.37    0.37
 -11   2   1    3.08    0.46
 -11   1   1    0.20    0.32
 -11   0   1    0.35    0.28
 -11  -1   1    0.00    0.23
 -11  -2   1    1.65    0.65
  11   2  -1    2.25    0.51
 -11  -3   1   -0.55    0.51
  11   3  -1   -0.50    0.42
 -11  -4   1    1.36    0.69
 -11  -5   1    0.73    0.71
 -12  -1   1    0.71    0.30
 -12  -2   1   -0.26    0.55
 -12  -3   1   -0.72    0.48
 -11  -4  -2   -0.27    0.59
 -11  -3  -2    0.14    0.60
 -11  -2  -2   -0.43    0.52
 -11  -1  -2    0.08    0.53
 -11  -1  -2    0.71    0.32
 -11   0  -2   -0.16    0.37
 -11   2  -2    0.88    0.42
 -11   3  -2   -0.20    0.36
 -11   4  -2   -0.09    0.34
 -10  -5  -2   -0.42    0.54
  10   4   2   -0.24    0.45
 -10  -4  -2    1.49    0.71
  10   3   2   -0.54    0.38
 -10  -3  -2   -0.02    0.53
 -10  -2  -2   -0.13    0.51
 -10  -2  -2    0.26    0.29
 -10  -1  -2    0.09    0.29
 -10   0  -2    0.66    0.31
 -10   1  -2    0.35    0.33
 -10   1  -2    0.08    0.33
 -10   2  -2    0.22    0.32
 -10   2  -2    0.26    0.33
 -10   3  -2    0.16    0.33
 -10   3  -2    0.31    0.33
 -10   4  -2    1.24    0.39
 -10   4  -2    0.24    0.35
 -10   5  -2    0.27    0.38
   9   6   2    2.09    0.58
  -9  -6  -2    0.24    0.62
   9   5   2    1.61    0.67
   9   5   2   -0.14    0.43
  -9  -5  -2   -0.29    0.52
   9   4   2    2.53    0.56
  -9  -4  -2    2.58    0.69
   9   3   2    2.08    0.50
  -9  -3  -2    1.49    0.61
   9   2   2    0.12    0.35
  -9  -2  -2   -0.03    0.26
  -9  -2  -2    0.09    0.48
  -9  -1  -2   -0.14    0.25
  -9   0  -2    8.39    0.62
  -9   0  -2    5.72    0.90
  -9   1  -2    0.39    0.29
  -9   1  -2    0.75    0.34
  -9   2  -2    0.31    0.30
  -9   2  -2    0.20    0.33
  -9   3  -2    1.47    0.40
  -9   3  -2    2.76    0.40
  -9   4  -2    1.75    0.42
  -9   5  -2    0.33    0.32
  -9   6  -2    0.32    0.35
   8   7   2    0.82    0.54
  -8  -7  -2   -0.26    0.59
   8   6   2    2.00    0.62
   8   6   2    0.08    0.43
  -8  -6  -2    0.37    0.59
   8   5   2    1.52    0.59
   8   5   2    0.05    0.40
  -8  -5  -2    0.08    0.51
   8   4   2    0.76    0.45
   8   4   2   -0.27    0.35
  -8  -4  -2    0.13    0.51
   8   3   2    3.47    0.52
  -8  -3  -2    2.98    0.68
   8   2   2    1.55    0.40
  -8  -2  -2    1.67    0.30
  -8  -2  -2    1.33    0.52
   8   1   2    1.94    0.38
  -8  -1  -2    1.52    0.31
  -8   0  -2   21.56    1.02
  -8   0  -2   23.73    0.91
  -8   1  -2    1.22    0.38
  -8   1  -2    1.22    0.32
  -8   2  -2    0.95    0.36
  -8   2  -2    1.74    0.33
  -8   3  -2    2.71    0.37
  -8   3  -2    2.28    0.43
  -8   4  -2    0.18    0.32
  -8   5  -2    0.20    0.32
  -8   6  -2    0.36    0.34
  -8   7  -2   -0.13    0.32
   7   8   2   -0.65    0.44
   7   8   2    0.65    0.55
  -7  -8  -2    0.86    0.71
   7   7   2   -0.19    0.37
   7   7   2    1.41    0.59
  -7  -7  -2   -0.69    0.52
   7   6   2    2.59    0.69
   7   6   2    2.71    0.51
  -7  -6  -2    1.22    0.64
   7   5   2    0.49    0.47
   7   5   2    0.83    0.41
   7   5   2    0.26    0.35
  -7  -5  -2   -0.05    0.48
   7   4   2    1.11    0.51
   7   4   2    0.69    0.37
   7   4   2    1.83    0.47
  -7  -4  -2    1.63    0.56
   7   3   2    1.76    0.42
   7   3   2    1.78    0.37
   7   3   2    1.20    0.38
   7   3   2    1.00    0.47
  -7  -3  -2    1.39    0.55
  -7  -3  -2    1.10    0.23
   7   2   2   24.56    1.04
   7   2   2   21.51    0.97
   7   2   2   24.72    1.12
  -7  -2  -2   23.30    0.86
  -7  -2  -2   21.40    1.12
   7   1   2    4.04    0.43
  -7  -1  -2    3.13    0.44
  -7  -1  -2    4.10    0.41
   7   0   2   -0.13    0.31
  -7   0  -2    0.11    0.23
  -7   0  -2    0.00    0.25
  -7   1  -2    3.24    0.45
  -7   1  -2    3.59    0.36
  -7   2  -2   17.62    0.87
  -7   2  -2   20.50    0.78
  -7   3  -2    1.07    0.29
  -7   3  -2    0.86    0.34
  -7   4  -2    0.43    0.31
  -7   5  -2   -0.10    0.30
  -7   6  -2    1.54    0.35
  -7   7  -2   -0.29    0.28
  -6  -9  -2    0.42    0.68
   6   8   2    1.19    0.61
  -6  -8  -2    0.96    0.64
   6   7   2    0.34    0.35
   6   7   2    0.92    0.52
  -6  -7  -2   -0.17    0.51
   6   6   2    1.43    0.56
   6   6   2    1.26    0.37
  -6  -6  -2    1.31    0.60
   6   5   2    3.79    0.49
   6   5   2    4.14    0.74
   6   5   2    3.68    0.66
  -6  -5  -2    2.62    0.65
   6   4   2   10.96    0.92
   6   4   2    9.97    0.84
   6   4   2    9.67    0.67
  -6  -4  -2    9.97    0.88
   6   3   2    6.06    0.56
   6   3   2    4.52    0.48
   6   3   2    4.95    0.60
   6   3   2    4.99    0.66
  -6  -3  -2    5.61    0.36
  -6  -3  -2    5.47    0.71
   6   2   2    1.08    0.32
   6   2   2    0.90    0.36
   6   2   2    1.78    0.34
   6   2   2    1.35    0.32
  -6  -2  -2    1.42    0.33
  -6  -2  -2    1.19    0.36
  -6  -2  -2    1.25    0.25
  -6  -2  -2    1.13    0.42
   6   1   2    1.48    0.34
   6   1   2    1.93    0.31
   6   1   2    1.93    0.32
   6   1   2    1.88    0.28
  -6  -1  -2    1.87    0.34
  -6  -1  -2    1.56    0.29
  -6  -1  -2    1.74    0.27
   6   0   2   -0.29    0.20
  -6   0  -2    0.49    0.21
  -6   0  -2    0.22    0.23
  -6   0  -2    0.33    0.19
  -6   1  -2    1.40    0.32
  -6   1  -2    1.39    0.25
  -6   2  -2    1.04    0.24
  -6   2  -2    1.34    0.31
  -6   3  -2    3.83    0.42
  -6   3  -2    4.95    0.47
  -6   4  -2    6.64    0.53
  -6   5  -2    2.13    0.38
  -6   6  -2    0.54    0.30
   5   9   2    1.05    0.56
  -5  -9  -2    0.89    0.67
   5   8   2    0.60    0.54
  -5  -8  -2    0.23    0.56
   5   7   2   -0.29    0.33
   5   7   2   -0.04    0.45
  -5  -7  -2   -0.31    0.48
   5   6   2    2.74    0.58
   5   6   2    2.92    0.43
   5   6   2    2.62    0.67
  -5  -6  -2    1.44    0.57
   5   5   2    9.55    0.90
   5   5   2    8.88    0.60
   5   5   2    9.11    0.84
  -5  -5  -2    8.65    0.88
   5   4   2   11.56    0.74
   5   4   2   11.99    0.89
   5   4   2   12.35    0.85
   5   4   2   10.43    0.62
  -5  -4  -2   11.49    0.85
   5   3   2   14.74    0.83
   5   3   2   13.83    0.74
   5   3   2   13.62    0.85
   5   3   2   13.13    0.66
  -5  -3  -2   12.40    0.83
  -5  -3  -2   14.38    0.50
   5   2   2   13.73    0.66
   5   2   2   12.15    0.60
   5   2   2   13.24    0.71
   5   2   2   12.95    0.75
  -5  -2  -2   13.16    0.53
  -5  -2  -2   12.42    0.66
  -5  -2  -2   12.24    0.72
  -5  -2  -2   12.44    0.63
   5   1   2    0.69    0.22
   5   1   2    0.44    0.24
   5   1   2    0.63    0.23
   5   1   2    0.28    0.22
  -5  -1  -2    0.63    0.22
  -5  -1  -2    0.97    0.20
  -5  -1  -2    0.66    0.22
   5   0   2    0.42    0.19
  -5   0  -2    0.31    0.21
  -5   0  -2    0.51    0.18
  -5   1  -2    0.76    0.18
  -5   1  -2    0.25    0.21
  -5   2  -2   11.07    0.46
  -5   2  -2   10.19    0.54
  -5   3  -2   10.85    0.57
  -5   4  -2    9.63    0.55
   4   9   2    0.56    0.50
  -4  -9  -2    1.13    0.71
   4   8   2    0.71    0.49
  -4  -8  -2    0.39    0.53
   4   7   2   -0.13    0.36
  -4  -7  -2    0.70    0.52
   4   6   2    0.90    0.27
   4   6   2    0.55    0.41
   4   6   2    0.97    0.48
  -4  -6  -2    0.87    0.51
   4   5   2    2.78    0.58
   4   5   2    2.78    0.54
   4   5   2    3.12    0.35
  -4  -5  -2    1.92    0.51
   4   4   2    1.16    0.32
   4   4   2    1.52    0.27
   4   4   2    1.93    0.43
   4   4   2    1.36    0.44
  -4  -4  -2    1.82    0.48
   4   3   2    7.42    0.60
   4   3   2    6.59    0.60
   4   3   2    7.10    0.44
   4   3   2    7.67    0.54
  -4  -3  -2    7.06    0.60
  -4  -3  -2    7.01    0.29
  -4  -3  -2    6.81    0.53
  -4  -3  -2    6.58    0.48
   4   2   2   39.60    1.28
   4   2   2   39.63    1.33
   4   2   2   39.16    1.22
   4   2   2   36.61    1.14
  -4  -2  -2   39.81    1.29
  -4  -2  -2   39.97    1.25
  -4  -2  -2   40.68    1.05
  -4  -2  -2   40.48    1.20
   4   1   2   98.22    2.41
   4   1   2  100.93    2.53
   4   1   2  100.32    2.47
   4   1   2   99.75    2.43
  -4  -1  -2   99.78    2.51
  -4  -1  -2  104.62    2.48
  -4  -1  -2  101.87    2.46
  -4  -1  -2   99.62    2.34
   4   0   2    0.21    0.16
   4   0   2    0.38    0.16
   4   0   2    0.04    0.18
  -4   0  -2   -0.04    0.15
  -4   0  -2   -0.03    0.12
  -4   0  -2    0.17    0.14
  -4   1  -2   91.39    2.24
  -4   1  -2   92.87    2.10
  -4   2  -2   34.28    1.00
  -4   2  -2   35.03    0.88
  -4   3  -2    5.46    0.38
   4  -6   2    0.74    0.61
   4  -7   2   -0.57    0.54
   4  -8   2    0.51    0.68
   4  -9   2   -0.99    0.68
   3  10   2    1.57    0.59
  -3 -10  -2    1.13    0.68
   3   9   2    0.46    0.51
  -3  -9  -2    0.43    0.61
   3   8   2    4.85    0.85
  -3  -8  -2    4.17    0.83
   3   7   2    1.25    0.54
   3   7   2    1.70    0.50
  -3  -7  -2    1.01    0.51
   3   6   2   14.77    0.99
   3   6   2   14.21    1.03
  -3  -6  -2   13.25    1.02
   3   5   2    7.15    0.74
   3   5   2    7.27    0.79
   3   5   2    7.70    0.43
  -3  -5  -2    7.04    0.74
   3   4   2    5.50    0.65
   3   4   2    4.79    0.35
   3   4   2    4.90    0.58
   3   4   2    4.68    0.50
  -3  -4  -2    5.82    0.65
   3   3   2   10.74    0.68
   3   3   2    9.25    0.45
   3   3   2   10.33    0.59
   3   3   2   10.07    0.63
  -3  -3  -2   11.22    0.61
   3   2   2   -0.01    0.17
   3   2   2   -0.05    0.18
   3   2   2    0.26    0.18
   3   2   2    0.23    0.15
  -3  -2  -2    0.17    0.22
  -3  -2  -2   -0.06    0.14
  -3  -2  -2   -0.03    0.09
  -3  -2  -2    0.10    0.16
   3   1   2   29.52    0.87
   3   1   2   28.12    0.92
   3   1   2   30.61    0.90
   3   1   2   29.40    0.97
  -3  -1  -2   31.18    0.93
  -3  -1  -2   30.07    0.90
  -3  -1  -2   30.62    0.81
  -3  -1  -2   30.23    0.91
  -3  -1  -2   28.72    0.93
   3   0   2  119.03    2.74
   3   0   2  129.09    2.83
   3   0   2  124.38    2.76
  -3   0  -2  117.02    2.75
  -3   0  -2  121.59    2.72
  -3   0  -2  119.99    2.81
  -3   1  -2   27.71    0.81
  -3   1  -2   28.15    0.70
  -3   2  -2   -0.01    0.15
  -3   3  -2    9.23    0.37
  -3   3  -2    9.70    0.39
   3  -4   2    5.83    0.65
   3  -4   2    4.47    0.35
  -3   4  -2    4.54    0.32
  -3   4  -2    4.44    0.33
   3  -5   2    6.98    0.48
   3  -5   2   10.23    0.91
  -3   5  -2    6.30    0.43
  -3   5  -2    6.72    0.51
  -3   5  -2    7.42    0.52
  -3   5  -2    6.75    0.45
   3  -6   2   15.28    1.07
  -3   6  -2   12.99    1.08
   3  -7   2    2.00    0.66
   3  -8   2    5.94    0.92
   3  -9   2   -0.26    0.60
   3 -10   2    0.38    0.76
   2  10   2    1.40    0.55
   2  10   2    0.80    0.35
  -2 -10  -2    1.07    0.79
   2   9   2    0.48    0.48
  -2  -9  -2    0.76    0.59
   2   8   2    0.73    0.45
  -2  -8  -2   -0.23    0.45
   2   7   2    0.38    0.36
   2   7   2    0.18    0.40
  -2  -7  -2    0.11    0.41
   2   6   2   -0.10    0.34
   2   6   2    0.18    0.32
  -2  -6  -2    0.14    0.43
   2   5   2    4.17    0.62
   2   5   2    3.75    0.48
   2   5   2    4.61    0.61
   2   5   2    4.28    0.27
  -2  -5  -2    3.52    0.58
   2   4   2    7.15    0.53
   2   4   2    6.54    0.60
   2   4   2    7.05    0.33
   2   4   2    6.65    0.56
  -2  -4  -2    6.43    0.60
  -2  -4  -2    6.28    0.51
   2   3   2    7.26    0.55
   2   3   2    7.07    0.48
   2   3   2    6.28    0.49
   2   3   2    7.26    0.34
  -2  -3  -2    7.03    0.53
  -2  -3  -2    7.25    0.49
   2   2   2   16.23    0.65
   2   2   2   15.46    0.71
   2   2   2   16.25    0.55
  -2  -2  -2   16.58    0.66
  -2  -2  -2   15.76    0.57
  -2  -2  -2   16.33    0.68
  -2  -2  -2   17.11    0.47
   2   1   2    0.46    0.20
   2   1   2    0.63    0.22
   2   1   2    0.76    0.19
   2   1   2    1.15    0.19
  -2  -1  -2    0.69    0.19
  -2  -1  -2    0.92    0.13
  -2  -1  -2    0.64    0.19
  -2  -1  -2    1.06    0.21
  -2  -1  -2    0.93    0.18
   2   0   2  969.07   20.56
   2   0   2  989.99   20.60
   2   0   2 1000.00   20.59
   2   0   2  901.81   20.52
   2   0   2  980.95   20.56
  -2   0  -2  952.80   20.59
  -2   0  -2  940.70   20.47
  -2   0  -2  994.69   20.52
  -2   0  -2  974.19   20.50
   2  -1   2    1.46    0.15
  -2   1  -2    0.61    0.20
  -2   1  -2    0.81    0.16
   2  -2   2   15.98    0.48
  -2   2  -2   16.18    0.48
   2  -3   2    6.71    0.36
   2  -3   2    6.80    0.39
   2  -3   2    6.19    0.51
  -2   3  -2    6.93    0.33
  -2   3  -2    6.30    0.35
  -2   3  -2    6.93    0.38
   2  -4   2    6.32    0.44
   2  -4   2    6.41    0.43
   2  -4   2    6.99    0.59
  -2   4  -2    6.68    0.45
  -2   4  -2    6.32    0.40
  -2   4  -2    6.55    0.38
   2  -5   2    3.65    0.42
   2  -5   2    4.40    0.63
  -2   5  -2    4.32    0.39
  -2   5  -2    3.82    0.46
  -2   5  -2    3.88    0.45
  -2   5  -2    3.85    0.36
   2  -6   2    0.08    0.24
   2  -6   2    0.22    0.44
  -2   6  -2    0.31    0.25
  -2   6  -2   -0.01    0.18
  -2   6  -2   -0.19    0.23
   2  -7   2    0.29    0.30
   2  -7   2    0.41    0.51
  -2   7  -2    0.12    0.25
  -2   7  -2    0.83    0.37
   2  -8   2   -0.35    0.48
   2  -9   2    0.15    0.55
   2 -10   2    0.54    0.66
   1  10   2    1.34    0.54
   1  10   2    0.39    0.34
  -1 -10  -2    0.16    0.62
   1   9   2    1.59    0.60
   1   9   2    0.53    0.31
  -1  -9  -2    0.42    0.55
   1   8   2    0.79    0.47
  -1  -8  -2    0.61    0.52
   1   7   2    0.51    0.37
   1   7   2   -0.24    0.35
  -1  -7  -2   -0.02    0.42
   1   6   2    0.52    0.40
   1   6   2    0.63    0.37
  -1  -6  -2    0.88    0.45
   1   5   2    1.58    0.34
   1   5   2    0.70    0.33
   1   5   2    1.32    0.41
  -1  -5  -2    1.09    0.42
   1   4   2    8.95    0.61
   1   4   2    8.42    0.63
   1   4   2    8.94    0.56
  -1  -4  -2    8.93    0.57
  -1  -4  -2    9.27    0.67
   1   3   2    1.32    0.13
   1   3   2    1.33    0.29
   1   3   2    1.12    0.24
   1   3   2    0.93    0.23
  -1  -3  -2    0.97    0.22
  -1  -3  -2    1.68    0.35
   1   2   2  120.32    2.86
   1   2   2  119.51    2.90
   1   2   2  121.47    2.94
   1   2   2  129.96    2.71
  -1  -2  -2  119.86    2.87
  -1  -2  -2  117.16    2.90
  -1  -2  -2  120.92    2.59
  -1  -2  -2  120.48    2.90
   1   1   2  119.14    2.67
   1   1   2  115.55    2.72
   1   1   2  118.56    2.66
   1   1   2  116.57    2.69
   1   1   2  107.63    2.59
  -1  -1  -2  116.44    2.56
  -1  -1  -2  120.98    2.64
  -1  -1  -2  118.10    2.66
  -1  -1  -2  115.46    2.66
  -1  -1  -2  116.82    2.69
   1   0   2  774.62   16.08
   1   0   2  779.82   15.98
   1   0   2  707.92   15.95
   1   0   2  778.40   16.08
   1   0   2  754.67   16.04
  -1   0  -2  780.17   15.95
  -1   0  -2  725.50   15.99
  -1   0  -2  732.38   15.97
  -1   0  -2  736.52   15.97
   1  -1   2  112.56    2.52
   1  -1   2  115.69    2.49
   1  -1   2  115.67    2.51
  -1   1  -2  113.54    2.51
  -1   1  -2  110.61    2.51
   1  -2   2  119.38    2.67
   1  -2   2  118.79    2.70
   1  -2   2  118.08    2.69
   1  -2   2  118.65    2.76
  -1   2  -2  120.41    2.66
  -1   2  -2  117.09    2.67
   1  -3   2    1.12    0.21
   1  -3   2    1.33    0.31
   1  -3   2    1.06    0.22
  -1   3  -2    2.01    0.22
  -1   3  -2    1.57    0.25
  -1   3  -2    1.10    0.19
   1  -4   2    8.00    0.50
   1  -4   2    8.53    0.63
   1  -4   2    7.92    0.52
  -1   4  -2    8.27    0.47
  -1   4  -2    8.17    0.44
  -1   4  -2    8.97    0.53
   1  -5   2    0.88    0.45
   1  -5   2    1.50    0.34
  -1   5  -2    1.50    0.34
  -1   5  -2    1.33    0.27
  -1   5  -2    1.05    0.25
  -1   5  -2    1.07    0.28
   1  -6   2    0.60    0.31
   1  -6   2    0.70    0.48
  -1   6  -2    0.65    0.32
  -1   6  -2    0.59    0.29
  -1   6  -2    0.40    0.23
   1  -7   2    0.33    0.31
   1  -7   2    0.74    0.53
  -1   7  -2    0.74    0.38
  -1   7  -2    0.09    0.26
   1  -8   2    1.11    0.44
   1  -8   2    1.69    0.64
  -1   8  -2    1.28    0.48
  -1   8  -2    0.95    0.35
   1  -9   2    0.96    0.63
  -1   9  -2    0.23    0.40
   1 -10   2    0.15    0.63
   0  10   2    1.07    0.52
   0  10   2   -0.20    0.35
   0 -10  -2    0.52    0.63
   0   9   2    0.47    0.31
   0   9   2    1.25    0.52
   0  -9  -2    0.42    0.55
   0   8   2    3.51    0.68
   0   8   2    2.97    0.57
   0   8   2    1.95    0.39
   0  -8  -2    1.52    0.62
   0   7   2   15.46    1.07
   0   7   2   16.56    1.02
   0  -7  -2   14.25    1.08
   0   6   2    1.34    0.34
   0   6   2    0.74    0.39
   0   6   2    1.01    0.39
   0  -6  -2    0.66    0.45
   0   5   2    4.79    0.60
   0   5   2    5.21    0.50
   0   5   2    4.83    0.39
   0   5   2    4.78    0.59
   0  -5  -2    4.83    0.67
   0   4   2    0.73    0.23
   0   4   2    0.72    0.26
   0   4   2    0.58    0.13
   0   4   2    0.94    0.28
   0  -4  -2    0.92    0.25
   0  -4  -2    0.76    0.32
   0   3   2   63.82    1.78
   0   3   2   65.95    1.82
   0   3   2   65.70    1.73
   0  -3  -2   65.28    1.74
   0  -3  -2   64.03    1.83
   0   2   2    9.49    0.28
   0   2   2    8.01    0.40
   0   2   2    8.62    0.48
   0   2   2    7.79    0.46
   0   2   2    7.69    0.42
   0  -2  -2    9.44    0.43
   0  -2  -2    8.38    0.44
   0  -2  -2    8.25    0.49
   0   1   2    0.08    0.13
   0   1   2    0.07    0.12
   0   1   2    0.23    0.09
   0   1   2    0.01    0.11
   0   1   2    0.30    0.14
   0  -1  -2    0.06    0.06
   0  -1  -2    0.12    0.13
   0  -1  -2    0.00    0.09
   0  -1  -2    0.31    0.11
   0  -1  -2    0.18    0.12
   0   0   2  355.96    7.53
   0   0   2  344.80    7.45
   0   0   2  360.44    7.52
   0   0   2  366.24    7.53
   0   0   2  348.09    7.54
   0   0  -2  352.11    7.47
   0   0  -2  351.26    7.52
   0   0  -2  328.24    7.42
   0   0  -2  345.21    7.53
   0  -1   2    0.14    0.09
   0  -1   2    0.06    0.08
   0  -1   2    0.18    0.08
   0  -1   2    0.22    0.09
   0   1  -2    0.11    0.09
   0   1  -2    0.15    0.08
   0  -2   2    8.91    0.38
   0  -2   2    8.17    0.42
   0  -2   2    8.35    0.40
   0  -2   2    8.90    0.41
   0   2  -2    8.45    0.39
   0   2  -2    8.20    0.36
   0  -3   2   63.12    1.67
   0  -3   2   64.07    1.72
   0  -3   2   62.05    1.64
   0   3  -2   62.20    1.60
   0   3  -2   64.33    1.66
   0  -4   2    0.72    0.24
   0  -4   2    0.70    0.33
   0  -4   2    0.78    0.28
   0   4  -2    0.80    0.21
   0   4  -2    1.21    0.24
   0   4  -2    1.00    0.26
   0  -5   2    4.32    0.50
   0  -5   2    4.83    0.63
   0  -5   2    4.31    0.51
   0   5  -2    4.70    0.53
   0   5  -2    5.26    0.59
   0   5  -2    4.20    0.45
   0   5  -2    4.77    0.44
   0  -6   2    1.27    0.50
   0  -6   2    1.10    0.38
   0   6  -2    0.69    0.26
   0   6  -2    1.00    0.35
   0   6  -2    0.36    0.29
   0  -7   2   13.90    0.91
   0  -7   2   15.59    1.12
   0   7  -2   14.20    0.92
   0   7  -2   13.85    0.98
   0  -8   2    2.42    0.55
   0  -8   2    2.17    0.67
   0   8  -2    1.88    0.48
   0   8  -2    1.92    0.54
   0  -9   2    0.56    0.56
   0   9  -2    0.81    0.48
   0 -10   2    0.53    0.61
   0  10  -2    0.98    0.46
  -1  10   2    2.13    0.59
   1 -10  -2    0.22    0.60
  -1   9   2    1.45    0.55
   1  -9  -2    1.01    0.62
  -1   8   2    0.23    0.40
  -1   8   2    0.91    0.35
   1  -8  -2    0.70    0.49
  -1   7   2   -0.07    0.29
  -1   7   2    0.63    0.42
   1  -7  -2   -0.23    0.41
  -1   6   2    5.05    0.68
  -1   6   2    3.93    0.48
  -1   6   2    5.29    0.67
   1  -6  -2    3.70    0.65
  -1   5   2    5.48    0.61
  -1   5   2    6.44    0.65
  -1   5   2    5.37    0.50
   1  -5  -2    4.91    0.65
   1  -5  -2    4.88    0.50
  -1   4   2   15.48    0.70
  -1   4   2   16.35    0.77
  -1   4   2   15.86    0.76
   1  -4  -2   16.97    0.72
   1  -4  -2   16.69    0.87
  -1   3   2   20.46    0.80
  -1   3   2   20.71    0.79
  -1   3   2   21.31    0.75
  -1   3   2   21.10    0.63
   1  -3  -2   21.49    0.89
   1  -3  -2   21.38    0.75
  -1   2   2  205.48    4.65
  -1   2   2  206.93    4.60
  -1   2   2  207.62    4.59
  -1   2   2  208.76    4.67
   1  -2  -2  207.98    4.62
   1  -2  -2  208.49    4.72
   1  -2  -2  210.66    4.67
  -1   1   2   84.27    1.93
  -1   1   2   80.46    1.94
  -1   1   2   84.26    1.92
  -1   1   2   82.75    1.96
  -1   1   2   83.57    1.85
   1  -1  -2   83.52    1.82
   1  -1  -2   78.43    1.93
   1  -1  -2   82.61    1.89
   1  -1  -2   83.62    1.91
   1  -1  -2   83.06    1.93
  -1   0   2  195.39    4.30
  -1   0   2  203.63    4.28
  -1   0   2  194.99    4.22
  -1   0   2  195.44    4.29
  -1   0   2  195.22    4.27
   1   0  -2  199.02    4.29
   1   0  -2  192.99    4.25
   1   0  -2  202.41    4.29
   1   0  -2  200.11    4.31
  -1  -1   2   80.41    1.78
  -1  -1   2   78.62    1.80
  -1  -1   2   76.65    1.81
  -1  -1   2   76.80    1.78
   1   1  -2   74.54    1.72
   1   1  -2   79.07    1.80
   1   1  -2   78.12    1.78
  -1  -2   2  208.32    4.58
  -1  -2   2  203.31    4.59
  -1  -2   2  204.64    4.53
  -1  -2   2  202.57    4.56
   1   2  -2  203.60    4.52
   1   2  -2  202.79    4.55
  -1  -3   2   21.93    0.81
  -1  -3   2   20.47    0.77
  -1  -3   2   21.49    0.83
   1   3  -2   21.17    0.78
   1   3  -2   21.84    0.74
  -1  -4   2   15.31    0.75
  -1  -4   2   14.53    0.73
  -1  -4   2   16.16    0.80
   1   4  -2   14.82    0.65
   1   4  -2   16.18    0.77
   1   4  -2   15.83    0.71
  -1  -5   2    4.89    0.65
  -1  -5   2    7.44    0.68
  -1  -5   2    5.87    0.64
   1   5  -2    5.98    0.66
   1   5  -2    5.12    0.62
   1   5  -2    4.76    0.50
  -1  -6   2    4.14    0.67
  -1  -6   2    3.95    0.60
   1   6  -2    4.04    0.59
   1   6  -2    4.44    0.63
   1   6  -2    3.06    0.53
  -1  -7   2   -0.14    0.34
  -1  -7   2    0.09    0.44
   1   7  -2    0.15    0.29
   1   7  -2    0.01    0.30
  -1  -8   2    0.02    0.45
  -1  -8   2    0.10    0.41
   1   8  -2   -0.18    0.27
   1   8  -2    0.08    0.36
  -1  -9   2    1.16    0.60
   1   9  -2    0.64    0.45
  -1 -10   2    0.92    0.65
   1  10  -2    0.97    0.50
   2 -10  -2    0.78    0.69
  -2   9   2    3.43    0.82
   2  -9  -2    1.49    0.65
  -2   8   2    0.98    0.49
  -2   8   2    2.04    0.45
   2  -8  -2    1.18    0.56
  -2   7   2    0.82    0.44
  -2   7   2    1.22    0.39
   2  -7  -2    0.68    0.49
  -2   6   2    0.09    0.28
  -2   6   2   -0.10    0.30
  -2   6   2    0.46    0.25
   2  -6  -2    0.28    0.43
  -2   5   2    7.02    0.60
  -2   5   2    7.14    0.51
  -2   5   2    6.64    0.58
   2  -5  -2    6.73    0.71
   2  -5  -2    5.54    0.47
  -2   4   2   63.20    1.77
  -2   4   2   56.78    1.55
  -2   4   2   64.60    1.71
  -2   4   2   65.18    1.80
   2  -4  -2   65.40    1.74
   2  -4  -2   64.36    1.91
  -2   3   2   48.37    1.30
  -2   3   2   43.87    1.21
  -2   3   2   49.11    1.30
  -2   3   2   49.40    1.36
  -2   3   2   49.44    1.37
   2  -3  -2   48.94    1.37
   2  -3  -2   48.56    1.49
   2  -3  -2   50.96    1.34
  -2   2   2  685.20   14.51
  -2   2   2  679.06   14.56
  -2   2   2  655.72   14.55
  -2   2   2  683.38   14.57
  -2   2   2  687.79   14.42
   2  -2  -2  695.82   14.57
   2  -2  -2  673.44   14.67
   2  -2  -2  685.69   14.57
  -2   1   2    2.56    0.28
  -2   1   2    2.79    0.26
  -2   1   2    2.87    0.31
  -2   1   2    2.82    0.26
  -2   1   2    2.61    0.29
   2  -1  -2    2.97    0.30
   2  -1  -2    2.88    0.25
   2  -1  -2    2.28    0.16
   2  -1  -2    2.18    0.21
  -2   0   2  102.32    2.33
  -2   0   2  101.85    2.35
  -2   0   2  101.76    2.36
  -2   0   2  112.16    2.38
  -2   0   2  106.33    2.31
   2   0  -2  104.85    2.37
   2   0  -2  106.02    2.35
   2   0  -2  105.84    2.41
   2   0  -2  107.13    2.36
  -2  -1   2    2.31    0.23
  -2  -1   2    2.16    0.21
  -2  -1   2    2.61    0.25
   2   1  -2    2.34    0.22
   2   1  -2    2.53    0.21
   2   1  -2    2.13    0.16
   2   1  -2    2.37    0.22
  -2  -2   2  676.43   14.60
  -2  -2   2  661.28   14.59
  -2  -2   2  674.39   14.63
   2   2  -2  702.85   15.02
   2   2  -2  672.38   14.45
   2   2  -2  667.93   14.55
   2   2  -2  702.74   14.63
  -2  -3   2   48.43    1.46
  -2  -3   2   47.81    1.43
  -2  -3   2   50.11    1.46
   2   3  -2   50.01    1.45
   2   3  -2   50.65    1.38
  -2  -4   2   64.03    1.92
  -2  -4   2   65.78    1.92
  -2  -4   2   64.46    1.87
   2   4  -2   64.45    1.78
   2   4  -2   64.36    1.86
   2   4  -2   64.89    1.94
  -2  -5   2    6.32    0.67
  -2  -5   2    5.76    0.59
  -2  -5   2    6.38    0.62
   2   5  -2    6.05    0.53
   2   5  -2    6.35    0.70
   2   5  -2    6.44    0.60
  -2  -6   2    0.31    0.42
  -2  -6   2    0.25    0.36
   2   6  -2    0.25    0.28
   2   6  -2   -0.12    0.25
  -2  -7   2    0.72    0.48
  -2  -7   2    0.29    0.38
   2   7  -2    1.17    0.45
   2   7  -2    1.32    0.42
  -2  -8   2    0.34    0.45
  -2  -8   2    0.48    0.48
   2   8  -2    1.65    0.56
  -2  -9   2    2.56    0.69
  -2  -9   2    1.37    0.62
   2   9  -2    2.89    0.67
  -2 -10   2    1.89    0.72
   2  10  -2    3.71    0.84
   3 -10  -2    0.73    0.70
   3  -9  -2    0.77    0.60
   3  -8  -2    0.45    0.56
  -3   7   2   10.24    0.76
  -3   7   2    9.61    0.84
   3  -7  -2    9.15    0.94
  -3   6   2    1.94    0.42
  -3   6   2    2.49    0.38
  -3   6   2    2.62    0.51
   3  -6  -2    2.22    0.60
  -3   5   2   25.87    1.02
  -3   5   2   26.07    0.94
  -3   5   2   25.24    1.05
   3  -5  -2   24.51    1.21
   3  -5  -2   25.65    0.96
  -3   4   2   71.86    1.87
  -3   4   2   74.66    1.93
  -3   4   2   64.72    1.79
  -3   4   2   75.08    1.95
  -3   4   2   75.37    1.96
   3  -4  -2   74.92    1.92
   3  -4  -2   75.65    2.19
  -3   3   2    8.83    0.50
  -3   3   2    9.59    0.46
  -3   3   2    9.73    0.56
  -3   3   2    9.17    0.53
   3  -3  -2    9.04    0.65
   3  -3  -2    9.85    0.47
   3  -3  -2    9.79    0.43
  -3   2   2    4.98    0.44
  -3   2   2    5.57    0.33
  -3   2   2    5.06    0.41
  -3   2   2    5.19    0.43
   3  -2  -2    4.99    0.28
  -3   1   2   35.72    0.98
  -3   1   2   37.25    1.05
  -3   1   2   37.81    0.92
  -3   1   2   36.41    0.96
  -3   1   2   36.33    0.94
   3  -1  -2   38.09    0.92
   3  -1  -2   36.53    1.03
   3  -1  -2   38.25    0.98
  -3   0   2   53.95    1.27
  -3   0   2   53.94    1.28
  -3   0   2   56.72    1.36
  -3   0   2   53.69    1.32
  -3   0   2   53.56    1.30
   3   0  -2   54.93    1.32
   3   0  -2   54.22    1.40
   3   0  -2   53.80    1.28
   3   0  -2   51.13    1.33
  -3  -1   2   35.67    1.00
  -3  -1   2   39.21    0.99
  -3  -1   2   36.87    0.88
  -3  -1   2   36.65    1.03
  -3  -1   2   36.79    1.05
   3   1  -2   37.62    1.01
   3   1  -2   37.12    0.98
   3   1  -2   36.27    1.04
   3   1  -2   36.32    0.99
  -3  -2   2    5.08    0.39
  -3  -2   2    4.49    0.40
  -3  -2   2    4.62    0.37
   3   2  -2    4.87    0.36
   3   2  -2    4.61    0.32
   3   2  -2    5.06    0.25
   3   2  -2    4.43    0.36
  -3  -3   2    9.66    0.59
  -3  -3   2    8.66    0.57
  -3  -3   2    9.89    0.61
   3   3  -2    9.95    0.52
   3   3  -2    9.52    0.45
   3   3  -2    9.46    0.56
  -3  -4   2   75.93    2.18
  -3  -4   2   76.41    2.19
  -3  -4   2   74.34    2.12
   3   4  -2   76.10    2.13
   3   4  -2   72.74    1.81
   3   4  -2   74.79    2.21
   3   4  -2   73.43    1.87
  -3  -5   2   24.80    1.14
  -3  -5   2   23.90    1.11
  -3  -5   2   24.71    1.17
   3   5  -2   24.72    0.83
   3   5  -2   26.66    1.11
   3   5  -2   24.64    1.16
   3   5  -2   25.58    1.21
  -3  -6   2    1.76    0.46
  -3  -6   2    2.48    0.58
   3   6  -2    3.58    0.63
   3   6  -2    1.83    0.49
  -3  -7   2    8.28    0.88
  -3  -7   2    8.97    0.88
   3   7  -2   10.66    0.89
   3   7  -2    8.26    0.87
  -3  -8   2    0.68    0.50
  -3  -8   2    0.50    0.49
   3   8  -2    0.38    0.42
  -3  -9   2    1.58    0.64
  -3  -9   2    1.18    0.61
   3   9  -2    1.05    0.54
  -3 -10   2    1.05    0.58
   3  10  -2    1.49    0.60
   4 -10  -2   -0.02    0.74
   4  -9  -2    0.17    0.63
   4  -8  -2    1.15    0.66
  -4   7   2    3.57    0.52
   4  -7  -2    3.88    0.79
  -4   6   2   23.28    1.02
   4  -6  -2   24.89    1.36
  -4   5   2   11.97    0.73
  -4   5   2   13.53    0.72
  -4   5   2   12.21    0.72
  -4   5   2   12.32    0.62
   4  -5  -2   11.99    0.95
   4  -5  -2   12.54    0.73
  -4   4   2   43.06    1.21
  -4   4   2   43.93    1.29
  -4   4   2   41.26    1.27
  -4   4   2   39.78    1.33
   4  -4  -2   42.82    1.22
  -4   3   2   35.94    1.16
  -4   3   2   36.95    1.05
  -4   3   2   35.27    0.94
   4  -3  -2   36.05    0.99
  -4   2   2   13.85    0.64
  -4   2   2   15.17    0.61
  -4   1   2  143.88    3.37
  -4   1   2  141.11    3.28
   4  -1  -2  153.47    3.42
   4  -1  -2  147.18    3.25
  -4   0   2  104.19    2.40
  -4   0   2  104.96    2.42
  -4   0   2  106.58    2.49
  -4   0   2  108.78    2.45
  -4   0   2  102.91    2.39
   4   0  -2  101.81    2.46
   4   0  -2  103.96    2.38
   4   0  -2  107.73    2.42
   4   0  -2  106.60    2.57
  -4  -1   2  155.40    3.41
  -4  -1   2  144.64    3.45
  -4  -1   2  149.72    3.43
  -4  -1   2  148.26    3.28
   4   1  -2  150.23    3.41
   4   1  -2  147.74    3.40
   4   1  -2  151.40    3.37
   4   1  -2  143.40    3.48
  -4  -2   2   14.93    0.62
  -4  -2   2   15.46    0.68
  -4  -2   2   15.27    0.71
   4   2  -2   15.52    0.64
   4   2  -2   14.85    0.67
   4   2  -2   16.46    0.64
   4   2  -2   14.86    0.55
  -4  -3   2   36.92    1.26
  -4  -3   2   37.15    1.29
  -4  -3   2   36.52    1.25
   4   3  -2   37.45    1.01
   4   3  -2   37.22    1.31
   4   3  -2   36.96    1.14
   4   3  -2   36.32    1.17
   4   3  -2   36.57    1.24
  -4  -4   2   41.48    1.45
  -4  -4   2   41.37    1.48
  -4  -4   2   43.10    1.50
   4   4  -2   42.33    1.44
   4   4  -2   41.68    1.07
   4   4  -2   41.53    1.56
   4   4  -2   41.69    1.27
   4   4  -2   42.35    1.53
  -4  -5   2   12.91    0.88
  -4  -5   2   13.07    0.89
  -4  -5   2   12.93    0.88
   4   5  -2   12.38    0.63
   4   5  -2   12.90    0.90
   4   5  -2   12.24    0.86
  -4  -6   2   24.51    1.30
  -4  -6   2   26.32    1.29
   4   6  -2   25.95    1.32
   4   6  -2   24.82    1.34
   4   6  -2   23.96    0.96
  -4  -7   2    4.08    0.72
  -4  -7   2    3.86    0.72
   4   7  -2    4.04    0.73
   4   7  -2    4.42    0.78
   4   7  -2    4.68    0.52
  -4  -8   2    1.49    0.62
  -4  -8   2    0.45    0.52
   4   8  -2    1.54    0.54
  -4  -9   2    0.78    0.54
   4   9  -2    0.26    0.46
  -4 -10   2    0.64    0.63
   4  10  -2    1.47    0.61
  -5   9   2    0.14    0.45
   5  -9  -2   -0.60    0.66
  -5   8   2    0.85    0.44
   5  -8  -2    1.56    0.75
  -5   7   2    0.42    0.40
  -5   6   2    2.91    0.50
  -5   5   2    6.91    0.65
  -5   4   2   10.27    0.67
  -5   3   2    4.01    0.45
  -5   3   2    4.75    0.43
  -5   3   2    4.61    0.43
  -5   2   2   -0.09    0.24
  -5   2   2    0.20    0.24
  -5   1   2    2.12    0.31
  -5   1   2    2.51    0.25
   5  -1  -2    2.82    0.35
   5  -1  -2    2.29    0.23
  -5   0   2   33.19    0.93
  -5   0   2   34.36    0.99
  -5   0   2   32.65    1.03
   5   0  -2   34.16    1.00
   5   0  -2   34.42    1.11
   5   0  -2   34.76    0.91
  -5  -1   2    2.61    0.32
  -5  -1   2    2.84    0.31
  -5  -1   2    2.45    0.34
  -5  -1   2    2.39    0.22
   5   1  -2    2.21    0.28
   5   1  -2    2.52    0.27
   5   1  -2    2.55    0.29
   5   1  -2    2.05    0.32
  -5  -2   2    0.31    0.27
  -5  -2   2    0.20    0.09
  -5  -2   2    0.44    0.19
  -5  -2   2    0.27    0.26
   5   2  -2    0.17    0.21
   5   2  -2    0.10    0.17
   5   2  -2    0.32    0.20
   5   2  -2   -0.03    0.19
  -5  -3   2    5.71    0.56
  -5  -3   2    4.65    0.52
  -5  -3   2    4.30    0.53
   5   3  -2    4.39    0.53
   5   3  -2    4.23    0.36
   5   3  -2    5.21    0.48
   5   3  -2    4.70    0.43
   5   3  -2    5.14    0.47
  -5  -4   2   13.04    0.85
  -5  -4   2   12.95    0.83
  -5  -4   2   11.83    0.80
   5   4  -2   12.77    0.88
   5   4  -2   12.83    0.56
   5   4  -2   12.87    0.68
   5   4  -2   13.30    0.85
   5   4  -2   12.94    0.77
  -5  -5   2    8.16    0.73
  -5  -5   2    8.39    0.80
   5   5  -2    9.10    0.61
   5   5  -2    8.12    0.46
   5   5  -2    9.75    0.82
   5   5  -2    7.57    0.79
  -5  -6   2    3.48    0.67
  -5  -6   2    2.36    0.56
   5   6  -2    3.95    0.68
   5   6  -2    3.07    0.66
   5   6  -2    3.41    0.48
  -5  -7   2    0.31    0.41
  -5  -7   2    0.28    0.49
   5   7  -2    0.26    0.42
  -5  -8   2    2.56    0.67
  -5  -8   2    0.96    0.55
   5   8  -2    2.29    0.68
  -5  -9   2    1.26    0.61
   5   9  -2    1.36    0.62
  -6   9   2   -0.78    0.44
  -6   8   2    1.20    0.48
  -6   7   2    1.16    0.45
  -6   6   2    0.42    0.37
  -6   5   2    0.74    0.40
  -6   4   2    0.73    0.43
  -6   4   2    0.74    0.38
  -6   4   2    0.80    0.41
  -6   3   2    9.70    0.71
  -6   3   2    7.82    0.63
  -6   2   2    3.78    0.44
  -6   2   2    3.76    0.37
  -6   1   2   65.60    1.66
  -6   1   2   64.87    1.81
   6  -1  -2   67.59    1.62
  -6   0   2   -0.06    0.21
  -6   0   2    0.42    0.24
  -6   0   2    0.23    0.16
   6   0  -2    0.19    0.22
   6   0  -2    0.49    0.19
   6   0  -2    0.22    0.17
   6   0  -2    0.17    0.16
  -6  -1   2   69.00    1.87
  -6  -1   2   70.02    1.85
  -6  -1   2   71.67    1.73
  -6  -1   2   70.35    1.88
   6   1  -2   67.72    1.98
   6   1  -2   68.41    1.85
   6   1  -2   69.93    1.76
   6   1  -2   68.77    1.85
  -6  -2   2    3.98    0.27
  -6  -2   2    3.89    0.47
  -6  -2   2    4.22    0.51
   6   2  -2    3.96    0.40
   6   2  -2    3.88    0.40
   6   2  -2    4.27    0.44
   6   2  -2    3.74    0.49
   6   2  -2    3.72    0.45
  -6  -3   2    9.70    0.76
  -6  -3   2    8.78    0.73
  -6  -3   2    8.72    0.67
   6   3  -2    8.57    0.62
   6   3  -2    7.86    0.68
   6   3  -2    9.09    0.63
   6   3  -2    8.98    0.56
   6   3  -2    9.63    0.76
  -6  -4   2    1.03    0.46
  -6  -4   2    0.70    0.38
  -6  -4   2    1.24    0.47
   6   4  -2    1.14    0.28
   6   4  -2    1.42    0.45
   6   4  -2    0.40    0.39
   6   4  -2    0.83    0.32
  -6  -5   2    2.21    0.53
  -6  -5   2    1.05    0.42
   6   5  -2    1.43    0.51
   6   5  -2    1.60    0.32
   6   5  -2    1.01    0.36
   6   5  -2    1.06    0.47
  -6  -6   2    0.62    0.45
  -6  -6   2    0.19    0.42
   6   6  -2    0.35    0.37
   6   6  -2   -0.03    0.41
  -6  -7   2    2.44    0.62
  -6  -7   2    2.36    0.63
   6   7  -2    2.26    0.70
  -6  -8   2    2.43    0.73
  -6  -8   2    1.31    0.59
   6   8  -2    2.66    0.75
  -6  -9   2    0.51    0.55
   6   9  -2    1.15    0.60
  -7   8   2   -0.17    0.43
  -7   7   2    0.75    0.44
  -7   6   2    4.12    0.57
  -7   5   2   -0.43    0.35
  -7   4   2    2.98    0.48
  -7   4   2    3.49    0.55
  -7   3   2    0.03    0.37
  -7   3   2    0.22    0.34
  -7   2   2    0.81    0.29
  -7   2   2    0.27    0.33
  -7   1   2    4.47    0.49
  -7   1   2    4.84    0.42
   7  -1  -2    4.51    0.33
  -7   0   2    0.11    0.27
  -7   0   2    0.15    0.18
   7   0  -2    0.49    0.22
   7   0  -2    0.36    0.24
  -7  -1   2    5.16    0.49
  -7  -1   2    5.32    0.39
  -7  -1   2    5.81    0.55
  -7  -1   2    5.94    0.53
   7   1  -2    5.42    0.51
   7   1  -2    4.14    0.42
   7   1  -2    4.85    0.51
   7   1  -2    4.56    0.44
   7   1  -2    4.89    0.47
  -7  -2   2    0.31    0.38
  -7  -2   2    0.42    0.37
  -7  -2   2    0.63    0.17
   7   2  -2    0.76    0.31
   7   2  -2    0.94    0.37
   7   2  -2    0.47    0.31
   7   2  -2    0.87    0.32
   7   2  -2    0.54    0.28
   7   2  -2    0.64    0.27
  -7  -3   2    0.58    0.42
  -7  -3   2    0.30    0.42
  -7  -3   2    0.39    0.35
   7   3  -2    0.71    0.36
   7   3  -2    0.34    0.27
   7   3  -2    1.03    0.34
   7   3  -2    0.44    0.37
   7   3  -2    0.43    0.33
  -7  -4   2    3.63    0.62
  -7  -4   2    5.16    0.70
   7   4  -2    4.77    0.71
   7   4  -2    5.27    0.75
   7   4  -2    4.05    0.49
  -7  -5   2    0.03    0.43
  -7  -5   2    0.08    0.39
   7   5  -2    0.52    0.46
   7   5  -2    0.84    0.44
   7   5  -2    0.08    0.29
  -7  -6   2    5.69    0.82
  -7  -6   2    3.24    0.68
   7   6  -2    5.76    0.89
   7   6  -2    6.12    0.62
  -7  -7   2    1.70    0.63
  -7  -7   2    2.25    0.66
   7   7  -2    2.50    0.69
  -7  -8   2    0.08    0.55
   7   8  -2    0.58    0.56
  -8   8   2    0.26    0.46
  -8   7   2   -0.36    0.38
  -8   6   2   -0.09    0.37
  -8   5   2    0.62    0.39
  -8   4   2    0.98    0.45
  -8   4   2    0.96    0.40
  -8   3   2    2.32    0.46
  -8   3   2    2.40    0.41
  -8   2   2    1.54    0.40
  -8   2   2    1.50    0.34
  -8   1   2    0.78    0.27
  -8   1   2    0.76    0.33
  -8   0   2    2.49    0.33
  -8   0   2    2.03    0.40
   8   0  -2    2.23    0.33
  -8  -1   2    0.80    0.24
   8   1  -2    1.23    0.33
  -8  -2   2    1.79    0.47
  -8  -2   2    2.22    0.27
   8   2  -2    2.40    0.50
   8   2  -2    2.17    0.42
   8   2  -2    2.13    0.45
  -8  -3   2    3.47    0.60
  -8  -3   2    2.48    0.55
   8   3  -2    2.76    0.52
   8   3  -2    2.52    0.58
   8   3  -2    3.03    0.54
   8   3  -2    3.08    0.48
  -8  -4   2    1.32    0.54
  -8  -4   2    0.76    0.43
   8   4  -2    1.12    0.38
   8   4  -2    1.51    0.48
   8   4  -2    1.82    0.56
  -8  -5   2    0.22    0.48
  -8  -5   2    0.53    0.48
   8   5  -2    0.78    0.38
   8   5  -2    0.72    0.43
   8   5  -2    0.69    0.52
  -8  -6   2    0.07    0.44
  -8  -6   2    0.81    0.55
   8   6  -2    0.16    0.33
   8   6  -2    0.00    0.49
  -8  -7   2    0.77    0.58
  -8  -7   2    0.31    0.57
   8   7  -2   -0.07    0.37
   8   7  -2    0.70    0.60
  -8  -8   2    0.01    0.56
   8   8  -2    1.10    0.66
  -9   7   2   -0.25    0.39
  -9   6   2   -0.41    0.34
  -9   5   2    0.05    0.38
  -9   4   2    0.26    0.37
  -9   4   2   -0.08    0.36
  -9   3   2    0.07    0.32
  -9   3   2   -0.17    0.33
  -9   2   2    3.54    0.42
  -9   2   2    3.00    0.49
  -9   1   2    0.01    0.32
  -9   1   2   -0.15    0.25
  -9   0   2   15.65    0.74
   9   0  -2   15.12    0.72
  -9  -1   2    0.05    0.21
   9   1  -2    0.11    0.28
  -9  -2   2    4.28    0.40
   9   2  -2    3.56    0.51
  -9  -3   2    1.01    0.51
   9   3  -2   -0.06    0.34
  -9  -4   2   -0.06    0.41
  -9  -4   2    0.34    0.47
   9   4  -2    0.13    0.43
   9   4  -2   -0.03    0.35
  -9  -5   2   -0.09    0.48
  -9  -5   2    0.09    0.51
   9   5  -2    0.26    0.50
   9   5  -2   -0.01    0.38
  -9  -6   2    0.20    0.53
   9   6  -2   -0.20    0.37
   9   6  -2    0.99    0.57
  -9  -7   2   -0.06    0.58
   9   7  -2    1.89    0.68
 -10   6   2   -0.03    0.39
 -10   5   2    1.79    0.53
 -10   5   2    0.49    0.40
 -10   4   2    0.33    0.36
 -10   4   2    0.52    0.39
 -10   3   2    0.12    0.33
 -10   3   2    0.62    0.34
 -10   2   2    1.18    0.43
 -10   2   2    1.86    0.38
 -10   1   2    0.86    0.32
 -10   0   2    0.64    0.29
 -10  -1   2    1.51    0.31
  10   1  -2    0.42    0.33
  10   2  -2    2.37    0.48
 -10  -3   2    0.32    0.48
  10   3  -2   -0.07    0.37
 -10  -4   2   -0.10    0.48
  10   4  -2   -0.61    0.36
 -10  -5   2    1.16    0.64
  10   5  -2    0.47    0.50
 -10  -6   2    0.68    0.65
 -11   5   2    0.23    0.42
 -11   4   2    1.94    0.46
 -11   4   2    1.59    0.49
 -11   3   2    0.62    0.40
 -11   3   2    1.57    0.40
 -11   2   2    1.93    0.39
 -11   1   2    0.13    0.31
 -11   0   2    0.83    0.30
 -11  -1   2    0.42    0.25
  11   2  -2    1.88    0.48
 -11  -3   2    1.11    0.64
  11   3  -2    0.95    0.46
 -11  -4   2    0.99    0.64
 -11  -5   2    0.19    0.58
 -12   0   2    0.31    0.34
 -12  -1   2    0.31    0.28
 -12  -2   2    0.43    0.60
 -12  -3   2    0.05    0.57
 -11  -3  -3    0.48    0.62
 -11  -2  -3   -0.22    0.57
 -11  -2  -3    0.42    0.41
 -11   2  -3    0.59    0.40
 -11   3  -3    0.10    0.34
 -10  -5  -3   -0.42    0.56
  10   4   3   -0.07    0.54
 -10  -4  -3    0.21    0.61
  10   3   3   -0.04    0.46
 -10  -3  -3    0.46    0.65
 -10  -2  -3    1.59    0.62
 -10  -2  -3    1.93    0.39
 -10  -1  -3    0.46    0.30
 -10  -1  -3   -0.12    0.52
 -10   0  -3    0.13    0.29
 -10   1  -3    0.84    0.33
 -10   1  -3    0.52    0.37
 -10   2  -3    1.81    0.40
 -10   2  -3    0.63    0.36
 -10   3  -3    0.78    0.38
 -10   3  -3    0.70    0.34
 -10   4  -3   -0.06    0.33
 -10   5  -3    0.84    0.37
   9   6   3    1.75    0.61
  -9  -6  -3    0.12    0.63
  -9  -5  -3    0.77    0.61
   9   4   3   -0.19    0.43
  -9  -4  -3   -0.33    0.54
   9   3   3   -0.35    0.38
  -9  -3  -3   -0.23    0.47
   9   2   3   -0.40    0.36
  -9  -2  -3    0.52    0.50
  -9  -2  -3    0.12    0.27
  -9  -1  -3    3.31    0.69
  -9  -1  -3    3.24    0.43
  -9   0  -3    0.46    0.29
  -9   1  -3    3.64    0.45
  -9   1  -3    2.07    0.46
  -9   2  -3    0.72    0.33
  -9   2  -3   -0.09    0.28
  -9   3  -3    0.49    0.36
  -9   3  -3    0.56    0.31
  -9   4  -3   -0.13    0.29
  -9   5  -3    0.40    0.34
  -9   6  -3    0.26    0.34
   8   7   3    1.57    0.63
  -8  -7  -3    0.68    0.68
   8   6   3    1.48    0.56
   8   6   3   -0.37    0.44
  -8  -6  -3    0.97    0.68
   8   5   3    1.97    0.56
   8   5   3    0.03    0.44
  -8  -5  -3    0.68    0.60
   8   4   3    6.92    0.89
   8   4   3    5.04    0.67
  -8  -4  -3    5.05    0.82
   8   3   3   -0.15    0.37
  -8  -3  -3    0.00    0.22
  -8  -3  -3   -0.20    0.43
   8   2   3    5.57    0.58
  -8  -2  -3    5.74    0.77
  -8  -2  -3    6.17    0.55
   8   1   3   -0.10    0.45
  -8  -1  -3    0.03    0.24
  -8   0  -3   -0.05    0.26
  -8   0  -3   -0.33    0.28
  -8   1  -3    0.03    0.28
  -8   1  -3    0.30    0.28
  -8   2  -3    5.15    0.57
  -8   2  -3    5.50    0.53
  -8   3  -3   -0.04    0.29
  -8   3  -3   -0.01    0.26
  -8   4  -3    3.88    0.50
  -8   5  -3    0.40    0.32
  -8   6  -3    0.35    0.32
  -8   7  -3    0.53    0.34
   7   8   3    1.33    0.63
  -7  -8  -3    0.13    0.65
   7   7   3    0.82    0.47
   7   7   3    1.06    0.58
  -7  -7  -3   -0.51    0.51
   7   6   3    3.94    0.76
   7   6   3    1.83    0.49
  -7  -6  -3    1.24    0.65
   7   5   3    1.28    0.42
   7   5   3    0.26    0.39
   7   5   3    0.51    0.50
  -7  -5  -3   -0.05    0.50
   7   4   3   10.76    0.80
   7   4   3   11.84    0.86
   7   4   3   12.35    1.01
  -7  -4  -3   10.23    0.96
   7   3   3    0.14    0.37
   7   3   3    0.98    0.48
   7   3   3   -0.18    0.32
   7   3   3    1.08    0.34
  -7  -3  -3   -0.27    0.42
  -7  -3  -3    0.26    0.19
   7   2   3    4.60    0.51
   7   2   3    4.97    0.64
  -7  -2  -3    4.99    0.49
  -7  -2  -3    4.52    0.67
   7   1   3    0.55    0.32
  -7  -1  -3    0.52    0.26
  -7  -1  -3    0.63    0.32
  -7   0  -3    0.05    0.28
  -7   0  -3    0.18    0.24
  -7   1  -3    0.28    0.29
  -7   1  -3    0.39    0.26
  -7   2  -3    3.19    0.46
  -7   2  -3    4.57    0.41
  -7   3  -3   -0.31    0.26
  -7   3  -3   -0.02    0.24
  -7   4  -3    7.92    0.60
  -7   5  -3    0.14    0.30
  -7   6  -3    1.41    0.34
  -7   7  -3    0.32    0.31
   6   8   3   -0.19    0.40
   6   8   3    1.60    0.67
  -6  -8  -3    1.18    0.70
   6   7   3    0.79    0.56
   6   7   3   -0.09    0.35
  -6  -7  -3    0.54    0.63
   6   6   3    0.77    0.52
   6   6   3   -0.10    0.33
  -6  -6  -3    0.13    0.51
   6   5   3    2.63    0.65
   6   5   3    1.23    0.43
   6   5   3    2.39    0.46
  -6  -5  -3    2.05    0.62
   6   4   3    7.62    0.87
   6   4   3    6.86    0.63
   6   4   3    8.55    0.78
  -6  -4  -3    5.61    0.77
   6   3   3    5.11    0.53
   6   3   3    4.83    0.53
   6   3   3    4.56    0.66
   6   3   3    3.35    0.52
  -6  -3  -3    4.36    0.67
  -6  -3  -3    5.06    0.38
   6   2   3    2.94    0.51
   6   2   3    2.37    0.40
   6   2   3    3.35    0.44
   6   2   3    2.81    0.39
  -6  -2  -3    2.69    0.42
  -6  -2  -3    3.01    0.34
  -6  -2  -3    2.61    0.51
   6   1   3    0.22    0.31
   6   1   3    0.53    0.25
   6   1   3    0.53    0.25
   6   1   3   -0.12    0.26
  -6  -1  -3    0.18    0.23
  -6  -1  -3   -0.03    0.19
  -6  -1  -3   -0.17    0.24
   6   0   3   -0.14    0.21
  -6   0  -3   -0.06    0.23
  -6   0  -3   -0.01    0.20
  -6   1  -3   -0.04    0.19
  -6   1  -3    0.15    0.26
  -6   2  -3    1.49    0.34
  -6   2  -3    2.37    0.29
  -6   3  -3    2.85    0.39
  -6   4  -3    4.34    0.45
  -6   5  -3    1.23    0.32
   5   9   3    2.45    0.73
  -5  -9  -3    0.64    0.69
   5   8   3    0.61    0.56
  -5  -8  -3    1.03    0.65
   5   7   3    0.99    0.59
   5   7   3    0.20    0.31
  -5  -7  -3    0.29    0.55
   5   6   3    5.86    0.60
   5   6   3    5.78    0.86
   5   6   3    5.86    0.78
  -5  -6  -3    5.74    0.89
   5   5   3    0.48    0.45
   5   5   3    0.50    0.31
   5   5   3    1.21    0.45
  -5  -5  -3    0.59    0.49
   5   4   3   11.49    0.86
   5   4   3   11.64    0.69
   5   4   3   10.91    0.91
  -5  -4  -3   10.72    0.88
   5   3   3    4.59    0.63
   5   3   3    5.40    0.54
   5   3   3    4.84    0.60
   5   3   3    5.11    0.50
  -5  -3  -3    5.16    0.34
  -5  -3  -3    5.24    0.65
   5   2   3    2.33    0.35
   5   2   3    2.32    0.35
   5   2   3    2.23    0.40
   5   2   3    1.93    0.43
  -5  -2  -3    2.64    0.38
  -5  -2  -3    2.77    0.48
  -5  -2  -3    2.37    0.37
  -5  -2  -3    2.38    0.28
   5   1   3   43.04    1.24
   5   1   3   37.57    1.21
   5   1   3   43.31    1.37
   5   1   3   40.81    1.28
  -5  -1  -3   43.92    1.35
  -5  -1  -3   42.60    1.18
  -5  -1  -3   40.75    1.26
  -5  -1  -3   40.87    1.30
   5   0   3   -0.23    0.18
   5   0   3    0.34    0.20
   5   0   3    0.14    0.26
  -5   0  -3    0.11    0.17
  -5   0  -3   -0.06    0.20
  -5   0  -3   -0.10    0.16
  -5   1  -3   38.07    1.05
  -5   1  -3   38.68    1.20
  -5   2  -3    2.24    0.24
  -5   2  -3    1.89    0.32
  -5   3  -3    4.03    0.38
  -5   4  -3    8.32    0.52
   4   9   3    1.10    0.63
  -4  -9  -3    1.18    0.68
   4   8   3    0.64    0.54
  -4  -8  -3    0.42    0.58
   4   7   3    2.65    0.70
  -4  -7  -3    2.76    0.70
   4   6   3    7.77    0.91
   4   6   3    8.54    0.58
   4   6   3    8.18    0.83
  -4  -6  -3    7.56    0.93
   4   5   3    0.48    0.26
   4   5   3    0.04    0.40
   4   5   3    0.19    0.40
  -4  -5  -3    0.21    0.44
   4   4   3    0.80    0.26
   4   4   3    1.57    0.37
   4   4   3    0.41    0.38
   4   4   3    1.37    0.43
  -4  -4  -3    1.89    0.50
   4   3   3   23.91    1.05
   4   3   3   23.64    0.87
   4   3   3   24.38    0.99
   4   3   3   24.20    1.11
  -4  -3  -3   23.75    1.24
  -4  -3  -3   25.57    0.72
  -4  -3  -3   24.07    1.05
   4   2   3   19.13    0.75
   4   2   3   19.46    0.85
   4   2   3   19.80    0.81
   4   2   3   19.51    0.91
  -4  -2  -3   19.58    0.79
  -4  -2  -3   19.83    0.82
  -4  -2  -3   19.28    0.86
  -4  -2  -3   20.48    0.66
   4   1   3    3.38    0.34
   4   1   3    3.37    0.34
   4   1   3    3.71    0.43
   4   1   3    3.39    0.37
  -4  -1  -3    3.43    0.35
  -4  -1  -3    4.21    0.43
  -4  -1  -3    3.79    0.36
  -4  -1  -3    3.57    0.30
   4   0   3    0.21    0.26
   4   0   3    0.20    0.25
   4   0   3   -0.11    0.17
   4   0   3    0.28    0.19
  -4   0  -3    0.12    0.14
  -4   0  -3    0.00    0.16
  -4   0  -3   -0.05    0.17
  -4   1  -3    2.79    0.31
  -4   1  -3    3.23    0.26
  -4   2  -3   17.04    0.50
  -4   2  -3   15.99    0.62
  -4   3  -3   20.31    0.70
   4  -7   3    2.37    0.76
   4  -8   3   -1.01    0.58
  -3 -10  -3    2.18    0.95
   3   9   3    0.46    0.49
  -3  -9  -3    0.04    0.54
   3   8   3    1.52    0.58
  -3  -8  -3    1.68    0.65
   3   7   3   -0.11    0.38
  -3  -7  -3    0.12    0.52
   3   6   3   -0.10    0.40
   3   6   3    0.26    0.36
   3   6   3    0.16    0.22
  -3  -6  -3   -0.12    0.42
   3   5   3    0.41    0.41
   3   5   3    0.62    0.22
   3   5   3    0.42    0.35
  -3  -5  -3    0.56    0.45
   3   4   3    6.19    0.66
   3   4   3    6.78    0.68
   3   4   3    6.57    0.58
   3   4   3    7.21    0.45
  -3  -4  -3    6.32    0.70
   3   3   3   40.36    1.39
   3   3   3   40.36    1.44
   3   3   3   39.94    1.32
   3   3   3   41.16    1.19
  -3  -3  -3   39.70    1.20
  -3  -3  -3   38.99    1.32
  -3  -3  -3   41.82    1.00
  -3  -3  -3   41.68    1.40
   3   2   3   28.83    0.92
   3   2   3   28.91    0.99
   3   2   3   28.85    1.04
   3   2   3   29.35    1.10
  -3  -2  -3   28.13    1.00
  -3  -2  -3   29.66    0.95
  -3  -2  -3   30.18    1.03
  -3  -2  -3   29.69    0.82
   3   1   3    2.43    0.28
   3   1   3    2.08    0.26
   3   1   3    2.98    0.40
   3   1   3    1.46    0.30
   3   1   3    1.87    0.28
  -3  -1  -3    2.28    0.28
  -3  -1  -3    2.55    0.31
  -3  -1  -3    1.91    0.26
  -3  -1  -3    2.07    0.37
  -3  -1  -3    2.07    0.21
   3   0   3    0.02    0.18
   3   0   3    0.17    0.16
   3   0   3    0.12    0.23
   3   0   3    0.05    0.20
   3   0   3    0.29    0.20
  -3   0  -3   -0.02    0.14
  -3   0  -3   -0.06    0.15
  -3   0  -3    0.02    0.12
  -3   0  -3   -0.06    0.14
   3  -1   3    2.89    0.25
  -3   1  -3    1.85    0.18
  -3   1  -3    2.04    0.24
  -3   1  -3    2.04    0.24
  -3   2  -3   25.24    0.74
  -3   3  -3   37.99    1.01
   3  -4   3    6.92    0.68
  -3   4  -3    5.66    0.38
  -3   4  -3    5.45    0.38
   3  -5   3    0.82    0.51
   3  -5   3    0.56    0.28
  -3   5  -3    0.36    0.23
  -3   5  -3    0.48    0.20
  -3   5  -3    0.07    0.23
   3  -6   3    0.26    0.56
   3  -7   3    0.14    0.56
   3  -8   3    1.97    0.71
   3  -9   3   -0.67    0.58
   2  10   3    0.12    0.36
   2  10   3    1.06    0.58
  -2 -10  -3   -0.17    0.70
   2   9   3    0.97    0.52
   2   9   3    0.46    0.34
  -2  -9  -3    1.98    0.74
   2   8   3    0.73    0.48
  -2  -8  -3    0.59    0.55
   2   7   3    5.43    0.78
   2   7   3    7.05    0.94
  -2  -7  -3    4.56    0.78
   2   6   3    1.53    0.48
   2   6   3    1.76    0.51
  -2  -6  -3    1.55    0.55
   2   5   3    6.39    0.71
   2   5   3    7.06    0.77
   2   5   3    6.46    0.64
   2   5   3    6.46    0.39
  -2  -5  -3    5.61    0.72
   2   4   3    0.06    0.23
   2   4   3    0.12    0.26
   2   4   3   -0.15    0.28
   2   4   3    0.29    0.16
  -2  -4  -3    0.21    0.33
   2   3   3    2.15    0.36
   2   3   3    3.42    0.29
   2   3   3    3.20    0.39
   2   3   3    2.87    0.42
  -2  -3  -3    2.75    0.36
  -2  -3  -3    3.09    0.31
  -2  -3  -3    2.83    0.43
   2   2   3    7.00    0.45
   2   2   3    7.15    0.38
   2   2   3    6.01    0.48
   2   2   3    6.98    0.53
  -2  -2  -3    7.22    0.31
  -2  -2  -3    6.54    0.39
  -2  -2  -3    7.89    0.46
  -2  -2  -3    6.97    0.47
   2   1   3   23.73    0.81
   2   1   3   22.02    0.72
   2   1   3   22.99    0.78
   2   1   3   22.20    0.84
   2   1   3   22.50    0.81
  -2  -1  -3   23.85    0.75
  -2  -1  -3   23.85    0.75
  -2  -1  -3   22.65    0.76
  -2  -1  -3   22.71    0.79
   2   0   3   -0.14    0.21
   2   0   3    0.11    0.20
   2   0   3    0.07    0.26
   2   0   3    0.38    0.18
   2   0   3    0.12    0.28
  -2   0  -3   -0.53    0.19
  -2   0  -3    0.03    0.14
  -2   0  -3    0.01    0.10
  -2   0  -3   -0.32    0.17
   2  -1   3   22.12    0.63
   2  -1   3   21.75    0.69
   2  -1   3   22.38    0.65
  -2   1  -3   20.36    0.51
  -2   1  -3   21.32    0.71
  -2   1  -3   20.49    0.77
  -2   1  -3   21.46    0.63
   2  -2   3    6.69    0.33
   2  -2   3    6.48    0.30
  -2   2  -3    6.42    0.35
   2  -3   3    3.28    0.31
   2  -3   3    3.11    0.27
   2  -3   3    2.89    0.41
   2  -3   3    2.84    0.29
  -2   3  -3    3.15    0.30
  -2   3  -3    2.62    0.24
   2  -4   3    0.27    0.19
   2  -4   3    0.32    0.22
   2  -4   3    0.00    0.35
  -2   4  -3    0.38    0.17
  -2   4  -3    0.41    0.19
   2  -5   3    7.56    0.73
   2  -5   3    6.04    0.51
   2  -5   3    5.06    0.48
  -2   5  -3    5.68    0.44
  -2   5  -3    5.67    0.49
  -2   5  -3    4.51    0.41
   2  -6   3    1.89    0.39
   2  -6   3    1.23    0.54
  -2   6  -3    1.37    0.30
  -2   6  -3    1.92    0.41
  -2   6  -3    1.34    0.33
   2  -7   3    4.00    0.62
   2  -7   3    6.23    0.83
  -2   7  -3    3.75    0.60
  -2   7  -3    4.93    0.66
   2  -8   3    0.73    0.56
   2  -9   3    1.76    0.66
   2 -10   3    0.67    0.66
   1  10   3    0.34    0.40
   1  10   3    1.95    0.60
  -1 -10  -3    1.94    0.86
   1   9   3    1.41    0.57
   1   9   3    0.61    0.37
  -1  -9  -3    0.79    0.62
   1   8   3    0.08    0.28
   1   8   3    0.90    0.53
  -1  -8  -3    0.22    0.48
   1   7   3    0.18    0.28
   1   7   3    0.94    0.41
   1   7   3    0.67    0.45
  -1  -7  -3    0.18    0.45
   1   6   3    7.69    0.85
   1   6   3    7.12    0.79
  -1  -6  -3    6.77    0.81
   1   5   3    0.07    0.13
   1   5   3    0.19    0.30
   1   5   3    0.12    0.24
   1   5   3   -0.31    0.30
  -1  -5  -3   -0.26    0.34
   1   4   3   26.23    1.08
   1   4   3   25.57    1.01
   1   4   3   27.66    0.76
   1   4   3   25.38    1.11
  -1  -4  -3   25.69    1.12
  -1  -4  -3   25.60    1.01
   1   3   3   16.96    0.81
   1   3   3   17.08    0.71
   1   3   3   17.62    0.79
   1   3   3   18.33    0.57
   1   3   3   17.01    0.73
  -1  -3  -3   17.02    0.81
  -1  -3  -3   16.90    0.74
   1   2   3    1.72    0.21
   1   2   3    1.59    0.30
   1   2   3    1.46    0.26
   1   2   3    0.80    0.27
   1   2   3    1.36    0.30
  -1  -2  -3    0.80    0.26
  -1  -2  -3    1.00    0.21
  -1  -2  -3    1.46    0.15
  -1  -2  -3    1.66    0.23
   1   1   3   47.15    1.31
   1   1   3   48.25    1.28
   1   1   3   48.66    1.29
   1   1   3   48.12    1.20
   1   1   3   47.24    1.34
  -1  -1  -3   48.77    1.23
  -1  -1  -3   45.20    1.28
  -1  -1  -3   45.59    1.13
  -1  -1  -3   47.26    1.22
  -1  -1  -3   45.11    1.24
   1   0   3   -0.10    0.26
   1   0   3    0.06    0.21
   1   0   3    0.15    0.17
   1   0   3    0.32    0.20
   1   0   3   -0.03    0.26
  -1   0  -3   -0.32    0.20
  -1   0  -3   -0.17    0.12
  -1   0  -3   -0.50    0.22
  -1   0  -3   -0.09    0.08
   1  -1   3   45.78    1.17
   1  -1   3   45.65    1.15
   1  -1   3   46.82    1.13
  -1   1  -3   44.74    1.20
  -1   1  -3   44.22    1.09
  -1   1  -3   48.62    1.17
  -1   1  -3   44.46    1.18
   1  -2   3    2.13    0.24
   1  -2   3    2.22    0.21
   1  -2   3    1.74    0.22
   1  -2   3    1.57    0.27
  -1   2  -3    1.47    0.20
  -1   2  -3    1.84    0.24
   1  -3   3   15.15    0.61
   1  -3   3   15.61    0.57
   1  -3   3   15.83    0.68
   1  -3   3   16.52    0.63
  -1   3  -3   15.44    0.56
   1  -4   3   24.47    0.99
   1  -4   3   24.41    0.89
   1  -4   3   24.35    0.90
  -1   4  -3   23.62    0.87
  -1   4  -3   25.32    0.82
   1  -5   3    0.16    0.22
   1  -5   3   -0.33    0.36
   1  -5   3   -0.13    0.24
  -1   5  -3   -0.15    0.19
  -1   5  -3    0.11    0.21
  -1   5  -3   -0.04    0.16
   1  -6   3    8.90    0.90
   1  -6   3    7.05    0.64
   1  -6   3    6.58    0.60
  -1   6  -3    6.67    0.64
  -1   6  -3    7.04    0.61
  -1   6  -3    6.93    0.56
   1  -7   3    0.03    0.29
   1  -7   3    0.20    0.48
  -1   7  -3    0.59    0.31
  -1   7  -3    0.22    0.32
   1  -8   3   -0.11    0.30
   1  -8   3    0.53    0.54
  -1   8  -3    0.30    0.35
  -1   8  -3    0.42    0.31
   1  -9   3    1.44    0.66
   1 -10   3    1.19    0.72
   0  10   3    1.12    0.53
   0  10   3   -0.10    0.40
   0 -10  -3    0.58    0.68
   0   9   3    6.86    0.96
   0   9   3    5.77    0.67
   0  -9  -3    6.09    0.99
   0   8   3    3.29    0.51
   0   8   3    3.85    0.72
   0  -8  -3    3.30    0.75
   0   7   3    0.42    0.29
   0   7   3    0.53    0.46
   0   7   3    1.10    0.44
   0  -7  -3    0.14    0.47
   0   6   3    0.11    0.35
   0   6   3   -0.18    0.23
   0   6   3    0.02    0.31
   0  -6  -3   -0.31    0.37
   0   5   3    0.50    0.26
   0   5   3    0.28    0.30
   0   5   3    0.07    0.31
   0   5   3    0.66    0.29
   0  -5  -3    0.20    0.41
   0   4   3    0.18    0.22
   0   4   3    0.25    0.25
   0   4   3    0.35    0.22
   0   4   3    0.47    0.29
   0   4   3    0.42    0.11
   0  -4  -3    0.06    0.32
   0  -4  -3    0.28    0.20
   0   3   3   10.05    0.58
   0   3   3    9.62    0.61
   0   3   3   10.28    0.51
   0   3   3   10.51    0.37
   0   3   3   10.12    0.54
   0  -3  -3    9.44    0.62
   0  -3  -3   10.18    0.54
   0   2   3   56.34    1.54
   0   2   3   58.18    1.64
   0   2   3   61.18    1.43
   0   2   3   58.98    1.61
   0   2   3   58.64    1.55
   0  -2  -3   62.25    1.34
   0  -2  -3   59.66    1.56
   0  -2  -3   60.20    1.63
   0  -2  -3   60.21    1.49
   0   1   3    5.10    0.36
   0   1   3    4.64    0.43
   0   1   3    5.45    0.30
   0   1   3    4.29    0.37
   0   1   3    4.22    0.40
   0  -1  -3    4.88    0.28
   0  -1  -3    4.58    0.23
   0  -1  -3    4.38    0.39
   0  -1  -3    4.31    0.34
   0  -1  -3    4.26    0.34
   0   0   3    0.14    0.20
   0   0   3    0.29    0.23
   0   0   3    0.07    0.17
   0   0   3    0.30    0.17
   0   0   3    0.08    0.10
   0   0  -3    0.03    0.07
   0   0  -3    0.02    0.23
   0   0  -3   -0.13    0.10
   0   0  -3    0.13    0.19
   0  -1   3    4.84    0.29
   0  -1   3    4.43    0.30
   0  -1   3    4.45    0.26
   0   1  -3    4.58    0.32
   0   1  -3    4.73    0.29
   0  -2   3   55.16    1.40
   0  -2   3   56.40    1.38
   0  -2   3   54.73    1.41
   0  -2   3   55.79    1.41
   0   2  -3   53.02    1.39
   0   2  -3   56.46    1.37
   0  -3   3    9.87    0.51
   0  -3   3    9.14    0.49
   0  -3   3    9.81    0.47
   0  -3   3   10.01    0.54
   0   3  -3    9.74    0.45
   0  -4   3    0.42    0.30
   0  -4   3    0.37    0.22
   0  -4   3    0.52    0.22
   0   4  -3    0.59    0.21
   0   4  -3    0.42    0.19
   0  -5   3    0.15    0.27
   0  -5   3    0.27    0.26
   0  -5   3    0.48    0.39
   0   5  -3    0.33    0.20
   0   5  -3    0.39    0.24
   0  -6   3    0.06    0.27
   0  -6   3   -0.18    0.40
   0  -6   3   -0.31    0.29
   0   6  -3   -0.42    0.23
   0   6  -3   -0.02    0.20
   0   6  -3    0.05    0.22
   0  -7   3    0.41    0.37
   0  -7   3   -0.03    0.48
   0   7  -3    0.41    0.37
   0   7  -3    0.42    0.32
   0  -8   3    4.65    0.87
   0  -8   3    3.70    0.63
   0   8  -3    3.10    0.56
   0   8  -3    3.71    0.71
   0  -9   3    4.79    0.74
   0  -9   3    5.79    0.97
   0   9  -3    6.13    0.89
   0 -10   3    0.58    0.65
   0  10  -3    0.38    0.44
  -1  10   3    0.41    0.42
  -1  10   3    3.09    0.70
   1 -10  -3    1.88    0.77
  -1   9   3    2.11    0.49
  -1   9   3    4.75    0.82
   1  -9  -3    3.81    0.89
  -1   8   3    9.35    0.83
  -1   8   3    6.69    0.63
  -1   8   3   10.41    1.08
   1  -8  -3    8.19    1.02
  -1   7   3   -0.40    0.36
  -1   7   3   -0.35    0.28
  -1   7   3   -0.24    0.28
   1  -7  -3    0.01    0.44
  -1   6   3    0.86    0.31
  -1   6   3    1.26    0.34
  -1   6   3    1.00    0.44
  -1   6   3    1.15    0.40
   1  -6  -3    0.81    0.48
  -1   5   3    2.02    0.43
  -1   5   3    1.74    0.43
  -1   5   3    2.13    0.35
  -1   5   3    1.65    0.33
   1  -5  -3    1.05    0.46
  -1   4   3   63.91    1.85
  -1   4   3   62.34    1.76
  -1   4   3   64.46    1.90
  -1   4   3   63.26    1.70
   1  -4  -3   62.07    1.94
   1  -4  -3   64.01    1.81
  -1   3   3    1.03    0.25
  -1   3   3    0.67    0.22
  -1   3   3    0.51    0.25
  -1   3   3    0.84    0.12
  -1   3   3    0.58    0.25
   1  -3  -3    0.70    0.21
   1  -3  -3    0.83    0.33
  -1   2   3  175.53    4.02
  -1   2   3  175.18    4.09
  -1   2   3  176.25    4.03
  -1   2   3  176.19    4.07
  -1   2   3  182.60    3.89
   1  -2  -3  179.86    4.07
   1  -2  -3  179.22    4.02
   1  -2  -3  172.05    4.08
  -1   1   3  114.46    2.73
  -1   1   3  115.16    2.60
  -1   1   3  117.04    2.69
  -1   1   3  118.67    2.68
  -1   1   3  115.76    2.74
   1  -1  -3  115.38    2.56
   1  -1  -3  115.94    2.66
   1  -1  -3  106.32    2.62
   1  -1  -3  112.52    2.69
   1  -1  -3  116.64    2.63
  -1   0   3    0.05    0.16
  -1   0   3    0.15    0.13
  -1   0   3    0.12    0.16
  -1   0   3   -0.04    0.15
  -1   0   3   -0.06    0.08
   1   0  -3   -0.08    0.07
   1   0  -3    0.22    0.12
   1   0  -3    0.10    0.17
   1   0  -3   -0.09    0.16
  -1  -1   3  107.76    2.49
  -1  -1   3  108.08    2.48
  -1  -1   3  107.98    2.45
   1   1  -3  105.60    2.40
   1   1  -3  110.68    2.50
   1   1  -3  109.47    2.47
  -1  -2   3  171.95    3.80
  -1  -2   3  165.27    3.85
  -1  -2   3  168.63    3.83
  -1  -2   3  171.68    3.81
   1   2  -3  170.26    3.79
   1   2  -3  164.52    3.95
  -1  -3   3    0.91    0.21
  -1  -3   3    0.71    0.25
  -1  -3   3    1.00    0.24
  -1  -3   3    1.00    0.24
   1   3  -3    0.83    0.20
  -1  -4   3   61.79    1.77
  -1  -4   3   63.61    1.83
  -1  -4   3   60.68    1.79
   1   4  -3   60.88    1.76
   1   4  -3   61.25    1.69
  -1  -5   3    1.98    0.42
  -1  -5   3    1.34    0.46
  -1  -5   3    1.33    0.37
   1   5  -3    1.77    0.34
   1   5  -3    1.60    0.36
  -1  -6   3    0.84    0.47
  -1  -6   3    1.01    0.40
  -1  -6   3    1.16    0.39
   1   6  -3    0.86    0.33
   1   6  -3    1.15    0.40
  -1  -7   3   -0.06    0.34
  -1  -7   3   -0.32    0.40
   1   7  -3    0.38    0.30
   1   7  -3    0.19    0.31
  -1  -8   3    8.35    0.94
  -1  -8   3    9.45    1.11
   1   8  -3    8.87    0.91
   1   8  -3    8.97    1.06
  -1  -9   3    2.51    0.76
  -1  -9   3    3.13    0.66
   1   9  -3    3.45    0.77
  -1 -10   3    1.99    0.77
   1  10  -3    2.10    0.62
  -2  10   3   -0.45    0.40
   2 -10  -3    0.56    0.65
  -2   9   3    0.06    0.39
  -2   9   3    1.59    0.51
   2  -9  -3    0.41    0.55
  -2   8   3    7.58    0.76
  -2   8   3    5.85    0.83
  -2   8   3    4.40    0.57
   2  -8  -3    4.60    0.85
  -2   7   3    2.62    0.53
  -2   7   3    1.86    0.40
  -2   7   3    2.89    0.62
   2  -7  -3    1.63    0.58
  -2   6   3    0.70    0.30
  -2   6   3    0.53    0.30
  -2   6   3    0.00    0.38
  -2   6   3    0.76    0.36
   2  -6  -3    0.34    0.45
  -2   5   3    0.11    0.23
  -2   5   3    0.09    0.31
  -2   5   3    0.09    0.26
  -2   5   3    0.10    0.29
   2  -5  -3   -0.06    0.17
   2  -5  -3   -0.25    0.34
  -2   4   3   73.67    1.91
  -2   4   3   71.48    2.01
  -2   4   3   64.64    1.85
  -2   4   3   72.10    1.99
  -2   4   3   72.10    1.91
   2  -4  -3   72.70    2.11
   2  -4  -3   74.12    1.96
  -2   3   3   60.10    1.68
  -2   3   3   62.03    1.61
  -2   3   3   61.51    1.64
  -2   3   3   59.96    1.67
   2  -3  -3   60.40    1.77
   2  -3  -3   61.56    1.62
  -2   2   3  132.95    3.15
  -2   2   3  132.95    3.07
  -2   2   3  131.75    2.96
  -2   2   3  130.70    3.12
  -2   2   3  134.82    3.13
   2  -2  -3  131.72    3.05
   2  -2  -3  133.61    3.10
   2  -2  -3  129.59    3.16
  -2   1   3    1.24    0.32
  -2   1   3    1.29    0.28
  -2   1   3    1.74    0.28
  -2   1   3    1.52    0.34
  -2   1   3    1.59    0.22
  -2   1   3    1.25    0.27
   2  -1  -3    0.93    0.25
   2  -1  -3    1.03    0.14
   2  -1  -3    1.04    0.20
   2  -1  -3    1.24    0.31
  -2   0   3    0.09    0.17
  -2   0   3    0.16    0.15
  -2   0   3    0.09    0.10
  -2   0   3    0.13    0.15
  -2   0   3    0.12    0.13
   2   0  -3    0.26    0.15
   2   0  -3    0.19    0.16
   2   0  -3    0.49    0.20
   2   0  -3    0.05    0.11
  -2  -1   3    1.29    0.18
  -2  -1   3    1.51    0.22
  -2  -1   3    1.54    0.22
   2   1  -3    1.23    0.21
   2   1  -3    1.28    0.19
   2   1  -3    1.56    0.21
   2   1  -3    1.12    0.12
  -2  -2   3  125.34    3.01
  -2  -2   3  126.29    3.05
  -2  -2   3  129.03    3.00
  -2  -2   3  128.93    2.98
   2   2  -3  125.57    2.87
   2   2  -3  126.30    2.96
   2   2  -3  135.33    2.85
  -2  -3   3   58.63    1.65
  -2  -3   3   58.82    1.65
  -2  -3   3   59.78    1.70
   2   3  -3   59.94    1.66
   2   3  -3   59.94    1.60
  -2  -4   3   70.23    2.01
  -2  -4   3   71.33    2.06
  -2  -4   3   72.89    2.06
   2   4  -3   71.20    2.03
   2   4  -3   71.28    1.93
  -2  -5   3    0.02    0.35
  -2  -5   3    0.15    0.30
  -2  -5   3    0.09    0.28
   2   5  -3    0.00    0.18
   2   5  -3    0.11    0.23
  -2  -6   3    0.66    0.38
  -2  -6   3    0.04    0.31
  -2  -6   3    0.35    0.45
   2   6  -3    0.37    0.30
   2   6  -3    0.23    0.33
  -2  -7   3    2.20    0.62
  -2  -7   3    1.99    0.52
   2   7  -3    2.34    0.56
   2   7  -3    2.47    0.57
  -2  -8   3    4.62    0.82
  -2  -8   3    4.59    0.74
   2   8  -3    5.36    0.84
  -2  -9   3    0.68    0.56
  -2  -9   3    0.00    0.45
   2   9  -3    0.24    0.41
  -2 -10   3    1.17    0.68
   2  10  -3    0.57    0.47
  -3  10   3   -0.21    0.47
   3 -10  -3   -0.08    0.66
  -3   9   3    2.12    0.53
   3  -9  -3    3.58    0.87
  -3   8   3   -0.17    0.33
   3  -8  -3   -0.07    0.48
  -3   7   3    0.03    0.31
  -3   7   3    0.80    0.44
  -3   7   3    1.51    0.41
   3  -7  -3    0.23    0.48
  -3   6   3    6.51    0.70
  -3   6   3    6.65    0.67
  -3   6   3    7.29    0.57
  -3   6   3    5.00    0.55
   3  -6  -3    6.19    0.80
  -3   5   3    3.55    0.50
  -3   5   3    2.89    0.39
  -3   5   3    3.40    0.48
  -3   5   3    2.89    0.42
   3  -5  -3    3.02    0.39
   3  -5  -3    2.98    0.61
  -3   4   3  248.86    5.76
  -3   4   3  258.37    5.79
  -3   4   3  242.61    5.39
  -3   4   3  248.69    5.69
  -3   4   3  254.75    5.80
   3  -4  -3  259.88    6.01
   3  -4  -3  253.64    5.74
  -3   3   3   51.83    1.41
  -3   3   3   50.51    1.47
  -3   3   3   51.21    1.48
  -3   3   3   51.52    1.25
  -3   3   3   50.40    1.50
   3  -3  -3   50.77    1.59
   3  -3  -3   51.88    1.39
  -3   2   3   19.05    0.82
  -3   2   3   18.19    0.66
  -3   2   3   18.92    0.76
  -3   2   3   18.96    0.73
  -3   2   3   17.99    0.78
   3  -2  -3   19.01    0.68
   3  -2  -3   18.66    0.62
  -3   1   3    9.18    0.50
  -3   1   3    9.18    0.46
  -3   1   3    9.49    0.48
  -3   1   3    8.50    0.43
  -3   1   3   10.11    0.50
   3  -1  -3    8.86    0.49
   3  -1  -3    8.27    0.43
   3  -1  -3    8.73    0.57
   3  -1  -3    8.50    0.35
  -3   0   3    0.00    0.11
  -3   0   3    0.17    0.16
  -3   0   3    0.28    0.20
  -3   0   3    0.18    0.18
  -3   0   3    0.10    0.14
   3   0  -3    0.12    0.17
   3   0  -3    0.37    0.16
   3   0  -3   -0.12    0.12
   3   0  -3    0.32    0.19
  -3  -1   3    8.47    0.44
  -3  -1   3    8.58    0.37
  -3  -1   3    8.02    0.42
  -3  -1   3    8.12    0.26
  -3  -1   3    8.23    0.40
   3   1  -3    7.84    0.36
   3   1  -3    9.00    0.41
   3   1  -3    7.77    0.41
   3   1  -3    8.66    0.45
  -3  -2   3   18.65    0.74
  -3  -2   3   18.63    0.71
  -3  -2   3   18.84    0.68
  -3  -2   3   18.00    0.69
   3   2  -3   18.92    0.67
   3   2  -3   17.14    0.62
   3   2  -3   17.40    0.52
  -3  -3   3   49.08    1.52
  -3  -3   3   50.97    1.56
  -3  -3   3   50.71    1.54
   3   3  -3   55.76    1.33
   3   3  -3   51.88    1.54
   3   3  -3   52.43    1.47
   3   3  -3   51.59    1.35
  -3  -4   3  247.67    5.88
  -3  -4   3  250.80    5.90
  -3  -4   3  248.55    5.85
   3   4  -3  253.88    5.49
   3   4  -3  247.38    5.86
  -3  -5   3    2.88    0.54
  -3  -5   3    3.24    0.51
  -3  -5   3    2.91    0.52
   3   5  -3    2.41    0.47
   3   5  -3    2.73    0.43
  -3  -6   3    6.67    0.76
  -3  -6   3    5.97    0.81
  -3  -6   3    6.13    0.72
   3   6  -3    6.81    0.82
   3   6  -3    6.44    0.80
  -3  -7   3    1.58    0.54
  -3  -7   3    0.87    0.44
   3   7  -3    0.62    0.37
   3   7  -3    0.39    0.38
  -3  -8   3    0.05    0.44
  -3  -8   3    0.29    0.51
   3   8  -3   -0.13    0.31
  -3  -9   3    4.66    0.87
  -3  -9   3    2.65    0.75
   3   9  -3    3.26    0.72
  -3 -10   3    1.04    0.64
   3  10  -3    0.91    0.52
  -4  10   3   -0.32    0.48
   4 -10  -3   -1.29    0.68
  -4   9   3   -0.12    0.42
   4  -9  -3   -0.68    0.58
  -4   8   3   -0.61    0.34
   4  -8  -3    0.84    0.60
  -4   7   3    3.17    0.54
   4  -7  -3    3.11    0.73
  -4   6   3   46.59    1.57
  -4   6   3   49.68    2.21
  -4   6   3   38.72    1.48
   4  -6  -3   41.55    1.78
  -4   5   3    1.98    0.44
  -4   5   3    1.41    0.42
  -4   5   3    1.08    0.41
  -4   5   3    2.06    0.37
   4  -5  -3    1.42    0.53
   4  -5  -3    1.83    0.30
  -4   4   3    6.84    0.39
  -4   4   3    8.96    0.68
  -4   4   3    6.94    0.67
  -4   4   3    6.78    0.62
  -4   4   3    7.85    0.56
   4  -4  -3    8.37    0.46
  -4   3   3   16.50    0.81
  -4   3   3   16.64    0.84
  -4   3   3   16.24    0.64
  -4   3   3   15.72    0.77
  -4   3   3   16.15    0.74
   4  -3  -3   16.22    0.60
   4  -3  -3   16.51    0.65
  -4   2   3    2.44    0.38
  -4   2   3    1.88    0.30
  -4   2   3    2.36    0.32
  -4   2   3    2.24    0.35
  -4   2   3    2.51    0.37
   4  -2  -3    2.66    0.27
   4  -2  -3    2.96    0.32
  -4   1   3   14.61    0.50
  -4   1   3   14.06    0.55
  -4   1   3   14.83    0.63
  -4   1   3   14.93    0.54
  -4   1   3   14.10    0.53
   4  -1  -3   13.94    0.65
   4  -1  -3   14.77    0.59
   4  -1  -3   14.47    0.50
   4  -1  -3   15.30    0.61
  -4   0   3    0.03    0.17
  -4   0   3    0.13    0.14
  -4   0   3   -0.15    0.10
  -4   0   3    0.01    0.17
  -4   0   3    0.12    0.16
   4   0  -3    0.10    0.16
   4   0  -3   -0.10    0.12
   4   0  -3    0.06    0.18
   4   0  -3    0.06    0.15
  -4  -1   3   14.57    0.45
  -4  -1   3   14.56    0.60
  -4  -1   3   14.98    0.64
  -4  -1   3   14.65    0.55
  -4  -1   3   13.84    0.57
   4   1  -3   14.82    0.56
   4   1  -3   14.83    0.55
   4   1  -3   13.88    0.61
  -4  -2   3    2.25    0.33
  -4  -2   3    2.02    0.34
  -4  -2   3    1.75    0.29
   4   2  -3    2.02    0.29
   4   2  -3    1.90    0.22
   4   2  -3    2.13    0.29
  -4  -3   3   15.42    0.75
  -4  -3   3   15.66    0.80
  -4  -3   3   15.70    0.76
   4   3  -3   15.88    0.75
   4   3  -3   15.97    0.66
   4   3  -3   15.57    0.53
   4   3  -3   15.86    0.70
  -4  -4   3    7.40    0.66
  -4  -4   3    8.62    0.70
  -4  -4   3    7.62    0.64
   4   4  -3    8.44    0.61
   4   4  -3    8.27    0.69
   4   4  -3    9.01    0.50
   4   4  -3    7.99    0.32
  -4  -5   3    1.42    0.45
  -4  -5   3    1.88    0.45
  -4  -5   3    2.29    0.52
   4   5  -3    1.45    0.27
   4   5  -3    1.56    0.42
  -4  -6   3   42.51    1.67
  -4  -6   3   43.75    1.73
  -4  -6   3   42.02    1.74
   4   6  -3   43.00    1.35
   4   6  -3   43.52    1.77
   4   6  -3   42.94    1.81
  -4  -7   3    2.28    0.58
  -4  -7   3    2.92    0.66
   4   7  -3    3.71    0.44
   4   7  -3    3.08    0.65
   4   7  -3    2.69    0.88
  -4  -8   3    1.27    0.56
  -4  -8   3    0.56    0.53
   4   8  -3    0.10    0.41
   4   8  -3    0.74    0.30
  -4  -9   3    0.47    0.57
  -4  -9   3    0.27    0.56
   4   9  -3    0.50    0.46
  -4 -10   3   -0.07    0.53
   4  10  -3    1.27    0.58
  -5   9   3    0.25    0.51
   5  -9  -3   -0.50    0.66
  -5   8   3    0.26    0.46
   5  -8  -3   -0.32    0.58
  -5   7   3    6.33    0.73
  -5   6   3   16.74    0.96
  -5   5   3    6.16    0.64
  -5   4   3    2.67    0.39
  -5   4   3    2.58    0.48
  -5   4   3    2.88    0.48
  -5   3   3   10.19    0.62
  -5   3   3   10.56    0.69
  -5   3   3   10.73    0.68
  -5   3   3   10.14    0.70
   5  -3  -3   10.48    0.45
  -5   2   3   11.14    0.47
  -5   2   3   10.66    0.64
  -5   2   3   11.70    0.62
   5  -2  -3   12.92    0.64
   5  -2  -3   11.74    0.46
  -5   1   3   18.34    0.64
  -5   1   3   18.90    0.75
  -5   1   3   18.74    0.59
   5  -1  -3   17.36    0.61
   5  -1  -3   17.77    0.68
   5  -1  -3   18.38    0.75
  -5   0   3    0.07    0.21
  -5   0   3   -0.03    0.17
  -5   0   3   -0.08    0.12
  -5   0   3    0.18    0.22
  -5   0   3   -0.09    0.18
   5   0  -3   -0.04    0.15
   5   0  -3   -0.02    0.18
   5   0  -3   -0.18    0.19
   5   0  -3    0.22    0.17
  -5  -1   3   18.90    0.70
  -5  -1   3   18.77    0.74
  -5  -1   3   18.58    0.59
  -5  -1   3   19.39    0.79
  -5  -1   3   17.89    0.69
   5   1  -3   18.19    0.66
   5   1  -3   17.33    0.69
   5   1  -3   18.78    0.78
  -5  -2   3   12.17    0.52
  -5  -2   3   11.68    0.65
  -5  -2   3   10.83    0.34
  -5  -2   3   11.88    0.68
   5   2  -3   11.78    0.62
   5   2  -3   11.22    0.53
   5   2  -3   11.68    0.57
   5   2  -3   11.38    0.61
  -5  -3   3   11.08    0.75
  -5  -3   3   10.13    0.65
  -5  -3   3   11.64    0.72
   5   3  -3   10.89    0.52
   5   3  -3   10.31    0.60
   5   3  -3   10.70    0.66
  -5  -4   3    2.46    0.50
  -5  -4   3    2.71    0.50
  -5  -4   3    2.74    0.50
   5   4  -3    2.86    0.39
   5   4  -3    2.30    0.41
   5   4  -3    2.61    0.50
   5   4  -3    3.34    0.32
  -5  -5   3    6.64    0.75
  -5  -5   3    7.98    0.77
  -5  -5   3    6.70    0.69
   5   5  -3    7.78    0.85
   5   5  -3    7.16    0.54
   5   5  -3    6.24    0.80
  -5  -6   3   21.57    1.19
  -5  -6   3   19.24    1.19
  -5  -6   3   18.83    1.18
   5   6  -3   19.64    1.20
   5   6  -3   20.20    0.91
   5   6  -3   19.49    1.25
  -5  -7   3    7.32    0.91
  -5  -7   3    6.08    0.86
   5   7  -3    7.24    0.97
   5   7  -3    6.31    0.59
  -5  -8   3    1.30    0.57
  -5  -8   3    0.75    0.52
   5   8  -3    0.42    0.47
   5   8  -3    0.23    0.29
  -5  -9   3    1.11    0.58
  -5  -9   3    1.14    0.61
   5   9  -3    1.63    0.68
  -6   9   3    0.86    0.53
  -6   8   3    0.30    0.46
  -6   7   3    0.68    0.46
  -6   6   3    0.15    0.39
  -6   5   3    0.50    0.41
  -6   4   3   -0.13    0.38
  -6   4   3   -0.28    0.43
  -6   4   3    0.11    0.43
  -6   3   3   19.15    0.95
  -6   3   3   20.91    0.95
  -6   2   3    3.48    0.45
  -6   2   3    3.37    0.39
  -6   1   3   11.02    0.52
  -6   1   3   12.13    0.49
  -6   1   3   11.48    0.63
   6  -1  -3   10.61    0.57
   6  -1  -3   11.38    0.48
   6  -1  -3   12.34    0.65
  -6   0   3    0.23    0.23
  -6   0   3    0.13    0.15
  -6   0   3   -0.02    0.24
  -6   0   3    0.03    0.19
  -6   0   3    0.12    0.23
   6   0  -3   -0.10    0.17
   6   0  -3   -0.12    0.20
   6   0  -3    0.01    0.17
  -6  -1   3   12.40    0.50
  -6  -1   3   12.45    0.66
  -6  -1   3   12.54    0.68
  -6  -1   3   11.24    0.59
   6   1  -3   11.48    0.60
   6   1  -3   12.21    0.68
   6   1  -3   12.16    0.57
   6   1  -3   12.33    0.61
  -6  -2   3    4.28    0.52
  -6  -2   3    3.57    0.24
  -6  -2   3    3.89    0.46
   6   2  -3    4.32    0.42
   6   2  -3    4.04    0.47
   6   2  -3    3.66    0.44
   6   2  -3    3.57    0.38
  -6  -3   3   21.74    1.05
  -6  -3   3   21.30    1.00
  -6  -3   3   16.70    0.91
   6   3  -3   21.25    0.95
   6   3  -3   20.62    1.03
   6   3  -3   19.53    0.81
   6   3  -3   20.23    0.92
  -6  -4   3    0.27    0.40
  -6  -4   3    0.40    0.36
  -6  -4   3   -0.08    0.30
   6   4  -3    0.49    0.37
   6   4  -3    0.09    0.25
   6   4  -3    0.21    0.22
  -6  -5   3   -0.16    0.39
  -6  -5   3    0.45    0.38
  -6  -5   3   -0.07    0.39
   6   5  -3   -0.06    0.34
   6   5  -3    0.37    0.40
   6   5  -3   -0.17    0.25
   6   5  -3    0.23    0.22
  -6  -6   3    0.45    0.42
  -6  -6   3    0.49    0.42
   6   6  -3    0.30    0.30
   6   6  -3    0.56    0.48
   6   6  -3    0.42    0.43
  -6  -7   3    1.21    0.53
  -6  -7   3    0.83    0.49
   6   7  -3    2.00    0.46
   6   7  -3    2.31    0.72
  -6  -8   3    0.10    0.49
  -6  -8   3    0.40    0.52
   6   8  -3    0.13    0.47
  -6  -9   3    1.60    0.68
  -6  -9   3    0.99    0.64
   6   9  -3    1.94    0.71
  -7   8   3    4.38    0.68
  -7   7   3   -0.16    0.38
  -7   6   3    3.08    0.56
  -7   5   3    3.58    0.57
  -7   4   3    2.41    0.51
  -7   4   3    3.16    0.57
  -7   3   3    1.50    0.44
  -7   3   3    1.68    0.44
  -7   2   3    0.22    0.34
  -7   2   3   -0.09    0.27
  -7   1   3    4.01    0.47
  -7   1   3    3.74    0.36
   7  -1  -3    4.05    0.34
  -7   0   3   -0.27    0.26
  -7   0   3   -0.19    0.25
  -7   0   3   -0.01    0.26
  -7   0   3   -0.09    0.17
   7   0  -3    0.10    0.21
   7   0  -3   -0.09    0.23
   7   0  -3   -0.15    0.17
   7   0  -3   -0.42    0.21
  -7  -1   3    4.29    0.48
  -7  -1   3    3.51    0.35
  -7  -1   3    4.99    0.50
   7   1  -3    3.92    0.41
   7   1  -3    4.07    0.40
   7   1  -3    4.82    0.56
   7   1  -3    4.48    0.44
  -7  -2   3    0.09    0.34
  -7  -2   3    0.07    0.13
  -7  -2   3    0.90    0.40
   7   2  -3   -0.21    0.24
   7   2  -3    0.42    0.32
   7   2  -3    0.19    0.30
   7   2  -3    0.40    0.28
   7   2  -3    0.35    0.29
  -7  -3   3    1.87    0.46
  -7  -3   3    1.52    0.41
  -7  -3   3    1.40    0.47
   7   3  -3    1.93    0.37
   7   3  -3    1.68    0.40
   7   3  -3    1.65    0.46
   7   3  -3    1.58    0.37
  -7  -4   3    3.65    0.62
  -7  -4   3    3.43    0.65
  -7  -4   3    3.99    0.63
   7   4  -3    4.35    0.66
   7   4  -3    4.09    0.70
   7   4  -3    4.04    0.57
   7   4  -3    4.26    0.49
  -7  -5   3    4.44    0.72
  -7  -5   3    5.44    0.78
   7   5  -3    5.73    0.55
   7   5  -3    4.92    0.75
   7   5  -3    5.21    0.64
   7   5  -3    5.96    0.88
  -7  -6   3    3.09    0.67
  -7  -6   3    6.16    0.86
   7   6  -3    5.74    0.59
   7   6  -3    5.22    0.89
   7   6  -3    4.74    0.66
  -7  -7   3    0.16    0.47
  -7  -7   3    0.21    0.47
   7   7  -3    0.48    0.54
  -7  -8   3    6.84    0.99
  -7  -8   3    5.20    0.95
   7   8  -3    8.66    1.22
  -8   8   3    0.46    0.46
  -8   7   3   -0.18    0.42
  -8   6   3    0.74    0.43
  -8   5   3    0.47    0.40
  -8   4   3    6.61    0.68
  -8   4   3    8.10    0.70
  -8   3   3   -0.13    0.37
  -8   3   3    0.53    0.37
  -8   2   3   -0.18    0.27
  -8   2   3    0.49    0.37
  -8   1   3    3.99    0.53
  -8   1   3    4.74    0.46
  -8   0   3    0.19    0.30
  -8   0   3    0.08    0.21
   8   0  -3    0.13    0.23
  -8  -1   3    5.14    0.43
   8   1  -3    5.11    0.51
  -8  -2   3    0.21    0.37
  -8  -2   3   -0.18    0.14
  -8  -2   3   -0.79    0.35
   8   2  -3    0.19    0.35
   8   2  -3    0.29    0.34
   8   2  -3   -0.14    0.29
   8   2  -3   -0.23    0.27
   8   2  -3    0.27    0.35
  -8  -3   3    0.68    0.45
  -8  -3   3   -0.59    0.29
  -8  -3   3   -0.20    0.42
   8   3  -3    0.19    0.36
   8   3  -3   -0.06    0.30
   8   3  -3    0.16    0.41
   8   3  -3   -0.28    0.30
  -8  -4   3    7.81    0.92
  -8  -4   3   10.99    0.96
   8   4  -3    8.80    0.87
   8   4  -3    8.65    0.72
   8   4  -3    8.70    0.76
   8   4  -3   10.16    0.97
  -8  -5   3    0.45    0.44
  -8  -5   3    0.04    0.47
   8   5  -3   -0.33    0.44
   8   5  -3    0.05    0.40
   8   5  -3   -0.03    0.32
  -8  -6   3    0.11    0.54
  -8  -6   3   -0.14    0.39
   8   6  -3    0.03    0.33
   8   6  -3    0.58    0.54
  -8  -7   3    0.76    0.57
  -8  -7   3    0.36    0.47
   8   7  -3    0.51    0.54
  -8  -8   3    1.57    0.67
  -8  -8   3    0.82    0.60
   8   8  -3    1.30    0.68
  -9   7   3    0.06    0.44
  -9   6   3    0.07    0.41
  -9   5   3    0.07    0.38
  -9   5   3    0.19    0.53
  -9   4   3    0.07    0.36
  -9   4   3    0.81    0.41
  -9   3   3    0.91    0.36
  -9   3   3    0.41    0.39
  -9   2   3    0.05    0.27
  -9   2   3    0.31    0.37
  -9   1   3    1.43    0.31
  -9   1   3    0.41    0.34
  -9   0   3   -0.06    0.23
   9   0  -3   -0.08    0.24
  -9  -1   3    1.51    0.29
   9   1  -3    1.62    0.37
   9   2  -3    0.05    0.32
  -9  -3   3    0.71    0.45
  -9  -3   3    0.50    0.47
   9   3  -3    0.50    0.51
   9   3  -3    0.10    0.36
  -9  -4   3   -0.10    0.40
  -9  -4   3    0.41    0.50
   9   4  -3    0.09    0.47
   9   4  -3    0.51    0.39
   9   4  -3    1.00    0.49
  -9  -5   3   -0.08    0.43
  -9  -5   3    0.04    0.54
   9   5  -3    0.10    0.38
   9   5  -3    0.03    0.48
  -9  -6   3    0.72    0.54
  -9  -6   3    0.18    0.57
   9   6  -3    0.98    0.57
   9   6  -3    0.07    0.37
  -9  -7   3    0.36    0.51
  -9  -7   3    0.49    0.62
   9   7  -3    0.40    0.46
   9   7  -3    1.49    0.67
 -10   6   3    0.18    0.43
 -10   5   3    0.25    0.40
 -10   5   3    1.27    0.48
 -10   4   3    0.26    0.38
 -10   4   3    0.12    0.39
 -10   3   3   -0.09    0.32
 -10   3   3    0.06    0.37
 -10   2   3    0.35    0.38
 -10   2   3    0.89    0.34
 -10   1   3    0.10    0.27
 -10   0   3    0.09    0.26
 -10  -1   3    0.09    0.22
  10   1  -3   -0.07    0.30
  10   2  -3    0.38    0.38
 -10  -3   3    0.57    0.54
  10   3  -3    0.08    0.38
 -10  -4   3    0.18    0.47
  10   4  -3   -0.34    0.36
 -10  -5   3    0.60    0.58
 -10  -5   3    1.04    0.59
  10   5  -3    0.61    0.44
  10   5  -3    0.23    0.55
 -10  -6   3    0.49    0.59
 -10  -6   3    1.46    0.71
  10   6  -3    1.66    0.67
 -11   5   3    0.16    0.42
 -11   4   3    1.07    0.48
 -11   4   3    2.59    0.52
 -11   3   3    0.41    0.41
 -11   3   3    1.10    0.39
 -11   2   3    0.90    0.35
 -11   1   3    0.51    0.32
 -11   0   3    0.09    0.27
 -11  -1   3    0.31    0.24
  11   1  -3   -0.40    0.49
  11   2  -3   -0.12    0.38
 -11  -3   3   -0.11    0.51
  11   3  -3    0.51    0.45
 -11  -4   3    1.03    0.65
 -11  -5   3   -0.06    0.62
 -12   0   3    0.53    0.30
  12   2  -3    0.01    0.56
 -12  -3   3   -0.73    0.51
 -10  -4  -4    1.03    0.69
 -10  -3  -4    0.37    0.64
 -10  -2  -4    0.26    0.31
 -10  -1  -4    0.38    0.32
 -10   0  -4    0.17    0.29
 -10   1  -4    0.72    0.35
 -10   2  -4    0.50    0.35
 -10   2  -4    0.39    0.36
 -10   3  -4    1.07    0.40
 -10   3  -4    0.97    0.39
 -10   4  -4    0.23    0.33
  -9  -6  -4    1.47    0.75
  -9  -5  -4   -0.21    0.59
   9   4   4   -0.31    0.46
  -9  -4  -4    0.35    0.56
   9   3   4    1.47    0.50
  -9  -3  -4    1.15    0.60
  -9  -2  -4    1.39    0.35
  -9  -2  -4    0.73    0.55
  -9  -1  -4    0.28    0.50
  -9  -1  -4   -0.30    0.26
  -9   0  -4    2.36    0.39
  -9   1  -4   -0.15    0.28
  -9   1  -4    0.25    0.30
  -9   2  -4    1.64    0.38
  -9   2  -4    0.96    0.37
  -9   3  -4    0.90    0.37
  -9   3  -4    2.02    0.38
  -9   4  -4    0.60    0.35
  -9   5  -4    0.10    0.30
  -9   6  -4    0.56    0.36
   8   7   4    2.24    0.67
  -8  -7  -4    1.43    0.78
   8   6   4    1.70    0.59
  -8  -6  -4    1.51    0.64
   8   5   4   -0.43    0.45
   8   5   4    1.63    0.57
  -8  -5  -4   -0.29    0.54
   8   4   4   -0.14    0.42
   8   4   4    0.67    0.48
  -8  -4  -4   -0.22    0.50
   8   3   4    0.63    0.45
  -8  -3  -4    0.51    0.53
  -8  -3  -4    0.96    0.28
   8   2   4    1.81    0.44
  -8  -2  -4    2.75    0.63
  -8  -2  -4    2.48    0.39
  -8  -1  -4    0.60    0.29
  -8  -1  -4    0.25    0.45
  -8   0  -4   -0.37    0.27
  -8   1  -4    0.35    0.29
  -8   1  -4    0.28    0.29
  -8   2  -4    1.49    0.38
  -8   2  -4    2.36    0.36
  -8   3  -4    0.71    0.33
  -8   3  -4    1.25    0.32
  -8   4  -4   -0.12    0.29
  -8   5  -4    0.29    0.30
  -8   6  -4    0.19    0.28
  -8   7  -4    0.52    0.33
   7   7   4    1.16    0.62
  -7  -7  -4    0.14    0.67
   7   6   4    0.80    0.54
   7   6   4    0.44    0.46
  -7  -6  -4    1.32    0.66
   7   5   4    2.49    0.65
   7   5   4    1.58    0.59
   7   5   4    0.53    0.45
  -7  -5  -4    0.52    0.55
   7   4   4    0.20    0.41
   7   4   4    0.09    0.41
   7   4   4    1.25    0.38
  -7  -4  -4    0.67    0.53
   7   3   4    1.37    0.48
   7   3   4    0.54    0.39
  -7  -3  -4    0.53    0.52
  -7  -3  -4    0.43    0.22
   7   2   4    0.10    0.35
  -7  -2  -4    0.66    0.45
  -7  -2  -4    0.30    0.27
   7   1   4    0.13    0.32
  -7  -1  -4    0.03    0.41
  -7  -1  -4    0.32    0.31
  -7  -1  -4    0.59    0.27
  -7   0  -4    1.21    0.30
  -7   0  -4    1.07    0.34
  -7   1  -4   -0.12    0.25
  -7   1  -4   -0.33    0.26
  -7   2  -4    0.38    0.26
  -7   2  -4    0.09    0.28
  -7   3  -4    0.79    0.33
  -7   4  -4    0.31    0.29
  -7   5  -4    0.58    0.31
  -7   6  -4    0.72    0.30
  -7   7  -4    0.06    0.28
   6   8   4   -0.27    0.55
   6   8   4    0.81    0.59
  -6  -8  -4    0.78    0.66
   6   7   4    0.45    0.42
   6   7   4    0.38    0.51
  -6  -7  -4    0.08    0.61
   6   6   4    0.49    0.41
   6   6   4    0.99    0.56
  -6  -6  -4    0.34    0.58
   6   5   4   -0.25    0.35
   6   5   4    0.38    0.51
   6   5   4    1.28    0.44
  -6  -5  -4    0.10    0.48
   6   4   4    2.07    0.46
   6   4   4    2.95    0.53
   6   4   4    2.32    0.60
  -6  -4  -4    2.53    0.63
   6   3   4    2.40    0.42
   6   3   4    1.86    0.43
   6   3   4    1.90    0.42
   6   3   4    1.56    0.51
  -6  -3  -4    1.00    0.24
  -6  -3  -4    1.54    0.56
   6   2   4    2.19    0.53
   6   2   4    3.19    0.48
   6   2   4    5.74    0.54
   6   2   4    2.82    0.45
  -6  -2  -4    3.57    0.58
   6   1   4    1.52    0.36
   6   1   4    0.83    0.34
   6   1   4    1.81    0.36
   6   1   4    0.84    0.42
  -6  -1  -4    0.67    0.30
  -6  -1  -4    0.56    0.39
  -6  -1  -4    1.12    0.27
  -6  -1  -4    1.14    0.39
  -6   0  -4   -0.02    0.21
  -6   0  -4    0.06    0.24
  -6   1  -4    1.48    0.34
  -6   1  -4    1.10    0.26
  -6   2  -4    1.59    0.35
  -6   2  -4    2.07    0.30
  -6   3  -4    0.89    0.32
  -6   4  -4    1.59    0.34
  -6   5  -4   -0.03    0.25
  -6   6  -4    0.73    0.29
   5   9   4    1.42    0.65
   5   9   4    0.85    0.51
  -5  -9  -4    1.37    0.78
   5   8   4    0.87    0.45
   5   8   4    2.03    0.64
  -5  -8  -4    1.27    0.68
   5   7   4   -0.24    0.34
   5   7   4    0.33    0.52
  -5  -7  -4    0.80    0.57
   5   6   4    1.29    0.57
   5   6   4    1.77    0.44
  -5  -6  -4    2.15    0.67
   5   5   4   -0.17    0.31
   5   5   4    0.14    0.47
   5   5   4    0.96    0.43
  -5  -5  -4   -0.30    0.45
   5   4   4   16.82    0.87
   5   4   4   17.63    1.14
   5   4   4   18.62    1.05
  -5  -4  -4   17.50    1.08
   5   3   4    3.30    0.45
   5   3   4    3.51    0.47
   5   3   4    3.28    0.54
   5   3   4    2.86    0.57
  -5  -3  -4    2.66    0.28
  -5  -3  -4    2.69    0.55
   5   2   4    8.91    0.62
   5   2   4   10.10    0.64
   5   2   4    9.81    0.68
   5   2   4    9.02    0.77
  -5  -2  -4   10.10    0.71
  -5  -2  -4    9.51    0.63
  -5  -2  -4   10.19    0.53
  -5  -2  -4    8.81    0.61
   5   1   4    1.20    0.41
   5   1   4    1.04    0.29
   5   1   4    0.60    0.30
   5   1   4    1.34    0.32
  -5  -1  -4    0.54    0.21
  -5  -1  -4    0.90    0.28
  -5  -1  -4    0.30    0.32
  -5  -1  -4    0.89    0.27
   5   0   4    1.93    0.26
   5   0   4    1.56    0.32
   5   0   4    1.86    0.44
  -5   0  -4    1.79    0.26
  -5   0  -4    2.02    0.30
  -5   0  -4    1.88    0.33
  -5   1  -4    0.81    0.27
  -5   1  -4    0.66    0.20
  -5   1  -4    0.47    0.20
  -5   2  -4    8.34    0.54
  -5   2  -4    8.26    0.43
  -5   3  -4    2.07    0.33
  -5   4  -4   12.77    0.62
   4   9   4    0.42    0.46
   4   9   4    0.73    0.55
  -4  -9  -4    0.08    0.67
   4   8   4    4.65    0.78
   4   8   4    5.06    0.89
  -4  -8  -4    2.52    0.77
   4   7   4    1.03    0.57
   4   7   4    0.94    0.37
  -4  -7  -4    0.78    0.58
   4   6   4   11.84    0.75
   4   6   4   11.49    1.04
   4   6   4   14.40    1.03
  -4  -6  -4   13.03    1.09
   4   5   4    0.89    0.34
   4   5   4    1.30    0.56
   4   5   4    1.51    0.48
  -4  -5  -4    1.46    0.56
   4   4   4   -0.16    0.30
   4   4   4    0.58    0.49
   4   4   4   -0.15    0.38
   4   4   4    0.21    0.28
  -4  -4  -4    0.28    0.41
   4   3   4    2.92    0.49
   4   3   4    3.19    0.56
   4   3   4    3.67    0.41
   4   3   4    4.36    0.50
  -4  -3  -4    3.85    0.32
  -4  -3  -4    3.57    0.56
   4   2   4    0.49    0.36
   4   2   4    0.55    0.36
   4   2   4    0.41    0.26
   4   2   4    0.53    0.25
   4   2   4    0.54    0.33
  -4  -2  -4    0.58    0.25
  -4  -2  -4    0.54    0.18
  -4  -2  -4    0.81    0.34
  -4  -2  -4    0.58    0.26
   4   1   4   56.47    1.56
   4   1   4   59.18    1.76
   4   1   4   57.76    1.67
   4   1   4   57.33    1.72
   4   1   4   58.22    1.62
  -4  -1  -4   58.99    1.51
  -4  -1  -4   59.46    1.63
  -4  -1  -4   56.75    1.64
  -4  -1  -4   58.41    1.63
   4   0   4    8.85    0.65
   4   0   4    9.52    0.61
   4   0   4    9.15    0.58
   4   0   4    9.12    0.44
   4   0   4    9.26    0.55
  -4   0  -4    8.88    0.43
  -4   0  -4    9.28    0.48
  -4   0  -4    9.14    0.65
  -4   0  -4    8.74    0.51
   4  -1   4   54.12    1.38
   4  -1   4   53.68    1.47
  -4   1  -4   49.90    1.46
  -4   1  -4   54.79    1.38
  -4   1  -4   52.34    1.32
  -4   2  -4    0.54    0.15
  -4   2  -4    0.45    0.22
  -4   3  -4    3.01    0.32
   3   9   4    0.45    0.52
   3   9   4    0.43    0.38
  -3  -9  -4    1.24    0.75
   3   8   4    4.61    0.88
   3   8   4    3.55    0.61
  -3  -8  -4    2.85    0.81
   3   7   4   -0.13    0.36
   3   7   4    0.33    0.45
  -3  -7  -4    0.72    0.56
   3   6   4    4.91    0.76
   3   6   4    6.18    0.78
   3   6   4    5.46    0.50
  -3  -6  -4    5.76    0.85
   3   5   4   -0.15    0.36
   3   5   4    0.13    0.37
   3   5   4   -0.17    0.23
  -3  -5  -4    0.57    0.44
   3   4   4    1.45    0.37
   3   4   4    0.99    0.45
   3   4   4    1.68    0.31
   3   4   4    1.29    0.43
  -3  -4  -4    1.68    0.49
   3   3   4   11.84    0.75
   3   3   4   11.31    0.80
   3   3   4   10.79    0.71
   3   3   4   12.27    0.70
   3   3   4   11.83    0.59
  -3  -3  -4   11.21    0.73
  -3  -3  -4   10.95    0.92
  -3  -3  -4   10.83    0.58
  -3  -3  -4   11.61    0.44
   3   2   4   46.85    1.47
   3   2   4   45.52    1.48
   3   2   4   47.20    1.55
   3   2   4   47.10    1.41
   3   2   4   45.64    1.33
  -3  -2  -4   46.68    1.38
  -3  -2  -4   49.13    1.24
  -3  -2  -4   47.53    1.44
  -3  -2  -4   47.09    1.43
   3   1   4   54.90    1.49
   3   1   4   56.10    1.61
   3   1   4   57.71    1.68
   3   1   4   55.79    1.63
   3   1   4   58.77    1.57
  -3  -1  -4   54.49    1.53
  -3  -1  -4   56.86    1.53
  -3  -1  -4   57.16    1.56
  -3  -1  -4   55.31    1.43
   3   0   4   21.09    0.90
   3   0   4   22.50    0.88
   3   0   4   21.47    0.83
   3   0   4   21.70    0.67
   3   0   4   20.81    0.81
  -3   0  -4   21.39    0.74
  -3   0  -4   21.80    0.67
  -3   0  -4   21.45    0.76
   3  -1   4   54.97    1.38
   3  -1   4   53.49    1.46
  -3   1  -4   52.77    1.40
  -3   1  -4   52.83    1.28
  -3   1  -4   53.34    1.42
   3  -2   4   44.33    1.14
  -3   2  -4   45.20    1.28
  -3   2  -4   42.55    1.20
  -3   2  -4   48.65    1.31
   3  -3   4   11.10    0.46
   3  -3   4   10.37    0.49
  -3   3  -4   10.95    0.55
   3  -4   4    1.20    0.25
  -3   4  -4    1.11    0.28
  -3   4  -4    0.99    0.22
   3  -5   4    0.23    0.49
  -3   5  -4   -0.04    0.20
   3  -6   4    6.16    0.82
   3  -7   4    0.16    0.56
   2  10   4    1.50    0.63
   2  10   4   -0.13    0.48
  -2 -10  -4    1.44    0.80
   2   9   4    1.38    0.50
   2   9   4    2.00    0.69
  -2  -9  -4    1.18    0.77
   2   8   4    5.25    0.66
   2   8   4    7.60    1.03
  -2  -8  -4    3.98    0.84
   2   7   4    5.54    0.82
   2   7   4    6.05    0.94
   2   7   4    5.95    0.68
  -2  -7  -4    4.67    0.83
   2   6   4   -0.02    0.32
   2   6   4   -0.24    0.35
   2   6   4    0.18    0.23
   2   6   4   -0.29    0.37
  -2  -6  -4    0.36    0.50
   2   5   4    4.17    0.62
   2   5   4    4.38    0.67
   2   5   4    5.05    0.42
   2   5   4    4.89    0.60
  -2  -5  -4    5.32    0.73
   2   4   4    0.30    0.26
   2   4   4   -0.37    0.29
   2   4   4    0.21    0.34
   2   4   4    0.43    0.32
   2   4   4    0.41    0.21
  -2  -4  -4   -0.22    0.35
   2   3   4   28.19    0.91
   2   3   4   27.71    1.03
   2   3   4   27.48    1.03
   2   3   4   27.65    1.10
   2   3   4   26.37    1.13
  -2  -3  -4   26.16    1.07
  -2  -3  -4   25.94    1.02
  -2  -3  -4   28.17    0.73
  -2  -3  -4   27.03    0.93
   2   2   4   32.84    1.11
   2   2   4   31.44    1.12
   2   2   4   32.05    0.99
   2   2   4   32.98    1.08
   2   2   4   32.86    1.19
  -2  -2  -4   31.99    1.01
  -2  -2  -4   32.99    0.89
  -2  -2  -4   33.15    1.07
  -2  -2  -4   32.45    1.08
   2   1   4   43.32    1.29
   2   1   4   44.25    1.37
   2   1   4   43.05    1.31
   2   1   4   44.00    1.27
   2   1   4   42.92    1.18
  -2  -1  -4   41.76    1.23
  -2  -1  -4   43.80    1.12
  -2  -1  -4   43.87    1.23
  -2  -1  -4   41.07    1.17
   2   0   4   52.82    1.28
   2   0   4   52.28    1.53
   2   0   4   52.55    1.50
   2   0   4   53.81    1.45
   2   0   4   52.26    1.43
  -2   0  -4   50.62    1.38
  -2   0  -4   52.89    1.38
  -2   0  -4   51.31    1.41
  -2   0  -4   51.10    1.27
  -2   0  -4   53.68    1.27
   2  -1   4   40.54    1.15
   2  -1   4   42.15    1.11
   2  -1   4   41.95    1.09
  -2   1  -4   37.18    1.19
  -2   1  -4   39.86    1.16
  -2   1  -4   38.88    0.94
  -2   1  -4   40.45    1.07
   2  -2   4   30.33    0.84
   2  -2   4   30.44    0.87
   2  -2   4   29.81    0.89
  -2   2  -4   31.19    0.94
  -2   2  -4   29.43    0.82
   2  -3   4   25.32    0.83
   2  -3   4   25.57    0.82
   2  -3   4   25.09    0.79
   2  -3   4   26.05    0.89
  -2   3  -4   24.90    0.80
   2  -4   4    0.32    0.21
   2  -4   4    0.28    0.21
   2  -4   4    0.04    0.35
  -2   4  -4    0.31    0.21
   2  -5   4    4.83    0.49
   2  -5   4    5.75    0.67
   2  -5   4    3.53    0.43
  -2   5  -4    3.60    0.38
  -2   5  -4    4.12    0.44
  -2   5  -4    3.59    0.46
   2  -6   4    0.64    0.48
   2  -6   4    0.02    0.29
   2  -6   4   -0.02    0.25
  -2   6  -4   -0.16    0.22
  -2   6  -4    0.16    0.22
   2  -7   4    6.10    0.80
  -2   7  -4    5.26    0.96
   2  -8   4    7.39    0.95
   1  10   4    1.79    0.63
   1  10   4    0.18    0.41
  -1 -10  -4    1.21    0.75
   1   9   4    2.06    0.64
   1   9   4    0.74    0.42
  -1  -9  -4    1.09    0.69
   1   8   4   -0.23    0.31
   1   8   4    0.29    0.45
  -1  -8  -4   -0.12    0.54
   1   7   4    5.89    0.85
   1   7   4    5.81    0.64
   1   7   4    6.53    0.80
  -1  -7  -4    4.95    0.84
   1   6   4    0.36    0.41
   1   6   4    1.16    0.43
   1   6   4    0.56    0.34
  -1  -6  -4    0.32    0.46
   1   5   4   14.98    0.93
   1   5   4   14.94    0.99
   1   5   4   15.83    0.61
   1   5   4   13.87    0.76
   1   5   4   16.32    0.86
  -1  -5  -4   15.09    1.01
   1   4   4   26.11    1.00
   1   4   4   29.09    0.86
   1   4   4   25.78    1.19
   1   4   4   26.60    1.05
   1   4   4   25.35    1.12
  -1  -4  -4   27.44    1.18
   1   3   4   28.10    1.08
   1   3   4   27.98    1.02
   1   3   4   27.93    1.01
   1   3   4   30.30    0.89
   1   3   4   28.78    1.13
  -1  -3  -4   28.79    0.67
  -1  -3  -4   26.96    0.90
  -1  -3  -4   27.56    1.08
  -1  -3  -4   27.90    1.03
   1   2   4   28.60    0.85
   1   2   4   27.39    1.04
   1   2   4   25.39    0.93
   1   2   4   26.97    0.94
   1   2   4   26.99    0.99
  -1  -2  -4   27.78    0.76
  -1  -2  -4   27.13    0.94
  -1  -2  -4   27.08    0.88
  -1  -2  -4   27.17    0.92
   1   1   4    8.88    0.55
   1   1   4   10.66    0.54
   1   1   4    9.64    0.47
   1   1   4    8.40    0.63
   1   1   4    9.44    0.60
  -1  -1  -4    9.26    0.37
  -1  -1  -4    8.48    0.44
  -1  -1  -4    9.60    0.45
  -1  -1  -4    7.80    0.45
   1   0   4   19.27    0.75
   1   0   4   18.11    0.55
   1   0   4   18.24    0.82
   1   0   4   19.35    0.80
   1   0   4   19.83    0.69
  -1   0  -4   17.18    0.75
  -1   0  -4   18.26    0.62
  -1   0  -4   17.23    0.71
  -1   0  -4   17.71    0.53
   1  -1   4    9.45    0.48
   1  -1   4    9.38    0.42
   1  -1   4    9.98    0.46
  -1   1  -4    9.40    0.53
  -1   1  -4    8.86    0.36
  -1   1  -4    8.41    0.56
   1  -2   4   26.50    0.75
   1  -2   4   26.10    0.79
   1  -2   4   25.69    0.76
   1  -2   4   25.11    0.81
  -1   2  -4   26.09    0.79
  -1   2  -4   24.60    0.82
   1  -3   4   24.98    0.88
   1  -3   4   27.48    0.87
   1  -3   4   26.30    0.83
   1  -3   4   25.55    0.87
  -1   3  -4   26.11    0.82
   1  -4   4   24.80    0.93
   1  -4   4   24.25    0.91
   1  -4   4   24.75    0.99
  -1   4  -4   24.13    0.83
   1  -5   4   13.52    0.73
   1  -5   4   13.49    0.75
   1  -5   4   13.99    0.88
  -1   5  -4   12.91    0.69
  -1   5  -4   13.10    0.70
   1  -6   4    0.95    0.34
   1  -6   4    0.56    0.50
   1  -6   4    0.79    0.37
  -1   6  -4    0.55    0.28
  -1   6  -4    1.06    0.29
   1  -7   4    5.00    0.62
   1  -7   4    5.75    0.82
  -1   7  -4    4.02    0.59
  -1   7  -4    5.94    0.75
   1  -8   4    0.58    0.38
   1  -8   4    0.78    0.56
  -1   8  -4    0.48    0.40
  -1   8  -4    0.57    0.48
   1  -9   4    0.80    0.61
   0  10   4    1.64    0.58
   0  10   4   -0.21    0.38
   0 -10  -4    0.88    0.76
   0   9   4    1.21    0.54
   0   9   4    0.60    0.43
   0  -9  -4    0.75    0.62
   0   8   4    1.47    0.43
   0   8   4    1.39    0.57
   0  -8  -4    1.27    0.63
   0   7   4    1.56    0.55
   0   7   4    1.06    0.37
   0   7   4    1.82    0.47
   0  -7  -4    1.51    0.61
   0   6   4    1.86    0.40
   0   6   4    2.01    0.48
   0   6   4    2.10    0.55
   0  -6  -4    1.33    0.55
   0   5   4   12.22    0.91
   0   5   4   14.49    0.79
   0   5   4   13.55    0.52
   0   5   4   12.38    0.70
   0   5   4   11.80    0.84
   0  -5  -4   12.24    0.93
   0   4   4    0.26    0.29
   0   4   4    0.37    0.25
   0   4   4    0.30    0.28
   0   4   4    0.30    0.16
   0   4   4   -0.31    0.28
   0  -4  -4    0.05    0.35
   0  -4  -4    0.21    0.21
   0   3   4    1.70    0.38
   0   3   4    1.53    0.29
   0   3   4    1.60    0.35
   0   3   4    2.33    0.35
   0   3   4    2.27    0.24
   0  -3  -4    2.37    0.32
   0  -3  -4    2.40    0.42
   0   2   4   24.85    0.94
   0   2   4   25.79    0.77
   0   2   4   24.78    0.88
   0   2   4   25.16    0.88
   0   2   4   23.72    0.96
   0  -2  -4   24.44    0.80
   0  -2  -4   25.69    0.69
   0  -2  -4   24.34    0.89
   0  -2  -4   24.39    0.85
   0   1   4   15.29    0.58
   0   1   4   15.02    0.64
   0   1   4   14.07    0.73
   0   1   4   14.97    0.76
   0   1   4   14.69    0.69
   0  -1  -4   13.82    0.48
   0  -1  -4   15.81    0.75
   0  -1  -4   13.04    0.59
   0  -1  -4   13.53    0.55
   0  -1  -4   14.61    0.54
   0   0   4   14.70    0.45
   0   0   4   15.92    0.61
   0   0   4   14.96    0.63
   0   0   4   15.84    0.69
   0   0   4   14.44    0.70
   0   0  -4   13.52    0.65
   0   0  -4   13.23    0.71
   0   0  -4   12.80    0.43
   0   0  -4   14.51    0.51
   0  -1   4   15.08    0.53
   0  -1   4   14.63    0.55
   0  -1   4   14.65    0.57
   0   1  -4   14.20    0.47
   0   1  -4   12.86    0.61
   0   1  -4   15.01    0.59
   0  -2   4   22.85    0.75
   0  -2   4   23.57    0.72
   0  -2   4   22.30    0.70
   0  -2   4   23.30    0.76
   0   2  -4   22.76    0.73
   0  -3   4    1.96    0.29
   0  -3   4    1.78    0.32
   0  -3   4    1.65    0.27
   0  -3   4    2.19    0.28
   0   3  -4    1.65    0.23
   0  -4   4    0.13    0.29
   0  -4   4    0.23    0.22
   0  -4   4   -0.09    0.19
   0   4  -4    0.04    0.18
   0  -5   4   12.87    0.74
   0  -5   4   12.11    0.72
   0  -5   4   12.98    0.84
   0   5  -4   11.39    0.67
   0  -6   4    1.41    0.40
   0  -6   4    2.39    0.59
   0  -6   4    1.72    0.42
   0   6  -4    1.55    0.37
   0   6  -4    1.23    0.35
   0  -7   4    2.05    0.62
   0  -7   4    1.18    0.41
   0  -7   4    0.93    0.40
   0   7  -4    1.05    0.43
   0   7  -4    0.82    0.33
   0  -8   4    2.73    0.70
   0  -8   4    1.02    0.45
   0   8  -4    0.79    0.38
   0   8  -4    1.13    0.48
   0  -9   4    0.78    0.52
   0  -9   4    0.32    0.57
   0   9  -4    0.96    0.49
   0 -10   4    0.89    0.67
   0  10  -4    0.38    0.72
  -1  10   4    1.54    0.54
  -1  10   4    3.77    0.74
   1 -10  -4    3.02    0.87
  -1   9   4    1.20    0.55
  -1   9   4    0.32    0.38
   1  -9  -4    0.05    0.55
  -1   8   4    1.15    0.52
  -1   8   4    0.26    0.34
   1  -8  -4    0.02    0.54
  -1   7   4   10.71    0.87
  -1   7   4    9.57    0.68
  -1   7   4   10.40    0.98
   1  -7  -4    9.43    1.03
  -1   6   4    3.83    0.64
  -1   6   4    2.88    0.44
  -1   6   4    3.28    0.57
   1  -6  -4    2.62    0.62
  -1   5   4   12.06    0.87
  -1   5   4   13.00    0.47
  -1   5   4   12.22    0.69
  -1   5   4   12.46    0.73
  -1   5   4   11.99    0.82
   1  -5  -4   12.61    0.91
  -1   4   4    0.66    0.32
  -1   4   4   -0.10    0.27
  -1   4   4    0.40    0.15
  -1   4   4    0.85    0.27
  -1   4   4    0.68    0.27
   1  -4  -4    0.37    0.21
   1  -4  -4    0.25    0.37
  -1   3   4   66.13    1.79
  -1   3   4   63.03    1.84
  -1   3   4   64.82    1.89
  -1   3   4   68.08    1.62
  -1   3   4   65.72    1.79
   1  -3  -4   65.13    1.89
   1  -3  -4   66.28    1.80
  -1   2   4   82.63    2.09
  -1   2   4   79.81    2.17
  -1   2   4   79.28    2.13
  -1   2   4   85.44    1.97
  -1   2   4   82.28    2.08
   1  -2  -4   82.66    2.05
   1  -2  -4   77.76    2.07
   1  -2  -4   81.94    2.00
   1  -2  -4   82.63    1.86
  -1   1   4    0.98    0.30
  -1   1   4    0.46    0.34
  -1   1   4    0.74    0.31
  -1   1   4    0.59    0.27
  -1   1   4    1.09    0.38
   1  -1  -4    0.56    0.14
   1  -1  -4    0.12    0.24
   1  -1  -4    0.49    0.28
   1  -1  -4    0.80    0.26
   1  -1  -4    0.75    0.19
  -1   0   4    2.38    0.21
  -1   0   4    2.77    0.31
  -1   0   4    2.16    0.32
  -1   0   4    2.93    0.31
  -1   0   4    2.77    0.32
   1   0  -4    2.97    0.37
   1   0  -4    2.66    0.37
   1   0  -4    2.07    0.20
   1   0  -4    2.63    0.25
  -1  -1   4    0.38    0.15
  -1  -1   4    0.71    0.20
  -1  -1   4    0.54    0.16
   1   1  -4    0.70    0.19
   1   1  -4    0.40    0.07
   1   1  -4    0.62    0.14
   1   1  -4    0.82    0.23
  -1  -2   4   75.86    1.91
  -1  -2   4   75.24    1.87
  -1  -2   4   75.31    1.93
  -1  -2   4   78.73    1.86
   1   2  -4   77.54    1.88
  -1  -3   4   64.43    1.71
  -1  -3   4   62.24    1.74
  -1  -3   4   62.85    1.66
  -1  -3   4   60.58    1.70
   1   3  -4   63.01    1.65
  -1  -4   4    0.69    0.31
  -1  -4   4    0.53    0.26
  -1  -4   4    0.93    0.29
   1   4  -4    0.41    0.22
   1   4  -4    0.24    0.21
  -1  -5   4   10.87    0.72
  -1  -5   4   11.84    0.74
  -1  -5   4   11.97    0.82
   1   5  -4   10.68    0.67
  -1  -6   4    3.52    0.57
  -1  -6   4    3.57    0.65
  -1  -6   4    3.07    0.53
   1   6  -4    2.54    0.48
  -1  -7   4   10.54    0.84
  -1  -7   4    8.64    0.81
  -1  -7   4    9.72    0.94
   1   7  -4    9.29    0.87
   1   7  -4    8.86    0.79
  -1  -8   4    0.74    0.52
  -1  -8   4    0.31    0.45
   1   8  -4   -0.13    0.32
  -1  -9   4    0.53    0.52
  -1  -9   4    0.80    0.62
   1   9  -4    0.26    0.44
  -1 -10   4    2.83    0.73
  -1 -10   4    4.14    0.93
   1  10  -4    2.07    0.63
  -2  10   4   -0.31    0.42
   2 -10  -4    0.53    0.68
  -2   9   4    2.54    0.62
  -2   9   4    0.83    0.46
   2  -9  -4    0.40    0.56
  -2   8   4    0.35    0.37
  -2   8   4    1.03    0.48
   2  -8  -4   -0.01    0.48
  -2   7   4    2.07    0.58
  -2   7   4    0.49    0.37
  -2   7   4    1.43    0.44
   2  -7  -4    1.14    0.55
  -2   6   4   10.88    0.73
  -2   6   4   10.26    0.89
  -2   6   4    9.02    0.68
  -2   6   4   11.49    0.85
   2  -6  -4   10.10    0.93
  -2   5   4    2.08    0.41
  -2   5   4    2.71    0.52
  -2   5   4    2.24    0.38
  -2   5   4    2.71    0.52
   2  -5  -4    2.45    0.56
  -2   4   4    6.91    0.55
  -2   4   4    6.79    0.53
  -2   4   4    7.40    0.63
  -2   4   4    7.43    0.36
  -2   4   4    6.77    0.63
   2  -4  -4    7.82    0.68
   2  -4  -4    7.47    0.51
  -2   3   4    3.00    0.45
  -2   3   4    3.36    0.46
  -2   3   4    3.76    0.31
  -2   3   4    3.41    0.40
  -2   3   4    3.92    0.45
   2  -3  -4    3.29    0.48
   2  -3  -4    3.39    0.35
  -2   2   4    5.38    0.50
  -2   2   4    5.67    0.41
  -2   2   4    4.79    0.49
  -2   2   4    5.56    0.51
  -2   2   4    6.00    0.56
   2  -2  -4    5.14    0.38
   2  -2  -4    5.13    0.35
   2  -2  -4    5.22    0.24
   2  -2  -4    5.39    0.49
  -2   1   4  144.32    3.29
  -2   1   4  136.23    3.34
  -2   1   4  138.64    3.21
  -2   1   4  140.61    3.30
  -2   1   4  138.99    3.33
   2  -1  -4  137.12    3.14
   2  -1  -4  143.61    3.29
   2  -1  -4  144.41    3.25
   2  -1  -4  138.77    3.33
  -2   0   4    4.40    0.37
  -2   0   4    3.69    0.33
  -2   0   4    4.37    0.37
  -2   0   4    3.78    0.23
  -2   0   4    4.76    0.39
   2   0  -4    4.81    0.44
   2   0  -4    3.62    0.26
   2   0  -4    4.38    0.39
   2   0  -4    3.80    0.31
  -2  -1   4  132.60    3.01
  -2  -1   4  130.25    3.06
  -2  -1   4  130.37    3.04
   2   1  -4  130.40    3.00
   2   1  -4  135.85    3.04
   2   1  -4  131.15    2.90
  -2  -2   4    5.02    0.39
  -2  -2   4    4.76    0.33
  -2  -2   4    4.74    0.35
  -2  -2   4    5.13    0.37
   2   2  -4    5.21    0.31
   2   2  -4    5.16    0.36
   2   2  -4    5.02    0.28
  -2  -3   4    3.48    0.40
  -2  -3   4    3.97    0.41
  -2  -3   4    4.27    0.40
  -2  -3   4    2.91    0.39
   2   3  -4    3.56    0.36
  -2  -4   4    6.94    0.57
  -2  -4   4    6.95    0.56
  -2  -4   4    6.66    0.56
   2   4  -4    7.11    0.52
  -2  -5   4    2.32    0.52
  -2  -5   4    2.28    0.43
  -2  -5   4    3.27    0.53
   2   5  -4    2.28    0.40
  -2  -6   4    9.15    0.80
  -2  -6   4   10.80    0.81
  -2  -6   4   11.41    0.91
   2   6  -4   10.46    0.80
  -2  -7   4    1.81    0.49
  -2  -7   4    0.86    0.43
  -2  -7   4    1.35    0.58
   2   7  -4    1.10    0.40
   2   7  -4    1.20    0.49
  -2  -8   4    0.55    0.53
  -2  -8   4   -0.02    0.44
   2   8  -4    0.13    0.37
  -2  -9   4    1.87    0.67
  -2  -9   4    1.61    0.65
   2   9  -4    0.59    0.46
  -2 -10   4    0.70    0.63
  -2 -10   4    1.03    0.63
   2  10  -4    0.38    0.44
  -3  10   4   -0.59    0.47
   3 -10  -4    0.23    0.80
  -3   9   4   -0.31    0.41
   3  -9  -4   -0.02    0.58
  -3   8   4    3.10    0.70
  -3   8   4    1.50    0.49
  -3   8   4    4.63    0.88
   3  -8  -4    1.60    0.67
  -3   7   4    9.30    0.93
  -3   7   4    9.07    0.81
  -3   7   4    7.07    0.73
   3  -7  -4    7.46    0.94
  -3   6   4    4.83    0.60
  -3   6   4    4.63    0.67
  -3   6   4    4.08    0.62
  -3   6   4    4.76    0.51
   3  -6  -4    3.83    0.70
  -3   5   4    9.62    0.70
  -3   5   4    9.34    0.81
  -3   5   4   10.19    0.79
  -3   5   4   10.12    0.67
   3  -5  -4    9.90    0.62
   3  -5  -4    9.26    0.87
  -3   4   4   38.06    1.25
  -3   4   4   39.44    1.36
  -3   4   4   37.59    1.37
  -3   4   4   38.53    1.05
  -3   4   4   36.66    1.30
   3  -4  -4   39.46    1.24
   3  -4  -4   39.31    1.47
  -3   3   4    0.50    0.23
  -3   3   4    0.35    0.31
  -3   3   4    0.82    0.40
  -3   3   4    0.55    0.41
  -3   3   4    0.81    0.34
   3  -3  -4    0.44    0.17
   3  -3  -4    0.47    0.36
  -3   2   4   11.33    0.65
  -3   2   4   11.08    0.60
  -3   2   4   12.03    0.74
  -3   2   4   12.91    0.67
  -3   2   4   11.92    0.75
   3  -2  -4   12.25    0.38
   3  -2  -4   11.38    0.53
   3  -2  -4   12.57    0.54
  -3   1   4   44.37    1.23
  -3   1   4   44.30    1.29
  -3   1   4   45.70    1.30
  -3   1   4   45.05    1.29
  -3   1   4   44.22    1.21
   3  -1  -4   45.45    1.38
   3  -1  -4   44.96    1.29
   3  -1  -4   45.67    1.17
   3  -1  -4   47.48    1.28
  -3   0   4    5.50    0.38
  -3   0   4    5.59    0.40
  -3   0   4    5.88    0.40
  -3   0   4    5.96    0.29
  -3   0   4    6.01    0.36
   3   0  -4    5.68    0.41
   3   0  -4    5.64    0.38
   3   0  -4    5.43    0.32
  -3  -1   4   41.41    0.97
  -3  -1   4   42.33    1.21
  -3  -1   4   45.53    1.13
  -3  -1   4   43.76    1.17
  -3  -1   4   43.24    1.20
   3   1  -4   44.30    1.18
   3   1  -4   41.90    1.18
   3   1  -4   41.68    1.11
  -3  -2   4    9.94    0.56
  -3  -2   4   10.65    0.51
  -3  -2   4   10.39    0.54
  -3  -2   4   11.02    0.52
   3   2  -4   11.92    0.52
   3   2  -4    9.77    0.35
   3   2  -4   10.67    0.47
  -3  -3   4    0.54    0.26
  -3  -3   4    0.40    0.23
  -3  -3   4    0.32    0.25
  -3  -3   4    0.36    0.28
   3   3  -4    0.28    0.19
   3   3  -4    0.16    0.16
   3   3  -4    0.47    0.18
  -3  -4   4   36.46    1.30
  -3  -4   4   34.33    1.33
  -3  -4   4   37.89    1.32
   3   4  -4   37.99    1.32
  -3  -5   4    9.67    0.76
  -3  -5   4   10.39    0.77
  -3  -5   4    9.31    0.74
  -3  -6   4    3.88    0.69
  -3  -6   4    4.01    0.66
  -3  -6   4    4.62    0.65
   3   6  -4    4.39    0.67
  -3  -7   4    8.47    0.90
  -3  -7   4    7.70    0.94
  -3  -7   4    7.12    0.90
   3   7  -4    6.42    0.85
   3   7  -4    7.39    0.91
  -3  -8   4    1.87    0.67
  -3  -8   4    2.23    0.61
   3   8  -4    2.21    0.65
  -3  -9   4    0.84    0.58
  -3  -9   4    0.29    0.55
   3   9  -4    0.48    0.49
  -3 -10   4    1.70    0.69
  -3 -10   4    0.45    0.58
   3  10  -4    1.03    0.60
  -4   9   4   -0.16    0.46
   4  -9  -4   -0.28    0.66
  -4   8   4   -0.58    0.40
   4  -8  -4    0.29    0.60
  -4   7   4    1.15    0.44
   4  -7  -4    0.74    0.59
  -4   6   4   34.94    1.50
  -4   6   4   31.60    1.35
  -4   6   4   33.64    1.39
   4  -6  -4   33.84    1.58
  -4   5   4    0.60    0.42
  -4   5   4    0.40    0.52
  -4   5   4    1.48    0.50
  -4   5   4    1.51    0.38
   4  -5  -4    1.23    0.53
   4  -5  -4    1.04    0.25
  -4   4   4    6.57    0.70
  -4   4   4    6.45    0.68
  -4   4   4    6.39    0.49
  -4   4   4    5.30    0.61
  -4   4   4    6.76    0.64
   4  -4  -4    6.56    0.44
  -4   3   4    2.67    0.38
  -4   3   4    2.44    0.53
  -4   3   4    2.77    0.46
  -4   3   4    3.22    0.57
  -4   3   4    2.98    0.47
   4  -3  -4    2.69    0.30
  -4   2   4    3.01    0.38
  -4   2   4    2.59    0.41
  -4   2   4    3.03    0.45
  -4   2   4    2.47    0.36
  -4   2   4    2.10    0.38
   4  -2  -4    2.62    0.18
   4  -2  -4    2.83    0.33
   4  -2  -4    2.53    0.31
  -4   1   4   19.86    0.72
  -4   1   4   19.75    0.67
  -4   1   4   20.47    0.78
  -4   1   4   20.61    0.72
  -4   1   4   18.97    0.69
   4  -1  -4   19.16    0.77
   4  -1  -4   20.07    0.65
   4  -1  -4   20.20    0.76
  -4   0   4    8.85    0.43
  -4   0   4    8.51    0.37
  -4   0   4    8.58    0.49
  -4   0   4    9.68    0.47
  -4   0   4    9.71    0.48
   4   0  -4    9.36    0.44
   4   0  -4    9.65    0.50
   4   0  -4    9.07    0.46
  -4  -1   4   18.91    0.53
  -4  -1   4   18.83    0.71
  -4  -1   4   19.69    0.74
  -4  -1   4   19.20    0.68
  -4  -1   4   19.30    0.66
   4   1  -4   19.45    0.68
   4   1  -4   17.76    0.64
   4   1  -4   19.30    0.74
  -4  -2   4    2.21    0.34
  -4  -2   4    2.23    0.31
  -4  -2   4    2.23    0.36
   4   2  -4    2.22    0.24
   4   2  -4    2.39    0.31
   4   2  -4    2.46    0.31
  -4  -3   4    2.50    0.40
  -4  -3   4    3.49    0.45
  -4  -3   4    2.66    0.41
   4   3  -4    2.89    0.34
   4   3  -4    2.31    0.35
   4   3  -4    2.17    0.22
  -4  -4   4    5.68    0.61
  -4  -4   4    5.45    0.57
  -4  -4   4    5.98    0.62
   4   4  -4    5.58    0.42
   4   4  -4    5.08    0.55
  -4  -5   4    0.55    0.36
  -4  -5   4    0.91    0.41
  -4  -5   4    0.66    0.40
   4   5  -4    1.21    0.26
   4   5  -4    0.65    0.36
  -4  -6   4   31.96    1.42
  -4  -6   4   30.67    1.45
  -4  -6   4   31.03    1.46
   4   6  -4   31.84    1.09
   4   6  -4   32.94    1.50
  -4  -7   4    1.55    0.57
  -4  -7   4    0.27    0.43
   4   7  -4    0.75    0.44
   4   7  -4    0.71    0.26
  -4  -8   4    0.19    0.49
  -4  -8   4    0.38    0.49
   4   8  -4   -0.01    0.37
  -4  -9   4    1.12    0.63
  -4  -9   4    0.24    0.56
   4   9  -4    0.61    0.50
  -5   9   4   -0.33    0.49
   5  -9  -4   -0.97    0.67
  -5   8   4    2.74    0.63
   5  -8  -4    3.42    0.91
  -5   7   4    5.15    0.70
  -5   6   4    0.24    0.43
  -5   5   4    1.80    0.51
  -5   5   4    2.96    0.78
  -5   4   4    0.95    0.48
  -5   4   4    1.41    0.61
  -5   4   4    0.81    0.60
  -5   4   4    1.21    0.41
  -5   4   4    1.14    0.45
   5  -4  -4    1.46    0.27
  -5   3   4    1.12    0.40
  -5   3   4    1.29    0.41
  -5   3   4    0.87    0.40
  -5   3   4    1.19    0.48
  -5   3   4    1.17    0.40
  -5   3   4    1.63    0.46
   5  -3  -4    0.91    0.19
  -5   2   4   38.50    1.10
  -5   2   4   38.64    1.19
  -5   2   4   37.24    1.27
  -5   2   4   38.16    1.16
  -5   2   4   38.18    1.15
   5  -2  -4   39.12    1.11
   5  -2  -4   38.66    0.94
   5  -2  -4   39.35    1.23
  -5   1   4   94.33    2.29
  -5   1   4   95.93    2.43
  -5   1   4   96.76    2.27
  -5   1   4   95.85    2.31
  -5   1   4   95.60    2.31
   5  -1  -4   95.95    2.30
   5  -1  -4   96.95    2.38
   5  -1  -4   98.01    2.48
  -5   0   4   12.78    0.60
  -5   0   4   12.19    0.58
  -5   0   4   11.52    0.48
  -5   0   4   12.65    0.58
  -5   0   4   12.43    0.53
   5   0  -4   13.45    0.65
   5   0  -4   12.47    0.56
   5   0  -4   12.89    0.56
  -5  -1   4   98.38    2.48
  -5  -1   4   98.58    2.40
  -5  -1   4   97.36    2.39
  -5  -1   4   96.12    2.24
  -5  -1   4   96.85    2.44
   5   1  -4   96.70    2.40
   5   1  -4   97.23    2.37
   5   1  -4  100.77    2.54
  -5  -2   4   38.80    1.27
  -5  -2   4   37.60    1.21
  -5  -2   4   37.86    1.31
   5   2  -4   38.84    1.18
   5   2  -4   39.83    1.15
   5   2  -4   37.57    1.25
  -5  -3   4    1.60    0.39
  -5  -3   4    1.35    0.37
  -5  -3   4    1.09    0.33
   5   3  -4    0.76    0.27
   5   3  -4    1.10    0.29
   5   3  -4    0.98    0.21
  -5  -4   4    0.69    0.39
  -5  -4   4    1.48    0.41
  -5  -4   4    1.62    0.41
   5   4  -4    1.09    0.34
   5   4  -4    0.95    0.21
   5   4  -4    0.98    0.30
  -5  -5   4    2.20    0.51
  -5  -5   4    1.55    0.47
  -5  -5   4    1.33    0.46
   5   5  -4    2.28    0.51
   5   5  -4    1.48    0.33
  -5  -6   4    1.13    0.47
  -5  -6   4    1.20    0.47
  -5  -6   4    1.06    0.49
   5   6  -4    0.98    0.31
   5   6  -4    1.27    0.50
   5   6  -4    1.43    0.55
  -5  -7   4    4.33    0.77
  -5  -7   4    8.22    0.98
   5   7  -4    6.42    0.58
   5   7  -4    7.62    0.97
  -5  -8   4    3.15    0.72
  -5  -8   4    5.41    0.90
   5   8  -4    3.04    0.75
   5   8  -4    4.75    0.58
  -5  -9   4    0.46    0.53
  -5  -9   4    0.26    0.59
   5   9  -4    0.59    0.53
   5   9  -4    0.18    0.30
  -6   9   4    0.10    0.54
  -6   8   4    4.89    0.73
  -6   7   4   -0.35    0.44
  -6   6   4    5.19    0.69
  -6   5   4    5.74    0.67
  -6   4   4    8.27    0.72
  -6   4   4    6.85    0.68
  -6   4   4    7.77    0.71
  -6   3   4    3.30    0.51
  -6   3   4    2.99    0.52
  -6   2   4   32.73    1.09
  -6   2   4   33.57    0.94
  -6   2   4   31.24    1.18
   6  -2  -4   31.14    0.97
  -6   1   4   25.26    0.80
  -6   1   4   25.00    0.85
  -6   1   4   24.52    0.83
  -6   1   4   25.60    0.85
  -6   1   4   24.60    0.96
   6  -1  -4   25.25    0.82
   6  -1  -4   24.05    0.90
   6  -1  -4   25.05    0.99
  -6   0   4   13.51    0.64
  -6   0   4   12.10    0.63
  -6   0   4   13.12    0.66
  -6   0   4   13.29    0.58
  -6   0   4   12.64    0.53
   6   0  -4   13.27    0.71
   6   0  -4   12.04    0.59
   6   0  -4   12.57    0.59
  -6  -1   4   26.06    0.78
  -6  -1   4   26.00    0.97
  -6  -1   4   25.13    0.90
  -6  -1   4   26.25    1.02
  -6  -1   4   23.58    0.88
   6   1  -4   26.04    0.93
   6   1  -4   23.90    0.86
   6   1  -4   25.60    1.02
  -6  -2   4   34.38    1.25
  -6  -2   4   35.06    1.23
  -6  -2   4   30.80    0.82
   6   2  -4   32.59    1.09
   6   2  -4   34.10    1.22
   6   2  -4   33.64    1.19
   6   2  -4   32.54    1.10
  -6  -3   4    3.37    0.51
  -6  -3   4    3.28    0.50
  -6  -3   4    2.52    0.49
   6   3  -4    3.09    0.37
   6   3  -4    3.46    0.49
   6   3  -4    3.01    0.45
  -6  -4   4    9.06    0.82
  -6  -4   4    7.72    0.70
  -6  -4   4    8.44    0.77
   6   4  -4    8.41    0.63
   6   4  -4    7.89    0.52
   6   4  -4    8.51    0.79
  -6  -5   4    7.75    0.77
  -6  -5   4    8.84    0.85
  -6  -5   4    8.29    0.80
   6   5  -4    7.33    0.52
   6   5  -4    7.32    0.87
   6   5  -4    8.21    0.64
  -6  -6   4    5.72    0.80
  -6  -6   4    5.98    0.81
  -6  -6   4    8.85    0.89
   6   6  -4    8.03    1.02
   6   6  -4    7.10    1.04
   6   6  -4    7.02    0.63
  -6  -7   4   -0.08    0.42
  -6  -7   4    0.22    0.48
   6   7  -4   -0.28    0.43
   6   7  -4    0.09    0.30
  -6  -8   4    6.37    0.96
  -6  -8   4    7.50    1.03
   6   8  -4    7.99    1.15
   6   8  -4    7.20    0.79
  -6  -9   4   -0.20    0.51
  -6  -9   4    0.43    0.54
   6   9  -4    0.45    0.55
  -7   8   4   -0.58    0.42
  -7   7   4   -0.16    0.42
  -7   6   4   -0.49    0.38
  -7   5   4    1.52    0.49
  -7   5   4    1.07    0.69
  -7   4   4   -0.04    0.50
  -7   4   4    0.19    0.43
  -7   3   4    0.27    0.40
  -7   3   4    0.87    0.43
  -7   2   4   15.00    0.74
  -7   2   4   15.61    0.86
  -7   1   4    0.96    0.35
  -7   1   4    1.26    0.39
  -7   1   4    0.96    0.26
   7  -1  -4    0.79    0.21
  -7   0   4    2.07    0.36
  -7   0   4    2.08    0.40
  -7   0   4    1.98    0.37
  -7   0   4    1.95    0.31
  -7   0   4    1.44    0.26
   7   0  -4    2.36    0.33
   7   0  -4    2.19    0.34
   7   0  -4    1.95    0.39
  -7  -1   4    0.87    0.21
  -7  -1   4    0.72    0.35
  -7  -1   4    0.53    0.35
   7   1  -4    0.79    0.33
   7   1  -4    1.01    0.28
   7   1  -4    1.04    0.29
   7   1  -4    0.50    0.26
  -7  -2   4   15.57    0.85
  -7  -2   4   17.33    0.93
  -7  -2   4   14.42    0.52
   7   2  -4   15.37    0.77
   7   2  -4   15.95    0.82
   7   2  -4   16.00    0.87
  -7  -3   4    0.85    0.41
  -7  -3   4    0.89    0.41
  -7  -3   4    0.42    0.42
   7   3  -4    0.92    0.36
   7   3  -4    0.67    0.34
   7   3  -4    0.95    0.31
  -7  -4   4   -0.21    0.38
  -7  -4   4   -0.16    0.41
  -7  -4   4    0.63    0.39
   7   4  -4    0.26    0.27
   7   4  -4    0.28    0.33
   7   4  -4   -0.23    0.32
  -7  -5   4    2.69    0.67
  -7  -5   4    1.75    0.56
  -7  -5   4    3.38    0.63
   7   5  -4    2.30    0.65
   7   5  -4    2.05    0.46
   7   5  -4    2.92    0.41
   7   5  -4    2.30    0.58
  -7  -6   4    0.11    0.41
  -7  -6   4   -0.35    0.43
   7   6  -4    0.02    0.50
   7   6  -4   -0.09    0.31
  -7  -7   4   -0.03    0.42
  -7  -7   4   -0.10    0.41
   7   7  -4   -0.44    0.44
   7   7  -4    0.30    0.36
  -7  -8   4    1.14    0.59
  -7  -8   4    0.40    0.56
   7   8  -4    0.55    0.57
  -8   8   4   -0.30    0.47
  -8   7   4    0.10    0.45
  -8   6   4   -0.19    0.43
  -8   5   4    0.67    0.45
  -8   5   4   -0.05    0.54
  -8   4   4    1.81    0.49
  -8   4   4    1.73    0.52
  -8   3   4   17.72    1.01
  -8   3   4   19.88    0.94
  -8   2   4    1.01    0.41
  -8   2   4    1.28    0.34
  -8   1   4    0.19    0.34
  -8   1   4    0.23    0.25
   8  -1  -4    0.65    0.22
  -8   0   4    1.24    0.27
   8   0  -4    1.05    0.29
  -8  -1   4    0.45    0.37
  -8  -1   4    0.41    0.37
  -8  -1   4    0.77    0.23
   8   1  -4    1.63    0.36
   8   1  -4    0.40    0.32
  -8  -2   4    0.85    0.40
  -8  -2   4    0.12    0.40
   8   2  -4    0.67    0.33
   8   2  -4    0.38    0.30
   8   2  -4    0.64    0.36
  -8  -3   4   20.96    1.17
  -8  -3   4   17.19    1.05
  -8  -3   4   21.40    1.10
   8   3  -4   21.17    0.99
   8   3  -4   19.73    1.06
   8   3  -4   22.99    1.18
  -8  -4   4    1.92    0.53
  -8  -4   4    0.98    0.53
  -8  -4   4    1.45    0.53
   8   4  -4    1.51    0.45
   8   4  -4    1.68    0.59
   8   4  -4    1.38    0.51
   8   4  -4    1.86    0.41
  -8  -5   4    0.04    0.42
  -8  -5   4    0.75    0.53
  -8  -5   4    0.16    0.48
   8   5  -4    0.16    0.46
   8   5  -4    0.50    0.34
   8   5  -4    0.26    0.37
   8   5  -4    0.38    0.47
  -8  -6   4    0.00    0.38
  -8  -6   4   -0.04    0.50
   8   6  -4   -0.08    0.33
   8   6  -4    0.02    0.35
   8   6  -4    0.48    0.56
  -8  -7   4    0.46    0.56
  -8  -7   4    0.32    0.52
   8   7  -4    0.80    0.59
  -8  -8   4    0.30    0.54
  -8  -8   4    0.21    0.57
   8   8  -4    0.99    0.68
  -9   7   4    0.77    0.52
  -9   6   4    0.24    0.43
  -9   5   4    0.26    0.42
  -9   5   4   -0.37    0.50
  -9   4   4   -0.06    0.40
  -9   4   4    0.21    0.39
  -9   3   4    0.36    0.36
  -9   3   4    0.49    0.39
  -9   2   4    0.26    0.37
  -9   2   4    0.39    0.30
  -9   1   4    0.78    0.28
  -9   1   4    0.72    0.37
  -9   0   4    0.26    0.25
   9   0  -4    0.40    0.28
  -9  -1   4    0.94    0.24
   9   1  -4    0.93    0.37
   9   2  -4    0.21    0.34
  -9  -3   4   -0.04    0.40
  -9  -3   4   -0.15    0.46
   9   3  -4   -0.26    0.33
   9   3  -4    0.12    0.37
   9   3  -4    0.87    0.48
  -9  -4   4   -0.17    0.35
  -9  -4   4    0.08    0.50
  -9  -4   4   -0.62    0.49
   9   4  -4    0.24    0.43
   9   4  -4    0.09    0.45
   9   4  -4    0.03    0.36
   9   4  -4    0.42    0.42
  -9  -5   4    0.21    0.46
  -9  -5   4   -0.67    0.49
   9   5  -4    0.36    0.42
   9   5  -4    0.65    0.54
   9   5  -4    0.18    0.39
  -9  -6   4   -0.18    0.42
  -9  -6   4   -0.24    0.54
   9   6  -4    1.22    0.65
   9   6  -4   -0.09    0.38
  -9  -7   4    1.01    0.66
  -9  -7   4    0.42    0.54
   9   7  -4    0.96    0.48
   9   7  -4    2.67    0.79
 -10   6   4    0.33    0.45
 -10   5   4    0.83    0.48
 -10   5   4    0.36    0.42
 -10   4   4   -0.22    0.38
 -10   4   4    0.62    0.42
 -10   3   4    0.37    0.33
 -10   3   4    0.78    0.44
 -10   2   4    2.50    0.41
 -10   2   4    3.08    0.54
 -10   1   4    0.60    0.31
 -10   0   4    2.08    0.36
  10   0  -4    1.22    0.43
 -10  -1   4    0.22    0.23
  10   1  -4    0.59    0.36
  10   2  -4    2.83    0.53
 -10  -3   4    0.20    0.46
  10   3  -4    0.73    0.42
 -10  -4   4    0.16    0.45
  10   4  -4    0.05    0.39
 -10  -5   4    0.47    0.54
 -10  -5   4    0.72    0.63
  10   5  -4   -0.06    0.40
  10   5  -4    0.37    0.56
 -10  -6   4    0.64    0.65
 -10  -6   4    0.40    0.54
  10   6  -4    1.04    0.62
 -11   5   4   -0.35    0.41
 -11   4   4    0.30    0.44
 -11   4   4    0.84    0.52
 -11   3   4    0.68    0.37
 -11   3   4    0.68    0.49
 -11   2   4    0.39    0.32
 -11   1   4    0.62    0.31
 -11   0   4    2.56    0.39
 -11  -1   4    0.08    0.23
  11   1  -4    0.11    0.35
  11   2  -4    0.36    0.38
 -11  -3   4    0.42    0.51
  11   3  -4    0.47    0.44
 -11  -4   4    0.69    0.58
 -11  -5   4   -0.22    0.53
 -12   0   4    0.34    0.29
  12   2  -4    0.38    0.45
 -12  -3   4    0.90    0.64
 -10  -2  -5    0.34    0.32
 -10  -1  -5    0.39    0.56
 -10   2  -5    0.36    0.36
 -10   3  -5    0.97    0.41
 -10   4  -5    0.03    0.32
  -9  -5  -5    0.98    0.68
   9   4   5   -0.10    0.51
  -9  -4  -5    0.45    1.07
   9   3   5   -0.15    0.51
  -9  -2  -5    0.03    0.29
  -9  -1  -5    0.36    0.30
  -9   0  -5    0.32    0.29
  -9   1  -5    0.55    0.33
  -9   1  -5   -0.12    0.28
  -9   2  -5   -0.29    0.29
  -9   2  -5    0.25    0.32
  -9   3  -5    0.63    0.34
  -9   3  -5    0.32    0.33
  -9   4  -5    0.35    0.33
  -9   5  -5    0.40    0.34
   8   6   5    1.82    0.60
  -8  -6  -5    0.34    0.64
   8   5   5    2.91    0.63
   8   5   5    0.45    0.54
  -8  -5  -5    0.23    0.60
   8   4   5   -0.83    0.44
  -8  -4  -5   -0.05    0.54
   8   3   5   -0.67    0.41
  -8  -3  -5    0.27    0.24
  -8  -3  -5   -0.21    0.50
  -8  -2  -5   -0.28    0.53
  -8  -2  -5    0.08    0.26
  -8  -1  -5    0.38    0.29
  -8   0  -5    0.13    0.33
  -8   0  -5    0.38    0.29
  -8   1  -5    0.65    0.33
  -8   1  -5    0.19    0.29
  -8   2  -5    0.34    0.31
  -8   2  -5   -0.20    0.27
  -8   3  -5   -0.02    0.26
  -8   3  -5   -0.01    0.27
  -8   4  -5    0.54    0.32
  -8   5  -5    0.34    0.29
  -8   6  -5    0.42    0.32
   7   7   5    2.34    0.68
  -7  -7  -5    1.59    0.82
   7   6   5   -0.80    0.43
   7   6   5    2.40    0.65
  -7  -6  -5    0.40    0.62
   7   5   5    1.30    0.55
   7   5   5    0.27    0.45
  -7  -5  -5    0.85    0.59
   7   4   5    1.45    0.45
   7   4   5   -0.45    0.41
   7   4   5    0.69    0.48
  -7  -4  -5    0.20    0.50
   7   3   5    0.19    0.40
   7   3   5    0.29    0.47
  -7  -3  -5    0.64    0.25
  -7  -3  -5    0.25    0.50
   7   2   5   -0.29    0.36
  -7  -2  -5    0.20    0.43
  -7  -2  -5    0.12    0.26
  -7  -1  -5    0.07    0.41
  -7  -1  -5    0.52    0.32
  -7  -1  -5    0.09    0.26
  -7   0  -5    0.11    0.28
  -7   0  -5    0.01    0.25
  -7   1  -5    0.54    0.28
  -7   1  -5    0.28    0.30
  -7   2  -5    0.20    0.30
  -7   2  -5    0.57    0.28
  -7   3  -5    0.57    0.30
  -7   4  -5   -0.25    0.26
  -7   5  -5    0.06    0.27
  -7   6  -5    0.06    0.27
  -7   7  -5    0.42    0.30
   6   8   5    1.84    0.65
   6   8   5   -0.17    0.48
  -6  -8  -5    0.38    0.69
   6   7   5    0.88    0.51
   6   7   5   -0.24    0.45
   6   7   5    1.31    0.60
  -6  -7  -5    0.94    0.65
   6   6   5    1.73    0.66
   6   6   5   -0.14    0.43
   6   6   5    1.13    0.52
  -6  -6  -5    0.99    0.64
   6   5   5    1.28    0.43
   6   5   5   -0.23    0.41
   6   5   5    0.38    0.43
   6   5   5    0.51    0.52
  -6  -5  -5    0.43    0.53
   6   4   5    4.59    0.62
   6   4   5    2.84    0.63
   6   4   5    2.86    0.53
  -6  -4  -5    2.42    0.63
   6   3   5    1.28    0.41
   6   3   5    0.51    0.41
   6   3   5    0.78    0.51
  -6  -3  -5    0.92    0.49
  -6  -3  -5    0.90    0.24
   6   2   5   -0.05    0.48
   6   2   5    0.18    0.36
   6   2   5    0.80    0.33
   6   2   5    1.62    0.37
  -6  -2  -5   -0.01    0.23
  -6  -2  -5    0.56    0.44
   6   1   5    1.14    0.51
   6   1   5    0.68    0.34
  -6  -1  -5    1.07    0.36
  -6  -1  -5    1.08    0.28
  -6  -1  -5    1.14    0.41
  -6   0  -5    0.26    0.28
  -6   0  -5    0.20    0.24
  -6   1  -5    0.86    0.29
  -6   1  -5    0.80    0.32
  -6   2  -5    0.56    0.25
  -6   2  -5   -0.26    0.25
  -6   3  -5    0.27    0.29
  -6   4  -5    2.20    0.37
  -6   5  -5    0.19    0.27
  -6   6  -5    0.26    0.26
   5   8   5    0.06    0.43
   5   8   5   -0.06    0.44
   5   8   5    1.16    0.62
  -5  -8  -5    0.58    0.64
   5   7   5    0.06    0.42
   5   7   5    1.79    0.62
   5   7   5    0.55    0.46
  -5  -7  -5    0.88    0.60
   5   6   5    7.70    0.73
   5   6   5    5.72    0.79
   5   6   5    7.05    0.98
  -5  -6  -5    6.24    0.96
   5   5   5    0.12    0.44
   5   5   5    0.64    0.39
   5   5   5    0.13    0.37
   5   5   5    0.65    0.52
  -5  -5  -5    0.08    0.47
   5   4   5    1.40    0.43
   5   4   5    1.33    0.52
   5   4   5    1.89    0.61
   5   4   5    1.77    0.49
  -5  -4  -5    1.44    0.54
   5   3   5    8.86    0.91
   5   3   5    9.52    0.80
   5   3   5    8.20    0.76
   5   3   5    8.59    0.70
   5   3   5   10.14    0.72
  -5  -3  -5    8.99    0.51
  -5  -3  -5    9.68    0.80
   5   2   5   -0.03    0.33
   5   2   5    0.81    0.37
   5   2   5    0.61    0.34
   5   2   5   -0.15    0.42
  -5  -2  -5    0.18    0.37
  -5  -2  -5    0.29    0.27
  -5  -2  -5    0.19    0.22
   5   1   5    7.70    0.58
   5   1   5    8.49    0.69
   5   1   5    8.35    0.63
   5   1   5    9.98    0.86
  -5  -1  -5    7.52    0.49
  -5  -1  -5    8.28    0.62
  -5  -1  -5    7.41    0.58
  -5  -1  -5    7.58    0.56
   5   0   5    0.35    0.43
   5   0   5   -0.04    0.30
  -5   0  -5    0.22    0.22
  -5   0  -5   -0.02    0.24
  -5   0  -5   -0.26    0.19
  -5   1  -5    7.58    0.48
  -5   1  -5    6.98    0.53
  -5   2  -5   -0.03    0.19
  -5   2  -5   -0.33    0.22
  -5   3  -5    6.39    0.51
  -5   4  -5    1.05    0.30
  -5   5  -5    0.09    0.23
   4   9   5    1.97    0.68
   4   9   5    0.58    0.56
  -4  -9  -5    0.27    0.69
   4   8   5   -0.49    0.39
   4   8   5    0.18    0.44
   4   8   5    1.05    0.59
  -4  -8  -5    0.80    0.69
   4   7   5    0.26    0.42
   4   7   5    0.42    0.39
   4   7   5    1.76    0.65
  -4  -7  -5    0.02    0.53
   4   6   5    3.52    0.52
   4   6   5    2.93    0.68
   4   6   5    2.27    0.58
  -4  -6  -5    1.81    0.63
   4   5   5    0.81    0.48
   4   5   5    0.50    0.36
   4   5   5    1.48    0.49
   4   5   5    0.84    0.51
  -4  -5  -5    0.10    0.49
   4   4   5    4.62    0.52
   4   4   5    5.04    0.71
   4   4   5    3.97    0.71
   4   4   5    4.44    0.65
  -4  -4  -5    4.26    0.68
   4   3   5    0.98    0.51
   4   3   5    1.74    0.38
   4   3   5    1.16    0.42
   4   3   5    1.61    0.42
   4   3   5    1.84    0.39
  -4  -3  -5    1.44    0.24
  -4  -3  -5    1.46    0.46
   4   2   5    2.54    0.56
   4   2   5    2.23    0.39
   4   2   5    2.63    0.41
   4   2   5    1.94    0.42
   4   2   5    2.47    0.49
  -4  -2  -5    2.76    0.47
  -4  -2  -5    2.53    0.39
  -4  -2  -5    2.06    0.40
  -4  -2  -5    2.21    0.30
   4   1   5   12.39    0.75
   4   1   5   12.25    0.85
   4   1   5   11.54    0.63
   4   1   5   11.96    0.70
   4   1   5   12.76    0.76
  -4  -1  -5   11.72    0.55
  -4  -1  -5   12.18    0.64
  -4  -1  -5   12.19    0.64
  -4  -1  -5   10.93    0.64
   4   0   5   -0.01    0.38
   4   0   5    0.14    0.29
   4   0   5    0.14    0.19
   4   0   5   -0.03    0.33
  -4   0  -5    0.19    0.18
  -4   0  -5    0.13    0.22
  -4   0  -5    0.16    0.21
  -4   0  -5    0.06    0.23
   4  -1   5   10.05    0.65
   4  -1   5    9.92    0.52
  -4   1  -5    8.80    0.53
  -4   1  -5   11.54    0.55
  -4   1  -5   10.54    0.47
   4  -2   5    1.77    0.23
   4  -2   5    2.09    0.30
  -4   2  -5    1.49    0.28
  -4   2  -5    2.16    0.35
  -4   2  -5    1.75    0.20
  -4   3  -5    1.22    0.28
   3   9   5    1.60    0.67
   3   9   5   -0.04    0.47
  -3  -9  -5    0.63    0.68
   3   8   5    2.87    0.75
   3   8   5    1.97    0.58
  -3  -8  -5    2.59    0.81
   3   7   5    2.07    0.52
   3   7   5    1.20    0.59
   3   7   5    1.41    0.39
  -3  -7  -5    1.85    0.65
   3   6   5    3.00    0.61
   3   6   5    2.85    0.44
   3   6   5    2.80    0.57
   3   6   5    2.71    0.66
  -3  -6  -5    1.59    0.63
   3   5   5    0.55    0.41
   3   5   5    0.16    0.31
   3   5   5    0.92    0.48
   3   5   5    0.21    0.47
  -3  -5  -5    0.37    0.46
   3   4   5    3.98    0.61
   3   4   5    5.50    0.51
   3   4   5    4.41    0.69
   3   4   5    4.72    0.62
  -3  -4  -5    4.95    0.70
   3   3   5    2.35    0.42
   3   3   5    1.69    0.52
   3   3   5    2.60    0.48
   3   3   5    1.81    0.43
   3   3   5    1.97    0.35
  -3  -3  -5    1.67    0.45
  -3  -3  -5    2.05    0.24
   3   2   5   12.83    0.85
   3   2   5   13.17    0.78
   3   2   5   13.28    0.75
   3   2   5   13.35    0.72
   3   2   5   12.83    0.65
  -3  -2  -5   12.76    0.65
  -3  -2  -5   12.85    0.67
  -3  -2  -5   12.98    0.54
  -3  -2  -5   13.13    0.69
   3   1   5    6.61    0.49
   3   1   5    7.16    0.69
   3   1   5    6.46    0.57
   3   1   5    7.31    0.62
   3   1   5    7.69    0.58
  -3  -1  -5    7.09    0.41
  -3  -1  -5    7.04    0.46
  -3  -1  -5    6.65    0.48
  -3  -1  -5    6.94    0.48
   3   0   5   -0.31    0.25
   3   0   5   -0.06    0.26
   3   0   5   -0.22    0.29
   3   0   5    0.08    0.19
   3   0   5   -0.17    0.15
   3   0   5   -0.09    0.34
  -3   0  -5    0.08    0.14
  -3   0  -5    0.24    0.19
  -3   0  -5    0.15    0.18
  -3   0  -5    0.18    0.20
   3  -1   5    6.98    0.54
   3  -1   5    6.34    0.46
   3  -1   5    6.29    0.43
  -3   1  -5    6.66    0.34
  -3   1  -5    5.84    0.40
  -3   1  -5    6.63    0.49
   3  -2   5   11.71    0.48
   3  -2   5   11.66    0.54
  -3   2  -5   11.44    0.35
  -3   2  -5   11.92    0.52
  -3   2  -5   12.49    0.70
   3  -3   5    1.67    0.27
   3  -3   5    2.19    0.27
  -3   3  -5    2.07    0.39
   3  -4   5    4.34    0.44
   3  -4   5    4.57    0.37
   3  -4   5    4.35    0.43
  -3   4  -5    3.42    0.41
   2   9   5    0.42    0.47
   2   9   5    1.74    0.63
  -2  -9  -5    0.37    0.69
   2   8   5    0.31    0.43
   2   8   5    0.59    0.50
  -2  -8  -5    0.31    0.61
   2   7   5    0.29    0.38
   2   7   5    0.43    0.49
   2   7   5   -0.03    0.30
  -2  -7  -5    0.63    0.60
   2   6   5    2.86    0.65
   2   6   5    2.46    0.39
   2   6   5    3.28    0.64
   2   6   5    4.18    0.64
  -2  -6  -5    3.50    0.73
   2   5   5   11.45    0.97
   2   5   5   11.87    0.90
   2   5   5   11.45    0.66
   2   5   5   10.01    0.75
  -2  -5  -5    9.96    0.93
   2   4   5    3.90    0.62
   2   4   5    5.29    0.56
   2   4   5    5.04    0.64
   2   4   5    5.65    0.65
   2   4   5    5.06    0.48
  -2  -4  -5    5.32    0.68
   2   3   5    9.26    0.55
   2   3   5    7.17    0.73
   2   3   5    8.55    0.68
   2   3   5    8.93    0.62
   2   3   5    8.85    0.64
  -2  -3  -5    9.01    0.68
  -2  -3  -5    8.94    0.54
  -2  -3  -5    9.10    0.40
   2   2   5    5.20    0.60
   2   2   5    5.33    0.57
   2   2   5    5.39    0.52
   2   2   5    5.18    0.44
   2   2   5    6.11    0.53
  -2  -2  -5    5.53    0.43
  -2  -2  -5    4.98    0.45
  -2  -2  -5    5.41    0.49
  -2  -2  -5    5.19    0.34
   2   1   5   63.90    1.67
   2   1   5   64.25    1.80
   2   1   5   64.89    1.86
   2   1   5   64.34    1.80
   2   1   5   64.09    1.92
  -2  -1  -5   63.48    1.64
  -2  -1  -5   63.75    1.59
  -2  -1  -5   63.41    1.72
  -2  -1  -5   63.60    1.72
   2   0   5    0.21    0.34
   2   0   5    0.02    0.14
   2   0   5    0.22    0.32
   2   0   5    0.15    0.25
   2   0   5   -0.19    0.25
  -2   0  -5   -0.02    0.16
  -2   0  -5   -0.09    0.12
  -2   0  -5   -0.09    0.21
   2  -1   5   62.56    1.65
   2  -1   5   64.31    1.62
   2  -1   5   63.85    1.71
  -2   1  -5   60.28    1.59
  -2   1  -5   61.95    1.46
  -2   1  -5   62.51    1.70
   2  -2   5    5.00    0.36
   2  -2   5    5.16    0.34
   2  -2   5    4.89    0.38
  -2   2  -5    4.71    0.45
  -2   2  -5    5.32    0.47
  -2   2  -5    4.66    0.31
   2  -3   5    8.67    0.49
   2  -3   5    8.10    0.44
   2  -3   5    8.33    0.48
  -2   3  -5    7.50    0.52
   2  -4   5    5.64    0.59
   2  -4   5    4.90    0.46
   2  -4   5    4.54    0.46
   2  -4   5    4.58    0.39
  -2   4  -5    4.36    0.42
   2  -5   5   10.60    0.64
   2  -5   5   10.08    0.79
   2  -5   5   10.07    0.63
  -2   5  -5    9.42    0.62
  -2   5  -5    9.60    0.59
   2  -6   5    1.76    0.39
   2  -6   5    2.76    0.50
   2  -6   5    3.69    0.64
  -2   6  -5    2.10    0.42
  -1 -10  -5    2.68    0.98
   1   9   5   -0.16    0.41
   1   9   5    0.64    0.49
  -1  -9  -5   -0.17    0.62
   1   8   5    6.48    0.76
   1   8   5    7.37    1.01
  -1  -8  -5    6.50    1.05
   1   7   5    0.41    0.46
   1   7   5    0.94    0.46
   1   7   5   -0.10    0.33
  -1  -7  -5   -0.08    0.53
   1   6   5    3.72    0.63
   1   6   5    4.20    0.42
   1   6   5    4.77    0.61
   1   6   5    3.44    0.69
  -1  -6  -5    3.90    0.74
   1   5   5    0.13    0.33
   1   5   5   -0.55    0.36
   1   5   5   -0.07    0.23
   1   5   5    0.00    0.38
  -1  -5  -5   -0.19    0.42
   1   4   5    1.93    0.46
   1   4   5    1.29    0.35
   1   4   5    2.42    0.33
   1   4   5    1.51    0.47
   1   4   5    2.25    0.43
  -1  -4  -5    1.38    0.48
   1   3   5   12.45    0.69
   1   3   5   11.40    0.79
   1   3   5   11.79    0.70
   1   3   5   11.40    0.57
   1   3   5   10.90    0.73
  -1  -3  -5   11.54    0.41
  -1  -3  -5   11.58    0.73
  -1  -3  -5   11.02    0.64
  -1  -3  -5   10.74    0.57
   1   2   5    0.05    0.32
   1   2   5    0.18    0.26
   1   2   5    0.10    0.26
   1   2   5    0.41    0.33
   1   2   5    0.05    0.23
  -1  -2  -5   -0.07    0.26
  -1  -2  -5    0.32    0.21
  -1  -2  -5    0.18    0.19
  -1  -2  -5   -0.13    0.12
   1   1   5    1.50    0.33
   1   1   5    1.57    0.43
   1   1   5    1.37    0.33
   1   1   5    1.52    0.28
   1   1   5    1.05    0.36
  -1  -1  -5    0.97    0.24
  -1  -1  -5    1.00    0.23
  -1  -1  -5    1.32    0.18
  -1  -1  -5    0.95    0.23
   1   0   5    0.07    0.29
   1   0   5    0.26    0.31
   1   0   5   -0.26    0.22
   1   0   5   -0.05    0.12
   1   0   5   -0.03    0.23
  -1   0  -5   -0.08    0.15
  -1   0  -5    0.27    0.25
  -1   0  -5   -0.09    0.11
   1  -1   5    1.47    0.23
   1  -1   5    1.63    0.28
   1  -1   5    1.31    0.28
  -1   1  -5    1.62    0.15
  -1   1  -5    1.08    0.19
  -1   1  -5    1.09    0.32
   1  -2   5    0.08    0.18
   1  -2   5    0.26    0.18
   1  -2   5    0.07    0.15
  -1   2  -5    0.16    0.23
  -1   2  -5   -0.05    0.24
   1  -3   5   10.91    0.55
   1  -3   5   10.33    0.54
   1  -3   5   10.45    0.50
   1  -3   5   10.77    0.55
  -1   3  -5   10.19    0.54
   1  -4   5    1.72    0.33
   1  -4   5    2.08    0.42
   1  -4   5    2.07    0.30
   1  -4   5    1.84    0.33
  -1   4  -5    1.53    0.28
   1  -5   5    0.13    0.24
   1  -5   5   -0.43    0.38
   1  -5   5   -0.31    0.23
  -1   5  -5    0.04    0.18
   1  -6   5    2.99    0.47
   1  -6   5    4.56    0.67
   1  -6   5    3.72    0.53
  -1   6  -5    3.98    0.51
  -1   6  -5    3.08    0.52
   1  -7   5    0.44    0.49
   1  -7   5   -0.20    0.30
   1  -7   5    0.23    0.32
  -1   7  -5    0.07    0.26
   1  -8   5    4.46    1.02
  -1   8  -5    5.32    0.79
   0  10   5    6.35    0.96
   0  10   5    2.96    0.67
   0 -10  -5    5.94    1.18
   0   9   5    2.82    0.59
   0   9   5    3.44    0.75
   0  -9  -5    4.58    0.98
   0   8   5    2.79    0.54
   0   8   5    4.21    0.80
   0  -8  -5    2.70    0.79
   0   7   5    0.51    0.39
   0   7   5   -0.43    0.39
   0   7   5   -0.28    0.31
   0  -7  -5    0.26    0.51
   0   6   5    1.15    0.55
   0   6   5    1.52    0.29
   0   6   5    2.28    0.49
   0   6   5    1.73    0.51
   0  -6  -5    1.55    0.58
   0   5   5    1.12    0.38
   0   5   5    0.86    0.41
   0   5   5    0.58    0.45
   0   5   5    0.99    0.26
   0   5   5    0.86    0.36
   0  -5  -5    1.42    0.54
   0   4   5   10.12    0.51
   0   4   5    8.81    0.64
   0   4   5    9.33    0.73
   0   4   5    9.09    0.65
   0   4   5    8.45    0.77
   0  -4  -5    8.43    0.78
   0   3   5   33.06    1.18
   0   3   5   34.01    1.19
   0   3   5   34.92    1.04
   0   3   5   33.63    1.26
   0   3   5   33.66    1.31
   0  -3  -5   33.68    1.07
   0  -3  -5   36.21    1.28
   0  -3  -5   34.71    1.18
   0  -3  -5   36.17    0.85
   0   2   5    9.14    0.71
   0   2   5    9.58    0.66
   0   2   5   10.18    0.61
   0   2   5    9.08    0.50
   0   2   5    9.83    0.60
   0  -2  -5    9.52    0.52
   0  -2  -5    9.33    0.58
   0  -2  -5    9.17    0.40
   0  -2  -5   10.19    0.51
   0   1   5   18.55    0.81
   0   1   5   18.20    0.91
   0   1   5   19.50    0.91
   0   1   5   18.41    0.77
   0   1   5   18.23    0.70
   0  -1  -5   17.62    0.59
   0  -1  -5   17.42    0.71
   0  -1  -5   17.36    0.64
   0  -1  -5   18.15    0.66
   0   0   5   -0.16    0.11
   0   0   5   -0.04    0.28
   0   0   5    0.60    0.26
   0   0   5   -0.04    0.28
   0   0   5    0.22    0.24
   0   0  -5   -0.14    0.29
   0   0  -5    0.05    0.15
   0   0  -5    0.01    0.11
   0  -1   5   18.01    0.68
   0  -1   5   17.64    0.70
   0  -1   5   18.53    0.65
   0   1  -5   17.67    0.59
   0   1  -5   17.44    0.46
   0   1  -5   17.71    0.73
   0  -2   5    8.02    0.41
   0  -2   5    8.56    0.48
   0  -2   5    8.91    0.47
   0   2  -5    8.62    0.48
   0  -3   5   32.77    1.02
   0  -3   5   32.83    1.05
   0  -3   5   32.26    1.00
   0  -3   5   30.98    1.04
   0   3  -5   32.16    1.01
   0  -4   5    8.31    0.51
   0  -4   5    9.08    0.58
   0  -4   5    7.99    0.58
   0  -4   5    8.33    0.61
   0   4  -5    8.17    0.52
   0  -5   5    0.71    0.39
   0  -5   5    0.57    0.29
   0  -5   5    0.74    0.32
   0   5  -5    0.64    0.25
   0  -6   5    1.72    0.55
   0  -6   5    1.43    0.43
   0  -6   5    1.16    0.37
   0  -7   5    0.47    0.37
   0  -7   5   -0.15    0.32
   0  -7   5   -0.07    0.46
   0   7  -5   -0.01    0.26
   0  -8   5    4.60    0.84
   0  -8   5    2.56    0.58
   0   8  -5    3.09    0.60
   0   8  -5    2.72    0.63
   0  -9   5    4.83    1.27
   0  -9   5    2.13    0.61
   0   9  -5    1.76    0.61
  -1  10   5    1.99    0.66
  -1  10   5    0.51    0.51
   1 -10  -5    0.82    0.83
  -1   9   5    0.95    0.53
  -1   9   5   -0.78    0.35
   1  -9  -5    1.17    0.66
  -1   8   5    2.42    0.52
  -1   8   5    2.50    0.68
   1  -8  -5    2.49    0.79
  -1   7   5    0.19    0.35
  -1   7   5   -0.04    0.45
  -1   7   5    1.62    0.47
   1  -7  -5    0.26    0.53
  -1   6   5    0.60    0.43
  -1   6   5   -0.82    0.40
  -1   6   5    0.07    0.32
   1  -6  -5    0.50    0.51
  -1   5   5    4.93    0.40
  -1   5   5    6.26    0.75
  -1   5   5    6.41    0.60
  -1   5   5    5.29    0.71
  -1   5   5    5.10    0.57
   1  -5  -5    5.04    0.74
  -1   4   5   11.57    0.70
  -1   4   5   11.91    0.55
  -1   4   5   11.34    0.83
  -1   4   5   11.86    0.71
  -1   4   5   11.73    0.80
   1  -4  -5   10.53    0.82
  -1   3   5    0.63    0.36
  -1   3   5    0.91    0.25
  -1   3   5    0.25    0.29
  -1   3   5    0.20    0.35
  -1   3   5    0.42    0.31
   1  -3  -5    0.84    0.23
   1  -3  -5    0.82    0.24
   1  -3  -5    0.87    0.37
  -1   2   5   22.50    0.78
  -1   2   5   22.86    0.91
  -1   2   5   21.98    1.00
  -1   2   5   21.48    0.89
  -1   2   5   21.56    0.96
   1  -2  -5   21.99    0.66
   1  -2  -5   21.42    0.80
   1  -2  -5   22.32    0.78
   1  -2  -5   21.55    0.84
  -1   1   5    4.20    0.38
  -1   1   5    3.70    0.51
  -1   1   5    3.39    0.42
  -1   1   5    3.73    0.43
  -1   1   5    2.94    0.47
  -1   1   5    3.80    0.38
   1  -1  -5    3.00    0.26
   1  -1  -5    3.44    0.39
   1  -1  -5    3.74    0.37
   1  -1  -5    3.13    0.31
  -1   0   5    0.26    0.22
  -1   0   5    0.38    0.27
  -1   0   5    0.06    0.24
  -1   0   5    0.41    0.27
  -1   0   5    0.05    0.11
   1   0  -5    0.01    0.28
   1   0  -5    0.00    0.16
   1   0  -5    0.03    0.12
  -1  -1   5    3.25    0.31
  -1  -1   5    2.92    0.32
  -1  -1   5    3.60    0.36
   1   1  -5    2.81    0.26
   1   1  -5    3.15    0.35
   1   1  -5    2.72    0.17
  -1  -2   5   20.14    0.65
  -1  -2   5   19.71    0.75
  -1  -2   5   19.62    0.73
  -1  -2   5   19.11    0.69
   1   2  -5   19.90    0.73
  -1  -3   5    0.50    0.20
  -1  -3   5    0.70    0.25
  -1  -3   5    0.67    0.24
  -1  -3   5    0.54    0.25
   1   3  -5    0.51    0.23
  -1  -4   5   10.70    0.65
  -1  -4   5   10.74    0.59
  -1  -4   5   11.34    0.68
  -1  -4   5   10.91    0.67
  -1  -5   5    5.55    0.65
  -1  -5   5    4.58    0.55
  -1  -5   5    5.65    0.57
   1   5  -5    4.11    0.50
  -1  -6   5    0.07    0.34
  -1  -6   5    0.25    0.33
  -1  -6   5    0.32    0.45
  -1  -7   5    0.12    0.36
  -1  -7   5    0.66    0.40
  -1  -7   5    0.99    0.53
   1   7  -5    0.03    0.28
  -1  -8   5    2.61    0.60
   1   8  -5    2.48    0.64
  -1  -9   5    0.77    0.59
  -1  -9   5    0.13    0.49
   1   9  -5   -0.25    0.39
  -1 -10   5    0.72    0.59
   1  10  -5    0.31    0.46
  -2  10   5   -0.13    0.54
   2 -10  -5    0.26    0.80
  -2   9   5    2.95    0.68
  -2   9   5    1.80    0.53
   2  -9  -5    2.06    0.78
  -2   8   5    5.81    0.87
  -2   8   5    4.65    0.67
   2  -8  -5    6.18    0.97
  -2   7   5    6.86    0.80
  -2   7   5    6.12    0.84
  -2   7   5    5.21    0.64
   2  -7  -5    6.53    0.92
  -2   6   5    0.38    0.37
  -2   6   5    1.04    0.46
  -2   6   5    0.60    0.49
   2  -6  -5   -0.01    0.46
  -2   5   5   10.23    0.72
  -2   5   5   10.09    0.90
  -2   5   5   10.19    0.52
  -2   5   5    9.75    0.84
  -2   5   5    9.43    0.72
   2  -5  -5   10.44    0.88
  -2   4   5    7.67    0.61
  -2   4   5    8.11    0.74
  -2   4   5    8.02    0.46
  -2   4   5    7.26    0.72
  -2   4   5    7.41    0.64
   2  -4  -5    7.79    0.54
   2  -4  -5    7.16    0.72
  -2   3   5   14.94    0.80
  -2   3   5   15.01    0.86
  -2   3   5   16.37    0.65
  -2   3   5   14.33    0.88
  -2   3   5   15.12    0.78
   2  -3  -5   16.12    0.85
   2  -3  -5   15.71    0.69
  -2   2   5    4.68    0.46
  -2   2   5    4.32    0.54
  -2   2   5    4.41    0.57
  -2   2   5    5.18    0.52
  -2   2   5    5.19    0.53
   2  -2  -5    4.76    0.37
   2  -2  -5    4.25    0.26
   2  -2  -5    5.00    0.41
   2  -2  -5    4.72    0.50
  -2   1   5   25.50    0.93
  -2   1   5   25.22    0.93
  -2   1   5   24.44    0.99
  -2   1   5   25.07    0.83
  -2   1   5   25.30    0.99
   2  -1  -5   24.00    0.91
   2  -1  -5   25.94    0.76
   2  -1  -5   24.34    0.84
  -2   0   5    0.22    0.20
  -2   0   5    0.17    0.25
  -2   0   5    0.05    0.22
  -2   0   5   -0.07    0.17
  -2   0   5    0.00    0.10
   2   0  -5    0.11    0.26
   2   0  -5   -0.18    0.12
   2   0  -5    0.24    0.19
  -2  -1   5   23.37    0.81
  -2  -1   5   23.83    0.76
  -2  -1   5   22.88    0.79
   2   1  -5   22.58    0.64
   2   1  -5   24.18    0.81
   2   1  -5   23.39    0.75
  -2  -2   5    3.81    0.30
  -2  -2   5    4.17    0.36
  -2  -2   5    3.93    0.33
  -2  -2   5    4.01    0.39
   2   2  -5    4.32    0.38
   2   2  -5    4.43    0.35
   2   2  -5    3.50    0.28
  -2  -3   5   14.17    0.65
  -2  -3   5   14.87    0.72
  -2  -3   5   16.01    0.68
  -2  -3   5   14.44    0.70
   2   3  -5   15.29    0.66
  -2  -4   5    7.40    0.59
  -2  -4   5    7.51    0.59
  -2  -4   5    8.12    0.54
  -2  -4   5    6.77    0.59
  -2  -5   5    9.76    0.79
  -2  -5   5   10.30    0.72
  -2  -5   5    8.98    0.72
   2   5  -5    9.48    0.68
  -2  -6   5    0.38    0.39
  -2  -6   5    0.88    0.48
  -2  -6   5    0.22    0.37
  -2  -7   5    6.00    0.80
  -2  -7   5    6.88    0.90
  -2  -7   5    7.85    0.87
   2   7  -5    5.33    0.75
  -2  -8   5    6.51    0.87
  -2  -8   5    5.93    0.91
   2   8  -5    5.09    0.84
  -2  -9   5    3.05    0.79
  -2  -9   5    1.88    0.65
   2   9  -5    1.89    0.64
  -2 -10   5    1.51    0.75
  -2 -10   5    0.22    0.63
   2  10  -5    0.91    0.53
   3 -10  -5   -0.07    0.94
  -3   9   5   -0.45    0.44
   3  -9  -5    1.19    0.79
  -3   8   5    1.65    0.60
  -3   8   5   -0.32    0.39
   3  -8  -5    0.53    0.66
  -3   7   5   -0.28    0.35
  -3   7   5    1.84    0.48
  -3   7   5   -0.04    0.51
   3  -7  -5   -0.21    0.49
  -3   6   5    0.85    0.42
  -3   6   5    0.55    0.57
  -3   6   5    1.69    0.52
   3  -6  -5    0.57    0.52
  -3   5   5    8.61    0.69
  -3   5   5    7.32    0.51
  -3   5   5    8.27    0.84
  -3   5   5    7.83    0.72
  -3   5   5    8.64    0.87
   3  -5  -5    8.04    0.88
  -3   4   5    3.58    0.53
  -3   4   5    4.04    0.60
  -3   4   5    3.83    0.64
  -3   4   5    3.85    0.50
  -3   4   5    3.89    0.40
   3  -4  -5    3.06    0.38
   3  -4  -5    4.12    0.63
  -3   3   5   65.66    2.01
  -3   3   5   65.74    1.75
  -3   3   5   67.71    1.90
  -3   3   5   65.24    1.95
  -3   3   5   65.85    1.99
   3  -3  -5   66.36    1.80
   3  -3  -5   65.58    1.95
  -3   2   5   15.66    0.90
  -3   2   5   15.72    0.91
  -3   2   5   15.37    0.81
  -3   2   5   15.07    0.73
  -3   2   5   15.57    0.70
  -3   2   5   15.54    0.81
   3  -2  -5   16.74    0.67
   3  -2  -5   16.05    0.68
   3  -2  -5   14.45    0.51
  -3   1   5   12.26    0.69
  -3   1   5   13.28    0.57
  -3   1   5   13.65    0.70
  -3   1   5   12.68    0.62
  -3   1   5   13.72    0.67
   3  -1  -5   13.92    0.60
   3  -1  -5   12.27    0.50
   3  -1  -5   13.82    0.68
  -3   0   5    0.13    0.21
  -3   0   5   -0.18    0.17
  -3   0   5   -0.07    0.10
  -3   0   5   -0.27    0.19
  -3   0   5    0.07    0.18
   3   0  -5    0.05    0.14
   3   0  -5   -0.10    0.23
   3   0  -5    0.12    0.17
  -3  -1   5   12.34    0.57
  -3  -1   5   12.86    0.54
  -3  -1   5   13.07    0.61
   3   1  -5   12.41    0.55
   3   1  -5   12.54    0.57
   3   1  -5   13.15    0.49
  -3  -2   5   14.37    0.65
  -3  -2   5   14.47    0.68
  -3  -2   5   14.57    0.60
  -3  -2   5   14.04    0.62
   3   2  -5   13.61    0.45
   3   2  -5   14.31    0.58
   3   2  -5   15.68    0.64
  -3  -3   5   63.36    1.80
  -3  -3   5   66.55    1.83
  -3  -3   5   66.17    1.87
  -3  -3   5   64.21    1.90
   3   3  -5   67.09    1.85
   3   3  -5   66.72    1.69
  -3  -4   5    3.59    0.53
  -3  -4   5    4.41    0.55
  -3  -4   5    4.29    0.53
  -3  -4   5    3.40    0.41
  -3  -5   5    7.89    0.73
  -3  -5   5    6.38    0.64
  -3  -5   5    7.16    0.69
  -3  -6   5    1.16    0.51
  -3  -6   5    0.74    0.42
  -3  -6   5    0.61    0.39
   3   6  -5    0.69    0.37
  -3  -7   5    0.15    0.48
  -3  -7   5    0.56    0.41
  -3  -7   5    0.36    0.44
   3   7  -5   -0.11    0.28
  -3  -8   5    0.01    0.45
   3   8  -5    0.13    0.39
  -3  -9   5    0.14    0.57
  -3  -9   5    0.34    0.56
   3   9  -5    0.55    0.46
  -3 -10   5    1.38    0.69
  -4   9   5   -0.33    0.52
   4  -9  -5   -0.06    0.72
  -4   8   5    0.15    0.47
   4  -8  -5   -0.17    0.62
  -4   7   5    1.01    0.52
   4  -7  -5   -0.13    0.56
  -4   6   5   22.50    1.21
  -4   6   5   22.85    1.12
  -4   6   5   21.19    1.33
  -4   6   5   19.35    1.13
   4  -6  -5   20.34    1.30
  -4   5   5    2.35    0.49
  -4   5   5    1.79    0.38
  -4   5   5    2.50    0.62
  -4   5   5    2.91    0.73
  -4   5   5    2.35    0.54
   4  -5  -5    2.23    0.64
  -4   4   5    0.05    0.54
  -4   4   5    0.09    0.34
  -4   4   5    0.15    0.44
  -4   4   5    0.14    0.56
  -4   4   5   -0.03    0.43
   4  -4  -5    0.18    0.16
  -4   3   5   30.01    1.30
  -4   3   5   29.64    1.10
  -4   3   5   31.39    1.20
  -4   3   5   30.28    1.31
  -4   3   5   29.18    1.20
   4  -3  -5   29.02    0.98
  -4   2   5   15.59    0.84
  -4   2   5   14.82    0.75
  -4   2   5   14.64    0.76
  -4   2   5   14.56    0.80
  -4   2   5   13.79    0.84
   4  -2  -5   15.27    0.67
   4  -2  -5   15.57    0.67
   4  -2  -5   15.56    0.52
  -4   1   5   10.23    0.54
  -4   1   5   10.28    0.53
  -4   1   5   11.04    0.63
  -4   1   5   10.44    0.61
  -4   1   5   10.31    0.58
   4  -1  -5   10.14    0.56
   4  -1  -5   10.08    0.63
   4  -1  -5    9.86    0.46
  -4   0   5   -0.18    0.12
  -4   0   5    0.30    0.24
  -4   0   5   -0.11    0.18
  -4   0   5    0.15    0.23
  -4   0   5   -0.05    0.21
   4   0  -5   -0.18    0.18
   4   0  -5   -0.06    0.22
   4   0  -5   -0.08    0.14
  -4  -1   5   10.13    0.48
  -4  -1   5   10.43    0.57
  -4  -1   5   10.05    0.54
  -4  -1   5    9.84    0.33
  -4  -1   5   10.42    0.51
   4   1  -5    9.89    0.47
   4   1  -5   10.66    0.55
   4   1  -5    9.41    0.52
  -4  -2   5   14.13    0.68
  -4  -2   5   13.64    0.64
  -4  -2   5   14.79    0.73
   4   2  -5   14.24    0.66
   4   2  -5   14.15    0.55
   4   2  -5   14.47    0.64
  -4  -3   5   29.91    1.14
  -4  -3   5   27.65    1.08
  -4  -3   5   27.66    1.01
  -4  -3   5   29.25    1.05
   4   3  -5   27.18    0.94
   4   3  -5   26.93    0.78
  -4  -4   5    0.25    0.30
  -4  -4   5    0.07    0.30
  -4  -4   5    0.29    0.31
   4   4  -5    0.08    0.21
   4   4  -5    0.28    0.21
  -4  -5   5    2.82    0.55
  -4  -5   5    1.92    0.47
  -4  -5   5    2.70    0.52
   4   5  -5    2.07    0.32
  -4  -6   5   21.23    1.19
  -4  -6   5   19.71    1.12
  -4  -6   5   19.64    1.17
   4   6  -5   19.30    1.17
  -4  -7   5    0.01    0.40
  -4  -7   5    0.37    0.47
  -4  -8   5    0.43    0.51
  -4  -8   5    0.72    0.55
   4   8  -5    0.50    0.41
  -4  -9   5    0.50    0.60
  -4  -9   5    0.52    0.55
   4   9  -5    0.24    0.48
  -5   9   5   -0.04    0.58
   5  -9  -5   -1.48    0.72
  -5   8   5    0.64    0.57
   5  -8  -5   -1.18    0.58
  -5   7   5   -0.24    0.46
  -5   6   5   10.35    0.92
  -5   5   5    0.32    0.48
  -5   5   5    0.11    0.62
  -5   5   5   -0.09    0.39
  -5   4   5   13.98    0.95
  -5   4   5   14.52    1.14
  -5   4   5   14.45    1.17
  -5   4   5   14.40    0.91
  -5   4   5   13.79    0.97
   5  -4  -5   14.44    0.66
  -5   3   5   -0.29    0.47
  -5   3   5   -0.57    0.47
  -5   3   5   -0.63    0.38
  -5   3   5    0.67    0.42
  -5   3   5    0.03    0.42
   5  -3  -5    0.69    0.21
  -5   2   5   -0.20    0.29
  -5   2   5    0.41    0.29
  -5   2   5    0.50    0.37
  -5   2   5    0.85    0.36
  -5   2   5    0.14    0.33
   5  -2  -5    0.25    0.22
   5  -2  -5    0.23    0.13
   5  -2  -5    0.22    0.25
  -5   1   5    2.20    0.30
  -5   1   5    2.52    0.40
  -5   1   5    2.99    0.38
  -5   1   5    3.15    0.38
  -5   1   5    2.39    0.29
   5  -1  -5    2.57    0.37
   5  -1  -5    2.88    0.30
   5  -1  -5    2.57    0.39
  -5   0   5   -0.08    0.22
  -5   0   5   -0.08    0.23
  -5   0   5   -0.06    0.25
  -5   0   5   -0.05    0.13
  -5   0   5   -0.08    0.20
   5   0  -5    0.09    0.20
   5   0  -5    0.03    0.16
   5   0  -5   -0.19    0.22
  -5  -1   5    2.39    0.32
  -5  -1   5    2.10    0.21
  -5  -1   5    2.72    0.39
  -5  -1   5    2.27    0.35
  -5  -1   5    3.05    0.33
   5   1  -5    2.75    0.37
   5   1  -5    2.06    0.28
   5   1  -5    2.30    0.32
  -5  -2   5    0.22    0.24
  -5  -2   5    0.07    0.28
  -5  -2   5    0.15    0.27
   5   2  -5    0.27    0.22
   5   2  -5    0.39    0.26
   5   2  -5    0.33    0.18
  -5  -3   5    0.26    0.29
  -5  -3   5    0.17    0.32
  -5  -3   5    0.23    0.26
  -5  -3   5    0.34    0.30
   5   3  -5    0.15    0.23
   5   3  -5   -0.03    0.17
  -5  -4   5   15.33    0.93
  -5  -4   5   14.04    0.86
  -5  -4   5   15.90    0.91
   5   4  -5   15.06    0.72
   5   4  -5   14.20    0.58
  -5  -5   5   -0.29    0.34
  -5  -5   5   -0.26    0.35
  -5  -5   5   -0.36    0.31
   5   5  -5    0.15    0.25
  -5  -6   5   10.93    0.96
  -5  -6   5   12.09    0.93
  -5  -6   5   11.09    0.94
   5   6  -5   12.26    0.98
   5   6  -5   12.39    0.71
  -5  -7   5    0.64    0.45
  -5  -7   5    0.87    0.55
   5   7  -5    0.70    0.48
   5   7  -5    0.65    0.30
  -5  -8   5    0.35    0.51
  -5  -8   5    1.55    0.62
   5   8  -5    0.48    0.31
   5   8  -5   -0.15    0.42
  -5  -9   5    0.85    0.59
  -5  -9   5    1.18    0.64
   5   9  -5    0.13    0.50
   5   9  -5    0.29    0.32
  -6   9   5   -0.08    0.52
  -6   8   5    7.94    0.91
  -6   7   5    0.62    0.52
  -6   6   5    2.51    0.62
  -6   5   5    1.56    0.55
  -6   5   5    0.36    0.48
  -6   4   5    5.77    0.68
  -6   4   5    4.82    0.67
  -6   3   5   10.24    0.94
  -6   3   5    8.64    0.66
  -6   3   5    8.33    0.77
  -6   3   5    8.78    0.76
  -6   3   5    8.91    0.81
  -6   2   5    2.95    0.42
  -6   2   5    2.85    0.41
  -6   2   5    3.19    0.42
  -6   2   5    3.06    0.51
  -6   2   5    2.78    0.36
   6  -2  -5    2.37    0.24
   6  -2  -5    2.61    0.35
  -6   1   5    0.13    0.22
  -6   1   5    0.20    0.27
  -6   1   5    0.46    0.32
  -6   1   5   -0.09    0.21
  -6   1   5    0.35    0.30
   6  -1  -5    0.51    0.19
   6  -1  -5   -0.18    0.28
   6  -1  -5    0.05    0.22
  -6   0   5   -0.15    0.25
  -6   0   5    0.07    0.25
  -6   0   5    0.04    0.23
  -6   0   5    0.02    0.29
  -6   0   5   -0.20    0.15
   6   0  -5   -0.08    0.22
   6   0  -5   -0.14    0.19
   6   0  -5    0.16    0.26
  -6  -1   5    0.12    0.33
  -6  -1   5    0.22    0.14
  -6  -1   5    0.51    0.30
  -6  -1   5   -0.17    0.23
   6   1  -5    0.11    0.24
   6   1  -5    0.62    0.28
   6   1  -5    0.15    0.20
  -6  -2   5    3.36    0.42
  -6  -2   5    3.17    0.47
  -6  -2   5    3.03    0.51
   6   2  -5    3.34    0.45
   6   2  -5    2.94    0.36
  -6  -3   5    7.64    0.65
  -6  -3   5   10.19    0.78
  -6  -3   5    7.69    0.72
   6   3  -5    9.51    0.55
   6   3  -5    9.82    0.69
   6   3  -5    8.62    0.63
  -6  -4   5    6.69    0.75
  -6  -4   5    6.29    0.73
  -6  -4   5    6.14    0.70
   6   4  -5    5.66    0.58
   6   4  -5    5.99    0.46
  -6  -5   5    0.55    0.43
  -6  -5   5    0.14    0.38
  -6  -5   5    0.12    0.40
   6   5  -5    0.43    0.28
   6   5  -5    0.86    0.44
  -6  -6   5    3.29    0.69
  -6  -6   5    2.57    0.61
   6   6  -5    2.48    0.45
  -6  -7   5    0.31    0.47
  -6  -7   5    1.03    0.51
   6   7  -5    0.29    0.49
   6   7  -5    0.46    0.30
  -6  -8   5   11.80    1.16
  -6  -8   5    9.24    1.16
   6   8  -5   10.86    1.30
   6   8  -5   11.55    0.83
  -6  -9   5    0.82    0.60
  -6  -9   5    0.85    0.64
   6   9  -5    1.14    0.67
   6   9  -5    1.00    0.43
  -7   8   5    0.00    0.54
  -7   7   5   -0.01    0.45
  -7   6   5    0.56    0.49
  -7   5   5    1.51    0.65
  -7   5   5    1.51    0.54
  -7   4   5   -0.38    0.41
  -7   4   5    0.10    0.52
  -7   3   5    0.98    0.44
  -7   3   5    0.46    0.47
  -7   2   5    0.03    0.37
  -7   2   5    0.36    0.31
  -7   1   5   15.28    0.68
  -7   1   5   16.21    0.74
  -7   1   5   14.29    0.80
  -7   1   5   15.52    0.75
  -7   1   5   15.30    0.67
   7  -1  -5   15.67    0.67
  -7   0   5   -0.17    0.31
  -7   0   5   -0.04    0.18
  -7   0   5   -0.49    0.28
  -7   0   5   -0.20    0.27
  -7   0   5   -0.33    0.23
   7   0  -5    0.06    0.29
   7   0  -5    0.07    0.27
   7   0  -5   -0.09    0.22
  -7  -1   5   17.34    0.90
  -7  -1   5   16.89    0.85
  -7  -1   5   16.45    0.62
  -7  -1   5   17.17    0.78
   7   1  -5   16.81    0.89
   7   1  -5   16.22    0.78
   7   1  -5   13.90    0.74
  -7  -2   5   -0.07    0.37
  -7  -2   5    0.44    0.36
   7   2  -5    0.33    0.27
   7   2  -5   -0.04    0.29
  -7  -3   5    0.76    0.39
  -7  -3   5    1.18    0.48
  -7  -3   5    0.98    0.42
   7   3  -5    0.81    0.31
   7   3  -5    0.85    0.36
  -7  -4   5    0.65    0.39
  -7  -4   5   -0.18    0.39
  -7  -4   5    0.11    0.41
   7   4  -5    0.44    0.35
   7   4  -5    0.46    0.28
  -7  -5   5    2.06    0.55
  -7  -5   5    1.91    0.55
  -7  -5   5    2.66    0.64
   7   5  -5    1.89    0.45
   7   5  -5    1.97    0.56
   7   5  -5    2.30    0.38
  -7  -6   5    0.20    0.40
  -7  -6   5    0.56    0.49
   7   6  -5    0.34    0.36
   7   6  -5    0.42    0.54
  -7  -7   5    0.55    0.52
  -7  -7   5    0.43    0.50
   7   7  -5    0.39    0.33
   7   7  -5    0.49    0.52
  -7  -8   5    0.14    0.51
  -7  -8   5    0.48    0.57
   7   8  -5    0.71    0.62
   7   8  -5    0.22    0.40
  -8   8   5    0.01    0.54
  -8   7   5    0.75    0.53
  -8   6   5   -0.54    0.41
  -8   5   5   -0.39    0.43
  -8   5   5    0.00    0.57
  -8   4   5    1.05    0.49
  -8   4   5    1.43    0.53
  -8   3   5    0.66    0.39
  -8   3   5    0.22    0.41
  -8   2   5   -0.16    0.29
  -8   2   5    0.02    0.38
  -8   1   5    1.08    0.41
  -8   1   5    1.13    0.29
   8  -1  -5    2.00    0.29
  -8   0   5    0.00    0.21
   8   0  -5    0.10    0.26
  -8  -1   5    1.65    0.45
  -8  -1   5    1.37    0.25
  -8  -1   5    1.15    0.43
   8   1  -5    0.96    0.40
   8   1  -5    1.83    0.39
  -8  -2   5    0.81    0.42
  -8  -2   5    0.25    0.40
   8   2  -5    0.00    0.27
   8   2  -5   -0.21    0.28
   8   2  -5    0.28    0.35
  -8  -3   5    0.30    0.35
  -8  -3   5   -0.13    0.43
  -8  -3   5    0.32    0.43
   8   3  -5    0.51    0.34
   8   3  -5    0.59    0.39
  -8  -4   5    0.85    0.53
  -8  -4   5    0.76    0.49
  -8  -4   5    0.91    0.43
   8   4  -5    0.97    0.41
   8   4  -5    1.01    0.39
   8   4  -5    1.41    0.52
  -8  -5   5    0.00    0.44
  -8  -5   5   -0.20    0.36
   8   5  -5   -0.40    0.30
   8   5  -5   -0.32    0.31
   8   5  -5   -0.10    0.50
  -8  -6   5   -0.19    0.51
  -8  -6   5    0.01    0.39
   8   6  -5    0.45    0.38
   8   6  -5   -0.15    0.34
   8   6  -5    0.08    0.49
  -8  -7   5    0.95    0.59
  -8  -7   5    1.31    0.63
   8   7  -5    1.44    0.53
   8   7  -5    1.01    0.62
  -8  -8   5   -0.01    0.52
  -8  -8   5   -0.30    0.53
   8   8  -5    0.54    0.66
   8   8  -5   -0.24    0.40
  -9   7   5    0.26    0.53
  -9   6   5    0.32    0.47
  -9   5   5    0.44    0.44
  -9   5   5    0.78    0.57
  -9   4   5    1.38    0.50
  -9   4   5    1.63    0.49
  -9   3   5    0.93    0.39
  -9   3   5    1.02    0.44
  -9   2   5    0.54    0.32
  -9   2   5    0.46    0.40
  -9   1   5    1.86    0.34
  -9   0   5    0.10    0.23
   9   0  -5   -0.03    0.27
  -9  -1   5    2.29    0.30
   9   1  -5    1.62    0.41
  -9  -2   5   -0.18    0.45
   9   2  -5    0.88    0.38
  -9  -3   5    0.55    0.42
  -9  -3   5    0.47    0.50
  -9  -3   5    0.15    0.43
   9   3  -5    1.53    0.49
   9   3  -5    1.30    0.50
   9   3  -5    0.93    0.42
  -9  -4   5    1.97    0.55
  -9  -4   5    1.09    0.48
  -9  -4   5    1.92    0.63
   9   4  -5    1.11    0.57
   9   4  -5    1.62    0.50
   9   4  -5    1.55    0.46
  -9  -5   5    0.03    0.42
  -9  -5   5    0.54    0.56
   9   5  -5    1.02    0.43
   9   5  -5    1.44    0.49
   9   5  -5    1.76    0.67
  -9  -6   5    0.10    0.47
  -9  -6   5    0.10    0.58
   9   6  -5   -0.11    0.52
   9   6  -5    0.36    0.46
   9   6  -5    0.14    0.40
  -9  -7   5    0.91    0.70
  -9  -7   5   -0.46    0.45
   9   7  -5    0.38    0.61
   9   7  -5    0.47    0.48
 -10   6   5    0.81    0.53
 -10   6   5    0.98    0.64
 -10   5   5    1.78    0.54
 -10   5   5    0.77    0.48
 -10   4   5    0.36    0.42
 -10   4   5    0.17    0.40
 -10   3   5   -0.03    0.34
 -10   3   5    0.65    0.46
 -10   2   5    2.88    0.45
 -10   1   5    6.21    0.58
 -10   0   5    0.09    0.25
  10   0  -5   -0.43    0.25
 -10  -1   5    6.72    0.51
  10   1  -5    7.13    0.68
  10   2  -5    4.41    0.60
 -10  -3   5   -0.03    0.40
  10   3  -5    0.40    0.41
 -10  -4   5    0.47    0.63
 -10  -4   5   -0.07    0.43
  10   4  -5    0.01    0.46
  10   4  -5   -0.12    0.39
 -10  -5   5    0.87    0.56
 -10  -5   5    1.45    0.68
  10   5  -5    1.93    0.68
  10   5  -5    0.97    0.47
  10   5  -5    1.63    0.57
 -10  -6   5    0.33    0.50
 -10  -6   5   -0.23    0.61
  10   6  -5    0.21    0.65
 -11   5   5   -0.24    0.45
 -11   4   5    0.71    0.46
 -11   3   5    1.02    0.40
 -11   2   5    0.40    0.32
 -11   1   5    2.86    0.43
 -11   0   5    0.45    0.29
  11   1  -5    3.09    0.52
  11   2  -5    0.02    0.39
 -11  -3   5    0.36    0.52
  11   3  -5    0.35    0.43
 -11  -4   5    0.70    0.54
 -11  -5   5   -0.06    0.49
 -12   0   5    0.66    0.30
  12   2  -5    0.06    0.41
 -12  -3   5    0.59    0.61
 -10   2  -6    0.50    0.36
 -10   3  -6    0.52    0.36
   9   4   6   -0.76    0.55
  -9  -2  -6    0.15    0.30
  -9  -1  -6    0.25    0.31
  -9   0  -6    0.91    0.35
  -9   1  -6    0.03    0.33
  -9   1  -6    0.59    0.33
  -9   2  -6    0.19    0.32
  -9   2  -6    0.48    0.33
  -9   3  -6    1.05    0.38
  -9   3  -6    0.56    0.34
  -9   4  -6    0.56    0.35
  -8  -6  -6    0.94    0.87
   8   5   6    2.81    0.73
   8   4   6    0.07    0.52
   8   3   6   -0.98    0.43
  -8  -3  -6    0.44    0.27
  -8  -2  -6   -0.14    0.26
  -8  -1  -6    0.53    0.32
  -8   0  -6    0.03    0.29
  -8   0  -6    0.18    0.34
  -8   1  -6   -0.03    0.29
  -8   1  -6    0.47    0.31
  -8   2  -6    0.13    0.31
  -8   2  -6    0.67    0.33
  -8   3  -6    0.79    0.35
  -8   3  -6    0.27    0.29
  -8   4  -6    0.15    0.30
  -8   5  -6    0.32    0.30
  -8   6  -6    0.24    0.30
   7   7   6    2.59    0.69
  -7  -7  -6    1.58    0.74
   7   6   6    2.10    0.64
  -7  -6  -6    1.94    0.76
   7   5   6    1.79    0.64
   7   5   6   -0.69    0.49
  -7  -5  -6    0.19    0.56
   7   4   6    0.02    0.46
   7   4   6    2.22    0.65
  -7  -4  -6    0.70    0.56
   7   3   6    1.49    0.59
   7   3   6    0.45    0.47
  -7  -3  -6    0.72    0.26
   7   2   6    3.26    0.53
  -7  -2  -6    4.44    0.46
  -7  -1  -6    0.37    0.29
  -7   0  -6    0.21    0.27
  -7   0  -6    0.01    0.28
  -7   1  -6    0.57    0.29
  -7   1  -6    0.24    0.30
  -7   2  -6    4.26    0.43
  -7   2  -6    2.07    0.42
  -7   3  -6    0.48    0.31
  -7   4  -6    0.57    0.30
  -7   5  -6    0.16    0.27
  -7   6  -6    0.35    0.29
  -7   7  -6    0.94    0.33
   6   7   6   -0.16    0.67
   6   7   6    2.36    0.72
  -6  -7  -6    0.86    0.66
   6   6   6    2.64    0.72
   6   6   6    0.23    0.50
  -6  -6  -6    1.83    0.71
   6   5   6    2.62    0.71
   6   5   6    2.73    0.60
  -6  -5  -6    2.70    0.73
   6   4   6    1.76    0.53
   6   4   6    3.29    0.55
   6   4   6    2.47    0.65
  -6  -4  -6    2.55    0.65
   6   3   6    3.40    0.68
   6   3   6    2.54    0.52
   6   3   6    3.46    0.54
  -6  -3  -6    3.49    0.38
  -6  -3  -6    2.68    0.61
   6   2   6   -0.12    0.38
   6   2   6    1.20    0.57
  -6  -2  -6    0.10    0.24
  -6  -2  -6   -0.21    0.40
  -6  -1  -6   -0.03    0.30
  -6  -1  -6   -0.03    0.24
  -6   0  -6    1.28    0.29
  -6   0  -6    1.02    0.34
  -6   1  -6    0.04    0.24
  -6   1  -6    0.19    0.27
  -6   2  -6    0.40    0.29
  -6   2  -6   -0.14    0.23
  -6   3  -6    2.30    0.39
  -6   4  -6    1.81    0.36
  -6   5  -6    2.28    0.39
  -6   6  -6    1.00    0.31
   5   8   6    1.71    0.68
   5   8   6   -0.28    0.53
  -5  -8  -6    0.56    0.70
   5   7   6    2.43    0.71
   5   7   6    2.34    0.66
   5   7   6    1.27    0.54
  -5  -7  -6    2.67    0.77
   5   6   6    0.45    0.54
   5   6   6    0.44    0.45
   5   6   6    0.27    0.51
  -5  -6  -6    0.14    0.57
   5   5   6    1.69    0.45
   5   5   6    0.81    0.48
   5   5   6    1.96    0.66
   5   5   6    0.81    0.49
  -5  -5  -6    0.54    0.51
   5   4   6    1.12    0.42
   5   4   6    0.26    0.52
   5   4   6    0.61    0.44
   5   4   6   -0.02    0.44
  -5  -4  -6    0.47    0.50
   5   3   6    1.34    0.60
   5   3   6    0.67    0.42
   5   3   6    1.66    0.47
  -5  -3  -6    1.38    0.50
  -5  -3  -6    1.01    0.27
   5   2   6    7.39    0.88
   5   2   6    8.39    0.79
   5   2   6    8.59    0.71
   5   2   6    7.17    0.64
  -5  -2  -6    6.61    0.69
  -5  -2  -6    7.25    0.54
   5   1   6    2.41    0.61
   5   1   6    1.45    0.37
   5   1   6    1.87    0.44
   5   1   6    2.46    0.55
  -5  -1  -6    2.76    0.59
  -5  -1  -6    1.91    0.44
  -5  -1  -6    2.21    0.41
  -5  -1  -6    1.39    0.30
   5   0   6    3.59    0.65
   5   0   6    3.36    0.55
   5   0   6    3.40    0.63
  -5   0  -6    4.53    0.43
  -5   0  -6    3.78    0.46
  -5   1  -6    1.91    0.37
  -5   1  -6    1.80    0.30
  -5   2  -6    6.08    0.52
  -5   2  -6    6.15    0.44
  -5   3  -6    0.42    0.28
  -5   4  -6    0.41    0.26
  -5   5  -6    0.70    0.27
   4   8   6    0.10    0.51
   4   8   6    1.92    0.68
   4   8   6    0.32    0.50
  -4  -8  -6    0.64    0.71
   4   7   6   -0.04    0.46
   4   7   6   -0.28    0.44
   4   7   6    0.93    0.58
  -4  -7  -6    0.34    0.60
   4   6   6    1.35    0.48
   4   6   6    1.38    0.62
   4   6   6    1.73    0.60
  -4  -6  -6    2.70    0.71
   4   5   6    0.04    0.38
   4   5   6    0.15    0.46
   4   5   6    1.10    0.46
   4   5   6    0.61    0.52
  -4  -5  -6    0.73    0.48
   4   4   6    0.62    0.50
   4   4   6   -0.39    0.37
   4   4   6    0.20    0.38
   4   4   6   -0.32    0.51
  -4  -4  -6    0.01    0.44
   4   3   6    0.00    0.36
   4   3   6    0.35    0.45
   4   3   6    0.06    0.43
   4   3   6    0.91    0.54
   4   3   6    0.92    0.43
  -4  -3  -6    0.37    0.22
  -4  -3  -6    0.58    0.44
   4   2   6    8.68    0.92
   4   2   6    7.56    0.77
   4   2   6    8.05    0.69
   4   2   6    8.32    0.97
   4   2   6    8.06    0.65
  -4  -2  -6    7.37    0.50
  -4  -2  -6    7.09    0.63
  -4  -2  -6    7.15    0.58
   4   1   6    0.34    0.50
   4   1   6    0.33    0.36
   4   1   6    0.55    0.33
   4   1   6    1.06    0.47
  -4  -1  -6    0.61    0.23
  -4  -1  -6    0.58    0.28
  -4  -1  -6    0.54    0.27
  -4  -1  -6    0.58    0.30
   4   0   6   26.73    1.26
   4   0   6   25.16    1.07
   4   0   6   26.16    1.13
  -4   0  -6   26.82    1.03
  -4   0  -6   27.73    0.91
  -4   0  -6   27.59    0.99
  -4   0  -6   26.77    0.88
   4  -1   6    0.71    0.37
   4  -1   6    0.51    0.28
   4  -1   6    0.58    0.27
  -4   1  -6    0.76    0.28
  -4   1  -6    0.41    0.25
  -4   1  -6    0.89    0.23
   4  -2   6    5.83    0.50
   4  -2   6    5.64    0.47
  -4   2  -6    5.91    0.46
  -4   2  -6    7.33    0.78
  -4   2  -6    6.41    0.38
  -4   3  -6   -0.11    0.22
  -4   4  -6    0.01    0.23
   3   9   6    1.40    0.65
   3   9   6    1.95    0.70
  -3  -9  -6    2.92    0.89
   3   8   6    5.46    0.94
   3   8   6    2.68    0.56
   3   8   6    3.49    0.76
  -3  -8  -6    2.97    0.83
   3   7   6    1.67    0.65
   3   7   6    1.22    0.47
   3   7   6    2.09    0.59
  -3  -7  -6    2.24    0.76
   3   6   6   -0.63    0.34
   3   6   6    0.32    0.51
   3   6   6    0.09    0.44
  -3  -6  -6    0.05    0.51
   3   5   6   -0.27    0.39
   3   5   6    0.13    0.51
   3   5   6    0.10    0.36
   3   5   6    1.07    0.46
  -3  -5  -6    0.65    0.50
   3   4   6    1.17    0.57
   3   4   6    2.14    0.55
   3   4   6    2.01    0.44
   3   4   6    1.04    0.44
  -3  -4  -6    2.06    0.54
   3   3   6    2.03    0.49
   3   3   6    3.38    0.49
   3   3   6    2.17    0.41
   3   3   6    2.54    0.53
   3   3   6    1.76    0.58
  -3  -3  -6    2.12    0.49
  -3  -3  -6    2.30    0.28
   3   2   6    4.96    0.71
   3   2   6    4.49    0.49
   3   2   6    5.59    0.66
   3   2   6    4.41    0.60
   3   2   6    4.13    0.52
  -3  -2  -6    4.29    0.51
  -3  -2  -6    3.82    0.43
  -3  -2  -6    4.15    0.37
   3   1   6    1.67    0.41
   3   1   6    1.90    0.43
   3   1   6    2.44    0.56
   3   1   6    1.94    0.36
   3   1   6    2.05    0.48
  -3  -1  -6    1.79    0.27
  -3  -1  -6    2.10    0.34
  -3  -1  -6    2.08    0.34
  -3  -1  -6    1.93    0.33
   3   0   6    3.27    0.49
   3   0   6    3.36    0.45
   3   0   6    4.08    0.61
  -3   0  -6    3.81    0.40
  -3   0  -6    3.60    0.34
  -3   0  -6    3.74    0.40
   3  -1   6    2.10    0.40
   3  -1   6    1.95    0.32
   3  -1   6    1.93    0.33
  -3   1  -6    2.37    0.38
  -3   1  -6    1.89    0.30
  -3   1  -6    1.69    0.22
   3  -2   6    4.44    0.37
   3  -2   6    4.14    0.42
   3  -2   6    4.47    0.41
  -3   2  -6    3.20    0.50
  -3   2  -6    4.11    0.27
  -3   2  -6    3.74    0.36
   3  -3   6    2.08    0.33
   3  -3   6    2.89    0.35
   3  -3   6    1.96    0.28
  -3   3  -6    2.14    0.28
  -3   3  -6    2.23    0.48
   3  -4   6    1.55    0.39
   2   9   6    0.06    0.55
   2   9   6    1.52    0.60
  -2  -9  -6    0.41    0.75
   2   8   6    1.29    0.62
   2   8   6    2.52    0.71
  -2  -8  -6    1.65    0.73
   2   7   6    0.88    0.49
   2   7   6    0.62    0.52
   2   7   6    0.35    0.39
  -2  -7  -6    1.60    0.68
   2   6   6    2.98    0.61
   2   6   6    2.66    0.46
   2   6   6    2.72    0.58
   2   6   6    2.85    0.71
  -2  -6  -6    2.73    0.68
   2   5   6    2.60    0.65
   2   5   6    3.22    0.46
   2   5   6    3.34    0.62
   2   5   6    4.33    0.68
  -2  -5  -6    2.72    0.66
   2   4   6   -0.09    0.35
   2   4   6   -0.33    0.30
   2   4   6   -0.11    0.46
   2   4   6    0.26    0.41
  -2  -4  -6   -0.12    0.43
   2   3   6    9.02    0.80
   2   3   6    9.32    0.90
   2   3   6   10.11    0.72
   2   3   6    9.54    0.75
   2   3   6   10.02    0.64
  -2  -3  -6    9.11    0.72
  -2  -3  -6    9.55    0.45
  -2  -3  -6    8.30    0.81
   2   2   6    0.14    0.30
   2   2   6    0.12    0.28
   2   2   6    0.02    0.31
   2   2   6   -0.21    0.36
   2   2   6    0.15    0.45
  -2  -2  -6    0.16    0.29
  -2  -2  -6    0.06    0.16
  -2  -2  -6   -0.01    0.21
  -2  -2  -6    0.27    0.22
   2   1   6   10.88    0.81
   2   1   6    9.99    0.59
   2   1   6    9.54    0.65
   2   1   6   10.21    0.71
   2   1   6    9.63    0.85
  -2  -1  -6    9.50    0.56
  -2  -1  -6    9.39    0.55
  -2  -1  -6    9.44    0.51
  -2  -1  -6    9.76    0.47
   2   0   6   10.11    0.35
   2   0   6    9.57    0.77
   2   0   6    9.04    0.71
   2   0   6    9.62    0.65
   2   0   6    9.01    0.60
  -2   0  -6   10.09    0.53
  -2   0  -6   10.12    0.59
  -2   0  -6   10.02    0.44
   2  -1   6   10.52    0.55
   2  -1   6   10.10    0.59
   2  -1   6    9.11    0.62
  -2   1  -6   10.15    0.40
  -2   1  -6    9.65    0.50
  -2   1  -6    9.88    0.69
   2  -2   6    0.25    0.23
   2  -2   6   -0.05    0.15
   2  -2   6    0.10    0.20
  -2   2  -6   -0.48    0.30
  -2   2  -6    0.19    0.36
  -2   2  -6   -0.06    0.16
   2  -3   6    9.12    0.48
   2  -3   6    9.73    0.54
   2  -3   6    8.44    0.55
  -2   3  -6    8.07    0.65
   2  -4   6    0.03    0.21
   2  -4   6   -0.22    0.25
   2  -4   6    0.16    0.26
  -2   4  -6   -0.11    0.31
   2  -5   6    3.36    0.46
   2  -5   6    2.79    0.43
   1   9   6    1.98    0.64
   1   9   6    0.30    0.49
  -1  -9  -6    1.41    0.75
   1   8   6    0.23    0.43
   1   8   6    0.62    0.50
  -1  -8  -6    0.43    0.62
   1   7   6    2.10    0.43
   1   7   6    3.35    0.70
   1   7   6    3.01    0.62
  -1  -7  -6    3.88    0.84
   1   6   6    0.42    0.32
   1   6   6    1.37    0.52
   1   6   6   -0.31    0.45
   1   6   6    0.71    0.45
  -1  -6  -6    0.34    0.54
   1   5   6    4.29    0.65
   1   5   6    5.88    0.57
   1   5   6    5.26    0.67
   1   5   6    4.88    0.76
  -1  -5  -6    6.27    0.82
   1   4   6    4.22    0.73
   1   4   6    3.89    0.61
   1   4   6    4.43    0.46
   1   4   6    4.29    0.56
  -1  -4  -6    4.43    0.66
   1   3   6   27.31    1.28
   1   3   6   26.58    1.10
   1   3   6   26.15    1.12
   1   3   6   26.67    1.20
   1   3   6   27.48    1.00
  -1  -3  -6   26.79    0.99
  -1  -3  -6   29.22    1.15
  -1  -3  -6   28.48    0.82
   1   2   6    2.90    0.52
   1   2   6    2.82    0.38
   1   2   6    2.42    0.43
   1   2   6    3.45    0.48
   1   2   6    2.79    0.57
  -1  -2  -6    3.13    0.30
  -1  -2  -6    2.28    0.36
  -1  -2  -6    3.12    0.37
  -1  -2  -6    2.80    0.41
   1   1   6   18.89    0.77
   1   1   6   18.63    0.83
   1   1   6   19.35    1.04
   1   1   6   19.69    0.91
   1   1   6   18.36    1.01
  -1  -1  -6   17.76    0.63
  -1  -1  -6   18.81    0.74
  -1  -1  -6   17.76    0.68
  -1  -1  -6   18.35    0.77
   1   0   6    7.69    0.66
   1   0   6    7.00    0.68
   1   0   6    7.60    0.54
   1   0   6    7.19    0.31
   1   0   6    7.37    0.58
  -1   0  -6    7.55    0.37
  -1   0  -6    8.02    0.46
  -1   0  -6    6.92    0.57
   1  -1   6   17.64    0.80
   1  -1   6   19.95    0.74
   1  -1   6   19.16    0.77
  -1   1  -6   18.68    0.68
  -1   1  -6   18.19    0.55
   1  -2   6    2.12    0.32
   1  -2   6    2.12    0.27
   1  -2   6    3.20    0.35
  -1   2  -6    2.60    0.39
  -1   2  -6    2.55    0.41
  -1   2  -6    2.28    0.25
   1  -3   6   25.71    0.94
   1  -3   6   25.64    0.92
   1  -3   6   26.49    0.88
   1  -3   6   25.83    0.84
  -1   3  -6   26.13    0.95
   1  -4   6    4.48    0.48
   1  -4   6    3.62    0.44
   1  -4   6    3.62    0.39
   1  -4   6    4.66    0.51
  -1   4  -6    3.29    0.44
   1  -5   6    5.80    0.77
   1  -5   6    4.73    0.53
   1  -5   6    5.40    0.47
   1  -5   6    4.26    0.53
   1  -6   6    0.64    0.33
   1  -6   6    0.23    0.31
   1  -7   6    2.51    0.50
   1  -7   6    2.32    0.53
  -1   7  -6    1.77    0.45
   0   9   6    1.73    0.59
   0   9   6    0.16    0.45
   0  -9  -6    0.75    0.78
   0   8   6    2.53    0.70
   0   8   6    0.59    0.45
   0  -8  -6    0.31    0.61
   0   7   6    3.57    0.63
   0   7   6    4.14    0.75
   0  -7  -6    3.85    0.83
   0   6   6    1.70    0.53
   0   6   6    1.76    0.35
   0   6   6    1.00    0.56
   0   6   6    1.68    0.49
   0  -6  -6    1.99    0.65
   0   5   6    6.23    0.83
   0   5   6    4.77    0.62
   0   5   6    4.26    0.65
   0   5   6    5.12    0.48
   0  -5  -6    5.05    0.79
   0   4   6    0.41    0.28
   0   4   6    0.04    0.33
   0   4   6    0.09    0.36
   0   4   6   -0.12    0.44
   0   4   6    0.13    0.40
   0  -4  -6    0.22    0.46
   0   3   6   67.26    2.10
   0   3   6   66.37    1.99
   0   3   6   70.78    1.86
   0   3   6   67.78    2.01
   0   3   6   68.69    2.16
   0  -3  -6   66.98    1.86
   0  -3  -6   71.03    1.66
   0  -3  -6   71.77    2.04
   0   2   6   15.88    0.97
   0   2   6   16.73    0.94
   0   2   6   16.97    0.87
   0   2   6   16.82    0.82
   0   2   6   16.97    0.74
   0  -2  -6   16.14    0.73
   0  -2  -6   16.57    0.75
   0  -2  -6   17.60    0.61
   0  -2  -6   16.95    0.72
   0   1   6   17.39    0.95
   0   1   6   17.73    0.87
   0   1   6   16.53    0.79
   0   1   6   17.45    0.73
   0   1   6   17.00    0.98
   0  -1  -6   16.27    0.67
   0  -1  -6   17.29    0.60
   0  -1  -6   14.70    0.72
   0  -1  -6   17.18    0.62
   0   0   6   38.99    1.20
   0   0   6   38.19    0.94
   0   0   6   38.49    1.29
   0   0   6   39.05    1.33
   0   0   6   38.88    1.23
   0   0  -6   38.47    1.13
   0   0  -6   36.32    1.25
   0   0  -6   36.67    1.01
   0  -1   6   17.58    0.72
   0  -1   6   17.00    0.68
   0  -1   6   16.85    0.74
   0   1  -6   17.29    0.80
   0   1  -6   16.10    0.49
   0   1  -6   16.83    0.62
   0  -2   6   15.14    0.61
   0  -2   6   14.90    0.65
   0  -2   6   15.43    0.69
   0   2  -6   15.36    0.55
   0   2  -6   15.36    0.67
   0   2  -6   15.66    0.71
   0  -3   6   62.61    1.63
   0  -3   6   62.26    1.77
   0  -3   6   63.06    1.74
   0  -3   6   62.11    1.69
   0   3  -6   63.35    1.72
   0  -4   6   -0.08    0.23
   0  -4   6   -0.01    0.24
   0  -4   6   -0.12    0.20
   0  -4   6    0.26    0.31
   0  -5   6    4.97    0.60
   0  -5   6    5.28    0.49
   0  -5   6    4.58    0.54
   0  -5   6    4.40    0.54
   0  -6   6    1.76    0.55
   0  -6   6    2.42    0.46
   0  -6   6    1.66    0.43
   0  -7   6    5.03    0.69
   0  -7   6    3.90    0.63
   0   7  -6    3.57    0.59
   0  -8   6    1.03    0.48
   0  -9   6    0.45    0.54
   0   9  -6    0.51    0.47
  -1   9   6    0.05    0.46
  -1   9   6    1.68    0.59
   1  -9  -6    0.92    0.73
  -1   8   6    2.44    0.67
  -1   8   6    1.47    0.52
   1  -8  -6    2.26    0.76
  -1   7   6    0.41    0.53
  -1   7   6   -0.45    0.35
  -1   7   6    1.67    0.49
   1  -7  -6   -0.50    0.55
  -1   6   6    0.94    0.49
  -1   6   6    0.80    0.31
  -1   6   6   -0.24    0.51
  -1   6   6    1.10    0.45
   1  -6  -6    0.56    0.57
  -1   5   6    3.19    0.55
  -1   5   6    3.72    0.42
  -1   5   6    3.44    0.64
  -1   5   6    2.60    0.64
   1  -5  -6    2.73    0.64
  -1   4   6    3.31    0.55
  -1   4   6    3.54    0.41
  -1   4   6    2.25    0.46
  -1   4   6    2.80    0.61
  -1   4   6    2.97    0.57
   1  -4  -6    3.38    0.61
  -1   3   6    3.77    0.64
  -1   3   6    3.59    0.42
  -1   3   6    4.05    0.55
  -1   3   6    4.10    0.59
  -1   3   6    3.81    0.50
   1  -3  -6    3.65    0.42
   1  -3  -6    3.71    0.23
   1  -3  -6    3.86    0.52
   1  -3  -6    4.28    0.42
  -1   2   6    4.52    0.62
  -1   2   6    4.34    0.61
  -1   2   6    3.89    0.51
  -1   2   6    5.16    0.51
  -1   2   6    6.17    0.60
   1  -2  -6    4.91    0.41
   1  -2  -6    5.22    0.33
   1  -2  -6    5.51    0.52
   1  -2  -6    4.82    0.44
  -1   1   6    0.23    0.32
  -1   1   6    0.11    0.39
  -1   1   6    0.66    0.31
  -1   1   6    0.74    0.25
  -1   1   6    0.62    0.39
  -1   1   6    0.77    0.34
   1  -1  -6    0.52    0.29
   1  -1  -6    0.29    0.21
   1  -1  -6    0.37    0.15
  -1   0   6   87.67    2.36
  -1   0   6   88.86    2.33
  -1   0   6   94.24    2.26
  -1   0   6   91.31    2.27
  -1   0   6   88.70    2.00
   1   0  -6   89.90    2.22
   1   0  -6   82.57    2.08
  -1  -1   6    0.42    0.23
  -1  -1   6    0.54    0.21
  -1  -1   6    0.43    0.21
   1   1  -6    0.50    0.12
   1   1  -6    0.43    0.28
   1   1  -6    0.33    0.17
  -1  -2   6    4.53    0.41
  -1  -2   6    4.89    0.44
  -1  -2   6    4.01    0.35
  -1  -2   6    4.68    0.31
   1   2  -6    4.91    0.31
   1   2  -6    3.46    0.38
   1   2  -6    4.77    0.44
  -1  -3   6    4.50    0.46
  -1  -3   6    3.13    0.40
  -1  -3   6    3.12    0.35
  -1  -3   6    3.58    0.39
   1   3  -6    3.28    0.37
  -1  -4   6    3.70    0.49
  -1  -4   6    4.04    0.50
  -1  -4   6    3.55    0.42
  -1  -4   6    2.54    0.41
  -1  -5   6    3.22    0.54
  -1  -5   6    2.71    0.48
  -1  -5   6    3.68    0.53
  -1  -6   6    1.06    0.48
  -1  -6   6    0.68    0.36
  -1  -6   6    0.44    0.35
  -1  -7   6   -0.27    0.38
  -1  -7   6    0.24    0.45
  -1  -7   6    0.16    0.34
   1   7  -6   -0.22    0.23
  -1  -8   6    1.65    0.56
  -1  -9   6    0.39    0.55
   1   9  -6    0.04    0.40
  -2   9   6   -0.35    0.44
  -2   9   6    1.87    0.66
   2  -9  -6   -0.79    0.60
  -2   8   6    5.17    0.90
  -2   8   6    2.44    0.60
   2  -8  -6    3.29    0.85
  -2   7   6   15.82    1.27
  -2   7   6   12.56    0.94
  -2   7   6   18.38    1.14
   2  -7  -6   16.75    1.20
  -2   6   6   10.65    1.08
  -2   6   6   10.02    0.94
  -2   6   6    8.43    0.78
  -2   6   6    7.95    0.59
   2  -6  -6    9.99    1.04
  -2   5   6   -0.06    0.54
  -2   5   6    0.45    0.38
  -2   5   6    0.11    0.29
  -2   5   6   -0.15    0.37
  -2   5   6    0.57    0.50
   2  -5  -6    0.21    0.48
  -2   4   6    2.45    0.58
  -2   4   6    2.56    0.39
  -2   4   6    2.87    0.52
  -2   4   6    2.35    0.47
  -2   4   6    1.54    0.60
   2  -4  -6    2.82    0.60
  -2   3   6    5.33    0.66
  -2   3   6    6.33    0.65
  -2   3   6    5.59    0.50
  -2   3   6    5.10    0.61
   2  -3  -6    6.10    0.26
   2  -3  -6    6.11    0.45
   2  -3  -6    7.10    0.70
   2  -3  -6    6.21    0.48
  -2   2   6    0.56    0.40
  -2   2   6    0.15    0.32
  -2   2   6    0.14    0.34
  -2   2   6    0.47    0.46
  -2   2   6    0.01    0.45
   2  -2  -6    0.17    0.13
   2  -2  -6   -0.06    0.18
   2  -2  -6    0.44    0.24
  -2   1   6   89.52    2.44
  -2   1   6   90.82    2.24
  -2   1   6   93.38    2.39
  -2   1   6   92.78    2.39
  -2   1   6   90.75    2.48
   2  -1  -6   88.68    2.37
   2  -1  -6   91.78    2.20
   2  -1  -6   88.91    2.29
  -2   0   6    4.04    0.41
  -2   0   6    3.94    0.46
  -2   0   6    3.85    0.24
  -2   0   6    3.18    0.39
  -2   0   6    4.72    0.42
   2   0  -6    3.92    0.35
   2   0  -6    3.55    0.29
   2   0  -6    3.63    0.46
  -2  -1   6   86.17    2.11
  -2  -1   6   85.37    2.16
  -2  -1   6   84.81    2.17
   2   1  -6   80.19    1.96
   2   1  -6   84.81    2.11
   2   1  -6   85.71    2.18
  -2  -2   6   -0.01    0.20
  -2  -2   6    0.18    0.17
  -2  -2   6    0.20    0.23
  -2  -2   6    0.13    0.16
   2   2  -6    0.05    0.08
   2   2  -6    0.10    0.17
   2   2  -6   -0.05    0.21
  -2  -3   6    5.96    0.44
  -2  -3   6    5.90    0.50
  -2  -3   6    5.27    0.44
  -2  -3   6    5.62    0.49
  -2  -4   6    2.74    0.46
  -2  -4   6    2.49    0.43
  -2  -4   6    2.69    0.40
  -2  -4   6    2.01    0.41
  -2  -5   6    0.27    0.38
  -2  -5   6   -0.15    0.29
  -2  -5   6   -0.18    0.28
  -2  -6   6    8.94    0.85
  -2  -6   6    7.42    0.74
  -2  -6   6    7.18    0.75
  -2  -7   6   14.10    1.05
  -2  -7   6   14.34    1.00
  -2  -7   6   17.05    1.14
   2   7  -6   14.21    1.02
  -2  -8   6    4.36    0.81
  -2  -8   6    3.63    0.80
  -2  -9   6   -0.31    0.49
   2   9  -6    0.06    0.37
  -3   9   6   -0.49    0.49
   3  -9  -6    0.80    0.79
  -3   8   6    3.22    0.78
  -3   8   6    0.78    0.53
   3  -8  -6    0.97    0.71
  -3   7   6    1.75    0.52
  -3   7   6    1.28    0.65
  -3   7   6   -0.56    0.41
   3  -7  -6   -0.61    0.51
  -3   6   6    1.50    0.56
  -3   6   6    0.80    0.44
  -3   6   6   -0.24    0.39
  -3   6   6    0.03    0.62
   3  -6  -6    0.28    0.58
  -3   5   6   18.52    1.31
  -3   5   6   20.68    1.19
  -3   5   6   20.14    0.89
  -3   5   6   18.94    1.02
  -3   5   6   17.73    1.06
   3  -5  -6   19.35    1.19
  -3   4   6    1.63    0.39
  -3   4   6    2.33    0.71
  -3   4   6    1.30    0.48
  -3   4   6    0.82    0.48
  -3   4   6    0.80    0.57
   3  -4  -6    0.93    0.53
  -3   3   6    3.56    0.69
  -3   3   6    4.05    0.49
  -3   3   6    2.92    0.54
  -3   3   6    3.50    0.56
  -3   3   6    3.24    0.65
   3  -3  -6    3.28    0.38
  -3   2   6   37.90    1.35
  -3   2   6   37.50    1.45
  -3   2   6   36.96    1.42
  -3   2   6   38.03    1.25
  -3   2   6   38.51    1.34
  -3   2   6   37.11    1.21
   3  -2  -6   37.11    1.04
   3  -2  -6   39.27    1.24
   3  -2  -6   37.98    1.19
  -3   1   6    0.15    0.23
  -3   1   6    0.16    0.34
  -3   1   6    0.25    0.34
  -3   1   6    0.76    0.31
  -3   1   6    0.57    0.36
   3  -1  -6    0.63    0.24
   3  -1  -6    0.50    0.33
   3  -1  -6    0.56    0.19
  -3   0   6   64.28    1.51
  -3   0   6   62.77    1.75
  -3   0   6   65.59    1.71
  -3   0   6   61.82    1.73
  -3   0   6   64.92    1.69
   3   0  -6   62.01    1.63
   3   0  -6   63.37    1.79
   3   0  -6   64.01    1.73
  -3  -1   6    0.18    0.21
  -3  -1   6    0.55    0.26
  -3  -1   6    0.54    0.20
   3   1  -6    0.38    0.21
   3   1  -6    0.41    0.26
   3   1  -6    0.21    0.16
  -3  -2   6   35.26    1.14
  -3  -2   6   35.58    1.10
  -3  -2   6   35.73    1.19
   3   2  -6   35.27    1.14
   3   2  -6   35.90    1.07
   3   2  -6   33.89    0.92
  -3  -3   6    3.84    0.45
  -3  -3   6    3.35    0.39
  -3  -3   6    4.06    0.42
  -3  -3   6    3.62    0.46
   3   3  -6    3.49    0.34
   3   3  -6    3.31    0.44
  -3  -4   6    1.12    0.36
  -3  -4   6    0.91    0.35
  -3  -4   6    1.08    0.36
  -3  -4   6    1.40    0.31
  -3  -5   6   18.70    1.02
  -3  -5   6   17.92    0.98
  -3  -5   6   18.06    1.01
  -3  -6   6    0.17    0.34
  -3  -6   6    0.07    0.44
  -3  -6   6    0.24    0.37
  -3  -7   6    0.37    0.49
  -3  -7   6   -0.33    0.39
  -3  -8   6    1.74    0.60
  -3  -8   6    1.09    0.58
   3   8  -6    0.75    0.52
  -3  -9   6   -0.23    0.52
  -3  -9   6    0.53    0.60
   3   9  -6    0.09    0.43
  -4   9   6   -0.32    0.57
   4  -9  -6   -0.70    0.73
  -4   8   6   -0.32    0.49
   4  -8  -6   -0.17    0.69
  -4   7   6    4.75    0.76
  -4   7   6    5.15    1.02
  -4   7   6    2.64    0.64
   4  -7  -6    2.50    0.77
  -4   6   6    4.72    0.91
  -4   6   6    3.04    0.65
  -4   6   6    5.19    0.78
   4  -6  -6    5.29    0.88
  -4   5   6   -0.08    0.40
  -4   5   6   -0.68    0.68
  -4   5   6   -0.05    0.48
  -4   5   6    1.15    0.65
  -4   5   6   -0.09    0.48
   4  -5  -6   -0.10    0.50
  -4   4   6    0.28    0.47
  -4   4   6    0.42    0.66
  -4   4   6    0.42    0.50
  -4   4   6    0.82    0.43
  -4   4   6    0.18    0.63
   4  -4  -6    0.43    0.29
  -4   3   6    0.75    0.45
  -4   3   6    0.56    0.48
  -4   3   6    0.46    0.59
  -4   3   6    0.37    0.58
  -4   3   6    0.93    0.44
   4  -3  -6    0.43    0.21
  -4   2   6   26.23    1.16
  -4   2   6   25.38    1.01
  -4   2   6   26.27    1.16
  -4   2   6   25.90    1.10
  -4   2   6   26.84    1.06
   4  -2  -6   28.97    1.00
   4  -2  -6   26.09    0.81
   4  -2  -6   26.71    0.98
  -4   1   6    8.41    0.55
  -4   1   6    8.92    0.52
  -4   1   6    9.66    0.63
  -4   1   6    8.44    0.63
  -4   1   6    8.78    0.64
   4  -1  -6    9.06    0.55
   4  -1  -6    8.25    0.45
   4  -1  -6    8.44    0.65
  -4   0   6    7.30    0.50
  -4   0   6    7.52    0.54
  -4   0   6    6.87    0.47
  -4   0   6    7.35    0.36
  -4   0   6    7.18    0.52
   4   0  -6    7.16    0.42
   4   0  -6    7.53    0.50
   4   0  -6    7.71    0.61
  -4  -1   6    8.64    0.46
  -4  -1   6    8.00    0.49
  -4  -1   6    7.93    0.27
  -4  -1   6    8.17    0.54
  -4  -1   6    8.32    0.57
   4   1  -6    7.60    0.53
   4   1  -6    8.38    0.46
   4   1  -6    9.23    0.52
  -4  -2   6   24.98    0.91
  -4  -2   6   23.93    0.97
  -4  -2   6   23.56    0.94
   4   2  -6   24.35    0.78
   4   2  -6   24.53    0.88
  -4  -3   6    0.18    0.24
  -4  -3   6    0.57    0.35
  -4  -3   6    0.26    0.25
  -4  -3   6    0.10    0.27
   4   3  -6    0.29    0.21
   4   3  -6    0.54    0.16
  -4  -4   6    0.74    0.36
  -4  -4   6    0.11    0.31
  -4  -4   6    0.41    0.35
   4   4  -6    0.03    0.21
  -4  -5   6    0.22    0.34
  -4  -5   6    0.32    0.38
  -4  -5   6   -0.03    0.33
   4   5  -6    0.62    0.26
  -4  -6   6    2.62    0.57
  -4  -6   6    3.58    0.63
  -4  -6   6    4.03    0.69
   4   6  -6    4.40    0.45
  -4  -7   6    4.35    0.76
  -4  -7   6    2.81    0.66
  -4  -8   6    0.44    0.53
  -4  -8   6    0.05    0.49
   4   8  -6    0.20    0.46
  -4  -9   6   -0.22    0.55
  -4  -9   6    0.22    0.56
   4   9  -6   -0.17    0.41
  -5   9   6    0.21    0.59
   5  -9  -6   -1.61    0.79
  -5   8   6    1.87    0.66
  -5   7   6   -0.37    0.50
  -5   6   6    2.37    0.65
  -5   5   6    6.07    1.00
  -5   5   6    5.23    0.75
  -5   5   6    6.52    0.71
  -5   5   6    5.72    0.95
  -5   4   6    5.45    0.74
  -5   4   6    5.96    0.69
  -5   4   6    6.07    0.91
  -5   4   6    4.60    0.70
  -5   4   6    5.22    0.85
   5  -4  -6    6.47    0.47
  -5   3   6    4.37    0.66
  -5   3   6    5.75    0.73
  -5   3   6    4.30    0.58
  -5   3   6    5.28    0.73
  -5   3   6    5.19    0.61
   5  -3  -6    4.64    0.42
  -5   2   6   14.32    0.77
  -5   2   6   14.65    0.75
  -5   2   6   15.62    0.87
  -5   2   6   14.64    0.87
  -5   2   6   13.92    0.86
   5  -2  -6   15.35    0.57
   5  -2  -6   14.81    0.74
  -5   1   6    0.31    0.29
  -5   1   6   -0.04    0.20
  -5   1   6    0.06    0.31
  -5   1   6   -0.09    0.24
  -5   1   6   -0.01    0.32
   5  -1  -6    0.05    0.31
   5  -1  -6    0.17    0.17
   5  -1  -6   -0.26    0.20
  -5   0   6   10.25    0.59
  -5   0   6   10.67    0.60
  -5   0   6   10.15    0.45
  -5   0   6   10.48    0.56
  -5   0   6   10.98    0.65
   5   0  -6    9.65    0.67
   5   0  -6   10.34    0.54
   5   0  -6   10.43    0.62
  -5  -1   6    0.13    0.31
  -5  -1   6    0.39    0.29
  -5  -1   6   -0.30    0.20
  -5  -1   6    0.36    0.11
  -5  -1   6   -0.09    0.25
   5   1  -6    0.01    0.25
   5   1  -6    0.26    0.23
   5   1  -6    0.03    0.17
  -5  -2   6   15.28    0.78
  -5  -2   6   14.44    0.72
  -5  -2   6   15.64    0.83
   5   2  -6   14.33    0.64
   5   2  -6   14.82    0.72
  -5  -3   6    6.06    0.61
  -5  -3   6    5.36    0.52
  -5  -3   6    4.74    0.60
  -5  -3   6    5.23    0.60
   5   3  -6    5.00    0.49
   5   3  -6    4.22    0.38
  -5  -4   6    5.95    0.66
  -5  -4   6    5.45    0.65
  -5  -4   6    5.79    0.62
   5   4  -6    5.42    0.50
   5   4  -6    5.85    0.55
  -5  -5   6    5.07    0.68
  -5  -5   6    6.23    0.74
  -5  -5   6    5.24    0.68
   5   5  -6    5.68    0.54
  -5  -6   6    2.52    0.60
  -5  -6   6    2.78    0.58
  -5  -6   6    2.55    0.63
   5   6  -6    2.86    0.41
  -5  -7   6    0.03    0.43
  -5  -7   6   -0.12    0.41
   5   7  -6    0.45    0.29
  -5  -8   6    4.03    0.82
  -5  -8   6    3.05    0.77
   5   8  -6    2.84    0.72
   5   8  -6    3.30    0.48
  -5  -9   6    0.55    0.59
  -5  -9   6   -0.04    0.54
   5   9  -6    0.04    0.49
   5   9  -6   -0.14    0.27
  -6   9   6   -0.12    0.64
  -6   8   6    2.52    0.71
  -6   7   6   -0.63    0.46
  -6   6   6   -0.13    0.51
  -6   5   6    0.71    0.54
  -6   5   6   -0.12    0.58
  -6   4   6    0.33    0.50
  -6   4   6   -0.58    0.76
  -6   4   6    0.71    0.58
  -6   3   6    0.19    0.48
  -6   3   6   -0.37    0.36
  -6   3   6    0.06    0.45
  -6   3   6    0.40    0.49
  -6   3   6    0.12    0.45
  -6   2   6    0.32    0.33
  -6   2   6   -0.05    0.35
  -6   2   6    0.11    0.38
  -6   2   6   -0.06    0.30
  -6   2   6    0.41    0.41
   6  -2  -6    0.51    0.28
   6  -2  -6    0.17    0.16
  -6   1   6    0.24    0.24
  -6   1   6    0.57    0.28
  -6   1   6    0.75    0.35
  -6   1   6    0.59    0.35
  -6   1   6    0.94    0.35
   6  -1  -6    1.00    0.33
   6  -1  -6    0.29    0.35
   6  -1  -6    0.78    0.23
  -6   0   6    5.35    0.55
  -6   0   6    4.32    0.42
  -6   0   6    4.40    0.37
  -6   0   6    5.20    0.50
  -6   0   6    5.03    0.51
   6   0  -6    4.65    0.43
   6   0  -6    5.35    0.53
   6   0  -6    4.17    0.50
  -6  -1   6    0.86    0.33
  -6  -1   6    0.52    0.15
  -6  -1   6    0.77    0.36
  -6  -1   6    0.89    0.31
   6   1  -6    0.64    0.26
   6   1  -6    0.91    0.32
  -6  -2   6   -0.08    0.27
  -6  -2   6    0.45    0.37
  -6  -2   6   -0.25    0.32
   6   2  -6    0.06    0.25
   6   2  -6   -0.10    0.20
  -6  -3   6    0.47    0.50
  -6  -3   6    0.33    0.38
  -6  -3   6    0.39    0.33
  -6  -3   6    0.40    0.37
   6   3  -6    0.20    0.28
   6   3  -6    0.07    0.22
  -6  -4   6    0.48    0.40
  -6  -4   6    0.41    0.38
  -6  -4   6    0.43    0.35
   6   4  -6    0.17    0.28
   6   4  -6    0.32    0.23
  -6  -5   6    0.30    0.39
  -6  -5   6    0.38    0.38
  -6  -5   6    0.47    0.44
   6   5  -6    0.81    0.33
  -6  -6   6   -0.10    0.40
  -6  -6   6   -0.02    0.40
   6   6  -6    0.16    0.27
  -6  -7   6    0.18    0.44
  -6  -7   6    0.44    0.48
   6   7  -6    0.06    0.29
  -6  -8   6    3.15    0.76
  -6  -8   6    3.38    0.84
   6   8  -6    1.11    0.60
   6   8  -6    3.52    0.56
  -6  -9   6    0.38    0.59
  -6  -9   6    0.25    0.59
   6   9  -6    0.33    0.60
   6   9  -6   -0.29    0.35
  -7   8   6    0.42    0.59
  -7   7   6    1.00    0.58
  -7   6   6   -1.12    1.02
  -7   6   6    0.45    0.52
  -7   6   6   -3.09    0.98
  -7   5   6    1.55    0.69
  -7   5   6    1.24    0.51
  -7   4   6    0.33    0.54
  -7   4   6   -0.32    0.44
  -7   3   6    5.94    0.63
  -7   3   6    6.14    0.75
  -7   2   6    3.08    0.42
  -7   2   6    3.07    0.48
  -7   2   6    2.10    0.51
  -7   1   6    1.15    0.29
  -7   1   6    1.70    0.42
  -7   1   6    1.83    0.41
  -7   1   6    1.69    0.34
  -7   1   6    1.03    0.38
   7  -1  -6    1.62    0.29
   7  -1  -6    1.35    0.56
  -7   0   6    0.93    0.39
  -7   0   6    0.54    0.35
  -7   0   6    0.66    0.31
  -7   0   6    0.93    0.24
   7   0  -6    1.64    0.43
   7   0  -6    0.69    0.38
   7   0  -6    0.49    0.28
  -7  -1   6    1.61    0.23
  -7  -1   6    1.87    0.43
  -7  -1   6    1.50    0.47
  -7  -1   6    1.26    0.36
   7   1  -6    1.68    0.36
   7   1  -6    1.29    0.40
  -7  -2   6    3.55    0.48
  -7  -2   6    4.11    0.56
  -7  -2   6    2.58    0.54
   7   2  -6    3.22    0.43
   7   2  -6    2.70    0.49
  -7  -3   6    6.57    0.72
  -7  -3   6    7.67    0.79
  -7  -3   6    5.49    0.67
   7   3  -6    6.63    0.57
   7   3  -6    6.69    0.63
  -7  -4   6   -0.22    0.39
  -7  -4   6    0.33    0.35
  -7  -4   6   -0.24    0.36
   7   4  -6    0.01    0.28
   7   4  -6   -0.16    0.24
  -7  -5   6    1.19    0.53
  -7  -5   6    1.35    0.50
  -7  -5   6    0.64    0.46
   7   5  -6    1.44    0.34
   7   5  -6    1.75    0.44
  -7  -6   6   -0.02    0.39
  -7  -6   6    0.22    0.48
   7   6  -6   -0.02    0.30
  -7  -7   6    0.22    0.47
  -7  -7   6    0.28    0.50
   7   7  -6    1.18    0.64
   7   7  -6    1.08    0.44
  -7  -8   6    0.27    0.58
  -7  -8   6    0.43    0.55
   7   8  -6   -0.07    0.35
   7   8  -6   -0.06    0.56
  -8   8   6   -0.22    0.54
  -8   7   6    0.01    0.51
  -8   6   6   -1.00    0.68
  -8   6   6   -0.03    0.52
  -8   5   6    0.92    0.52
  -8   5   6    1.45    0.65
  -8   4   6    0.88    0.53
  -8   4   6    0.99    0.52
  -8   3   6    3.26    0.51
  -8   3   6    2.42    0.54
  -8   2   6    4.62    0.61
  -8   2   6    2.83    0.43
  -8   1   6    0.97    0.65
  -8   1   6    0.61    0.27
   8  -1  -6    1.22    0.29
  -8   0   6   16.01    0.98
  -8   0   6   17.65    0.72
  -8   0   6   17.61    0.91
   8   0  -6   16.71    0.83
  -8  -1   6    1.11    0.23
  -8  -1   6    1.75    0.38
  -8  -1   6    0.87    0.42
  -8  -1   6    1.43    0.48
   8   1  -6    1.35    0.37
   8   1  -6    1.17    0.42
  -8  -2   6    3.43    0.60
  -8  -2   6    4.53    0.60
   8   2  -6    3.69    0.51
   8   2  -6    3.64    0.58
  -8  -3   6    2.48    0.53
  -8  -3   6    3.48    0.60
  -8  -3   6    3.42    0.64
   8   3  -6    3.80    0.60
   8   3  -6    3.30    0.49
  -8  -4   6    1.11    0.45
  -8  -4   6    0.41    0.44
  -8  -4   6    0.21    0.50
   8   4  -6    1.17    0.37
   8   4  -6    0.32    0.35
  -8  -5   6    1.33    0.51
  -8  -5   6    1.09    0.55
   8   5  -6    1.50    0.40
   8   5  -6    1.59    0.48
  -8  -6   6    0.59    0.46
  -8  -6   6    0.34    0.52
   8   6  -6    0.12    0.38
   8   6  -6   -0.38    0.49
  -8  -7   6    0.58    0.60
  -8  -7   6    0.50    0.50
   8   7  -6    0.88    0.61
   8   7  -6    0.50    0.44
  -8  -8   6    0.51    0.56
  -8  -8   6   -1.08    0.51
   8   8  -6    0.25    0.43
   8   8  -6    0.12    0.58
  -9   7   6   -0.42    0.50
  -9   6   6    0.00    0.69
  -9   6   6    0.04    0.49
  -9   5   6   -0.19    0.54
  -9   5   6   -0.36    0.42
  -9   4   6    0.91    0.49
  -9   4   6    0.57    0.47
  -9   3   6    5.15    0.70
  -9   3   6    7.78    0.73
  -9   2   6    0.74    0.33
  -9   2   6    0.72    0.41
  -9   1   6    0.68    0.29
   9  -1  -6    0.25    0.27
  -9   0   6   17.32    0.76
   9   0  -6   17.71    0.87
  -9  -1   6    0.28    0.20
   9   1  -6    0.74    0.35
  -9  -2   6    0.71    0.48
   9   2  -6    0.51    0.50
   9   2  -6    1.26    0.41
  -9  -3   6    6.94    0.85
  -9  -3   6    7.15    0.85
  -9  -3   6    7.88    0.83
   9   3  -6    7.96    0.84
   9   3  -6    8.32    0.75
  -9  -4   6    0.63    0.50
  -9  -4   6   -0.12    0.36
  -9  -4   6   -0.09    0.49
   9   4  -6    0.20    0.39
   9   4  -6    0.44    0.60
   9   4  -6   -0.21    0.34
  -9  -5   6   -0.04    0.56
  -9  -5   6   -0.07    0.39
   9   5  -6   -0.11    0.36
   9   5  -6    0.99    0.41
  -9  -6   6    0.41    0.48
  -9  -6   6    0.74    0.66
   9   6  -6    0.31    0.40
   9   6  -6    0.70    0.64
   9   6  -6    0.61    0.43
  -9  -7   6   -0.12    0.47
  -9  -7   6   -0.33    0.59
   9   7  -6   -0.22    0.59
   9   7  -6    0.15    0.45
 -10   6   6    0.15    0.51
 -10   5   6    1.26    0.53
 -10   5   6    0.50    0.50
 -10   4   6    0.35    0.48
 -10   4   6    0.37    0.41
 -10   3   6    1.20    0.39
 -10   3   6    1.00    0.53
 -10   2   6    2.12    0.41
 -10   1   6    4.94    0.50
 -10   0   6    0.54    0.26
  10   0  -6    0.79    0.33
  10   1  -6    5.27    0.61
  10   2  -6    3.11    0.55
 -10  -3   6    1.80    0.61
  10   3  -6    1.77    0.50
 -10  -4   6    0.25    0.58
 -10  -4   6    0.13    0.46
  10   4  -6    0.65    0.45
  10   4  -6    0.52    0.49
 -10  -5   6    0.16    0.63
 -10  -5   6    0.75    0.52
  10   5  -6   -0.40    0.42
  10   5  -6    0.66    0.64
  10   5  -6   -0.08    0.42
 -10  -6   6    0.10    0.50
 -10  -6   6    0.27    0.69
  10   6  -6    0.37    0.61
  10   6  -6   -0.31    0.46
 -11   5   6   -0.04    0.47
 -11   3   6    0.44    0.39
 -11   2   6    1.66    0.38
 -11   1   6    0.32    0.30
 -11   0   6    3.81    0.43
  11   1  -6   -0.04    0.34
  11   2  -6    2.41    0.52
 -11  -3   6   -0.09    0.43
  11   3  -6   -0.59    0.41
 -11  -4   6    0.42    0.48
 -11  -5   6   -0.02    0.51
 -12   0   6    0.69    0.29
 -12  -3   6    0.13    0.55
  -9  -2  -7    0.47    0.34
  -9   1  -7    0.12    0.35
  -9   2  -7    0.17    0.34
  -9   2  -7    0.13    0.35
  -9   3  -7    0.79    0.38
  -9   3  -7   -0.12    0.31
  -9   4  -7    0.13    0.33
   8   4   7   -0.99    0.52
  -8  -3  -7    0.24    0.29
  -8  -2  -7    0.28    0.30
  -8  -1  -7    0.08    0.31
  -8   0  -7    0.04    0.32
  -8   0  -7    0.69    0.45
  -8   1  -7    0.24    0.33
  -8   1  -7    0.50    0.31
  -8   2  -7    0.03    0.30
  -8   2  -7    0.61    0.34
  -8   3  -7    0.10    0.28
  -8   3  -7    0.97    0.46
  -8   4  -7    0.44    0.33
  -8   5  -7   -0.18    0.28
   7   6   7    2.97    0.78
   7   5   7   -1.21    0.53
   7   5   7    1.14    0.64
   7   4   7   -0.62    0.49
   7   4   7    1.22    0.60
   7   3   7   -0.73    0.44
  -7  -3  -7    0.40    0.28
  -7  -2  -7    0.22    0.29
  -7  -1  -7    3.83    0.48
  -7   0  -7    0.14    0.30
  -7   0  -7   -0.07    0.30
  -7   1  -7    3.44    0.44
  -7   1  -7    2.23    0.44
  -7   2  -7    0.70    0.31
  -7   2  -7    0.23    0.30
  -7   3  -7    0.16    0.30
  -7   4  -7    0.29    0.29
  -7   5  -7    0.51    0.30
  -7   6  -7    0.18    0.29
   6   7   7    1.60    0.70
  -6  -7  -7    1.12    0.69
   6   6   7    2.78    0.81
   6   6   7    0.80    0.76
  -6  -6  -7    1.55    0.69
   6   5   7    0.50    0.54
   6   5   7    1.35    0.67
  -6  -5  -7    0.68    0.62
   6   4   7    1.30    0.56
   6   4   7    2.83    0.75
   6   4   7    3.21    0.54
   6   3   7    1.69    0.51
   6   3   7    0.02    0.47
   6   3   7    1.43    0.65
  -6  -3  -7    1.09    0.30
   6   2   7    1.16    0.46
   6   2   7    3.08    0.76
  -6  -2  -7    1.58    0.35
  -6  -1  -7    2.37    0.40
  -6  -1  -7    2.62    0.49
  -6   0  -7   -0.19    0.28
  -6   0  -7    0.18    0.27
  -6   1  -7    1.86    0.38
  -6   1  -7    1.70    0.32
  -6   2  -7    1.34    0.36
  -6   2  -7    1.76    0.33
  -6   3  -7    0.46    0.31
  -6   4  -7    1.41    0.35
  -6   5  -7    0.06    0.25
  -6   6  -7    0.87    0.32
   5   8   7    1.74    0.75
   5   8   7    0.04    0.65
  -5  -8  -7    1.42    0.77
   5   7   7   -0.15    0.54
   5   7   7    1.27    0.66
  -5  -7  -7    1.90    0.75
   5   6   7    1.36    0.64
   5   6   7   -0.57    0.51
  -5  -6  -7    0.64    0.58
   5   5   7    5.73    0.95
   5   5   7    4.05    0.66
  -5  -5  -7    4.04    0.78
   5   4   7    1.58    0.45
   5   4   7   -0.28    0.46
   5   4   7    0.45    0.59
  -5  -4  -7    1.10    0.52
   5   3   7    1.59    0.49
   5   3   7    0.21    0.59
   5   3   7    0.22    0.46
  -5  -3  -7   -0.05    0.57
  -5  -3  -7    0.34    0.25
   5   2   7    2.71    0.59
   5   2   7    1.74    0.48
   5   2   7    2.17    0.72
  -5  -2  -7    1.99    0.36
   5   1   7    0.78    0.66
   5   1   7   -0.02    0.39
   5   1   7    0.59    0.52
  -5  -1  -7    0.41    0.30
  -5  -1  -7    0.61    0.29
   5   0   7   -0.99    0.50
  -5   0  -7    0.33    0.25
  -5   0  -7   -0.14    0.28
  -5   1  -7    0.44    0.29
  -5   1  -7    1.02    0.28
  -5   2  -7    1.58    0.35
  -5   2  -7    1.81    0.29
  -5   3  -7    0.34    0.28
  -5   4  -7    0.38    0.26
  -5   5  -7    2.94    0.39
   4   8   7    0.47    0.62
   4   8   7    1.40    0.70
  -4  -8  -7    0.25    0.70
   4   7   7   -1.01    0.46
   4   7   7   -0.06    0.53
   4   7   7    1.61    0.70
  -4  -7  -7    0.82    0.68
   4   6   7    3.54    0.81
   4   6   7    3.40    0.77
   4   6   7    2.81    0.63
  -4  -6  -7    3.17    0.74
   4   5   7    1.48    0.46
   4   5   7   -0.12    0.47
   4   5   7    0.70    0.58
   4   5   7   -0.18    0.45
  -4  -5  -7    0.69    0.53
   4   4   7    0.18    0.44
   4   4   7    0.99    0.66
   4   4   7   -0.14    0.44
   4   4   7    1.07    0.45
  -4  -4  -7    0.29    0.43
   4   3   7    1.87    0.55
   4   3   7    1.39    0.66
   4   3   7    1.46    0.49
  -4  -3  -7    1.22    0.28
  -4  -3  -7    1.08    0.49
   4   2   7    0.24    0.62
   4   2   7    0.19    0.39
   4   2   7    0.05    0.44
   4   2   7    0.08    0.41
  -4  -2  -7    0.46    0.25
  -4  -2  -7   -0.42    0.31
  -4  -2  -7    0.13    0.30
   4   1   7    1.52    0.40
   4   1   7    1.50    0.57
   4   1   7    2.23    0.68
   4   1   7    1.02    0.45
  -4  -1  -7    1.84    0.38
  -4  -1  -7    1.66    0.31
   4   0   7   -0.34    0.38
   4   0   7   -0.08    0.50
   4   0   7   -0.57    0.30
  -4   0  -7    0.24    0.28
  -4   0  -7   -0.21    0.24
  -4   0  -7   -0.19    0.21
   4  -1   7    1.38    0.45
   4  -1   7    1.40    0.32
   4  -1   7    1.62    0.37
  -4   1  -7    1.03    0.31
  -4   1  -7    2.25    0.37
  -4   1  -7    1.38    0.28
  -4   2  -7    0.04    0.25
  -4   2  -7    0.14    0.20
  -4   3  -7    1.14    0.30
  -4   4  -7    0.30    0.24
   3   8   7   -0.47    0.46
   3   8   7    1.48    0.65
   3   8   7   -0.26    0.53
  -3  -8  -7    1.22    0.70
   3   7   7   -0.09    0.53
   3   7   7   -0.60    0.45
   3   7   7    1.41    0.67
  -3  -7  -7    0.20    0.62
   3   6   7   -0.37    0.49
   3   6   7   -0.26    0.43
   3   6   7    0.42    0.58
  -3  -6  -7    0.37    0.54
   3   5   7    2.13    0.56
   3   5   7    1.72    0.66
   3   5   7    1.17    0.49
   3   5   7    1.33    0.60
  -3  -5  -7    1.76    0.60
   3   4   7    1.20    0.51
   3   4   7    0.29    0.47
   3   4   7    0.95    0.62
   3   4   7    0.46    0.43
  -3  -4  -7    0.60    0.49
   3   3   7    3.15    0.61
   3   3   7    2.30    0.57
   3   3   7    1.72    0.66
   3   3   7    1.63    0.47
  -3  -3  -7    2.18    0.51
  -3  -3  -7    1.87    0.29
   3   2   7    1.79    0.49
   3   2   7    1.72    0.65
   3   2   7    1.14    0.52
   3   2   7    2.00    0.66
   3   2   7    1.28    0.43
  -3  -2  -7    1.85    0.37
  -3  -2  -7    1.01    0.25
  -3  -2  -7    1.84    0.42
   3   1   7    3.87    0.66
   3   1   7    4.56    0.48
   3   1   7    3.50    0.73
   3   1   7    3.79    0.57
  -3  -1  -7    4.06    0.46
  -3  -1  -7    4.99    0.42
  -3  -1  -7    4.56    0.47
   3   0   7    0.35    0.50
   3   0   7   -0.39    0.31
   3   0   7    0.06    0.38
  -3   0  -7   -0.08    0.24
  -3   0  -7    0.16    0.27
  -3   0  -7   -0.29    0.19
   3  -1   7    3.85    0.42
   3  -1   7    4.67    0.60
   3  -1   7    3.60    0.45
  -3   1  -7    4.67    0.38
  -3   1  -7    4.33    0.44
  -3   1  -7    4.40    0.49
   3  -2   7    1.35    0.27
   3  -2   7    0.96    0.30
   3  -2   7    1.46    0.35
  -3   2  -7    2.10    0.51
  -3   2  -7    1.09    0.27
  -3   2  -7    1.20    0.21
   3  -3   7    1.39    0.28
   3  -3   7    2.09    0.34
   3  -3   7    1.39    0.34
  -3   3  -7    1.45    0.56
  -3   3  -7    1.28    0.27
   2   9   7    1.96    0.73
   2   9   7    0.06    0.58
  -2  -9  -7    1.01    0.80
   2   8   7    5.24    0.91
   2   8   7    4.84    0.85
   2   8   7    3.62    0.64
  -2  -8  -7    5.66    1.02
   2   7   7   -0.49    0.42
   2   7   7    1.50    0.69
   2   7   7   -0.07    0.44
  -2  -7  -7    1.38    0.66
   2   6   7    4.68    0.74
   2   6   7    6.41    0.99
   2   6   7    4.91    0.62
  -2  -6  -7    5.68    0.88
   2   5   7    0.46    0.45
   2   5   7    0.49    0.47
   2   5   7    0.01    0.57
   2   5   7    0.09    0.40
  -2  -5  -7    0.64    0.56
   2   4   7    0.10    0.43
   2   4   7    0.74    0.48
   2   4   7   -0.28    0.38
   2   4   7   -0.41    0.52
  -2  -4  -7    0.13    0.49
   2   3   7    0.22    0.47
   2   3   7   -0.01    0.53
   2   3   7    0.79    0.41
   2   3   7    0.80    0.42
   2   3   7    1.35    0.43
  -2  -3  -7    0.44    0.18
  -2  -3  -7    0.57    0.42
   2   2   7    7.10    0.87
   2   2   7    7.08    0.71
   2   2   7    5.72    0.66
   2   2   7    6.09    0.58
   2   2   7    5.69    0.72
  -2  -2  -7    6.75    0.59
  -2  -2  -7    6.43    0.43
  -2  -2  -7    6.32    0.53
   2   1   7    9.94    0.92
   2   1   7    9.38    0.65
   2   1   7    8.01    0.76
   2   1   7    9.65    0.72
   2   1   7    9.32    0.97
  -2  -1  -7    9.53    0.53
  -2  -1  -7    9.46    0.58
  -2  -1  -7   10.00    0.76
  -2  -1  -7    9.89    0.51
   2   0   7   -0.29    0.41
   2   0   7   -0.23    0.30
   2   0   7   -0.32    0.34
  -2   0  -7    0.29    0.29
  -2   0  -7    0.18    0.23
  -2   0  -7    0.07    0.17
   2  -1   7    9.02    0.71
   2  -1   7   10.04    0.64
   2  -1   7    9.78    0.59
  -2   1  -7    9.42    0.43
  -2   1  -7    9.18    0.53
  -2   1  -7    8.70    0.74
   2  -2   7    6.10    0.50
   2  -2   7    6.17    0.55
   2  -2   7    6.33    0.44
  -2   2  -7    4.77    0.60
  -2   2  -7    5.84    0.42
  -2   2  -7    6.05    0.30
   2  -3   7    0.17    0.22
   2  -3   7    0.34    0.30
   2  -3   7    0.02    0.23
  -2   3  -7   -0.14    0.41
  -2   3  -7    0.39    0.20
   2  -4   7    0.03    0.27
   2  -4   7   -0.06    0.22
   2  -4   7   -0.05    0.25
   2  -5   7    0.22    0.30
   2  -5   7    0.52    0.34
   1   9   7    1.23    0.62
   1   9   7   -0.18    0.59
  -1  -9  -7    1.20    0.74
   1   8   7   -0.52    0.50
   1   8   7    0.31    0.54
   1   8   7    1.14    0.59
  -1  -8  -7    0.65    0.73
   1   7   7   -0.05    0.51
   1   7   7   -0.58    0.37
   1   7   7   -0.21    0.45
  -1  -7  -7    0.14    0.59
   1   6   7    0.94    0.51
   1   6   7    0.75    0.42
   1   6   7    0.21    0.51
   1   6   7    1.50    0.53
  -1  -6  -7    1.52    0.65
   1   5   7    0.34    0.38
   1   5   7   -0.22    0.46
   1   5   7    0.46    0.51
   1   5   7   -0.14    0.53
  -1  -5  -7   -0.01    0.56
   1   4   7    4.57    0.70
   1   4   7    5.97    0.59
   1   4   7    7.41    0.79
   1   4   7    6.50    0.87
  -1  -4  -7    6.85    0.81
   1   3   7    0.63    0.42
   1   3   7    0.05    0.34
   1   3   7   -0.20    0.56
   1   3   7    0.19    0.45
   1   3   7    0.00    0.38
  -1  -3  -7    0.11    0.41
  -1  -3  -7    0.00    0.15
   1   2   7    3.12    0.61
   1   2   7    3.91    0.59
   1   2   7    4.54    0.59
   1   2   7    3.77    0.47
   1   2   7    3.92    0.68
  -1  -2  -7    4.25    0.51
  -1  -2  -7    3.41    0.35
  -1  -2  -7    4.29    0.46
   1   1   7   -0.08    0.31
   1   1   7    0.07    0.45
   1   1   7   -0.08    0.36
   1   1   7    0.26    0.48
   1   1   7   -0.16    0.31
  -1  -1  -7   -0.22    0.15
  -1  -1  -7    0.33    0.24
  -1  -1  -7    0.12    0.22
  -1  -1  -7    0.11    0.25
   1   0   7   -0.12    0.31
   1   0   7    0.01    0.39
   1   0   7    0.03    0.28
   1   0   7    0.02    0.09
   1   0   7    0.20    0.36
  -1   0  -7   -0.27    0.19
  -1   0  -7    0.05    0.16
  -1   0  -7    0.48    0.32
   1  -1   7    0.21    0.27
   1  -1   7   -0.12    0.21
   1  -1   7   -0.26    0.29
  -1   1  -7   -0.04    0.12
  -1   1  -7   -0.22    0.36
  -1   1  -7   -0.13    0.18
   1  -2   7    4.60    0.46
   1  -2   7    4.43    0.47
   1  -2   7    3.59    0.37
  -1   2  -7    3.66    0.20
  -1   2  -7    3.70    0.33
  -1   2  -7    2.49    0.47
   1  -3   7    0.27    0.27
   1  -3   7    0.05    0.22
   1  -3   7   -0.16    0.19
  -1   3  -7    0.29    0.37
   1  -4   7    5.30    0.53
   1  -4   7    5.56    0.55
   1  -4   7    5.03    0.47
   1  -5   7    0.29    0.30
   1  -5   7    0.13    0.31
   1  -5   7    0.45    0.24
   1  -6   7    0.40    0.35
   1  -6   7    0.38    0.34
   1  -7   7   -0.37    0.32
   0   9   7    2.14    0.72
   0   9   7    0.40    0.57
   0  -9  -7    0.69    0.74
   0   8   7    1.24    0.65
   0   8   7   -0.39    0.44
   0  -8  -7    0.42    0.63
   0   7   7   -0.39    0.43
   0   7   7   -0.63    0.36
   0   7   7    0.58    0.60
   0  -7  -7    0.29    0.59
   0   6   7    0.89    0.52
   0   6   7    1.36    0.53
   0   6   7    0.68    0.57
   0   6   7    0.04    0.36
   0  -6  -7    0.44    0.56
   0   5   7    1.13    0.50
   0   5   7    2.28    0.65
   0   5   7    1.61    0.42
   0   5   7    1.68    0.65
   0  -5  -7    1.44    0.60
   0   4   7    6.43    0.81
   0   4   7    5.62    0.69
   0   4   7    5.79    0.57
   0   4   7    3.97    0.72
   0  -4  -7    5.99    0.76
   0   3   7    0.86    0.44
   0   3   7    0.95    0.45
   0   3   7    0.86    0.59
   0   3   7    1.04    0.38
   0   3   7    0.56    0.50
   0  -3  -7    0.33    0.44
   0  -3  -7    0.93    0.39
   0  -3  -7    0.66    0.18
   0   2   7    0.69    0.39
   0   2   7    0.24    0.48
   0   2   7    0.63    0.36
   0   2   7    0.66    0.51
   0   2   7    0.38    0.40
   0  -2  -7    1.02    0.21
   0  -2  -7    1.27    0.37
   0  -2  -7    1.05    0.31
   0   1   7   10.59    0.86
   0   1   7    9.28    0.90
   0   1   7    9.94    0.62
   0   1   7   10.41    0.60
   0   1   7    9.98    0.77
   0   1   7    9.99    0.68
   0  -1  -7    9.58    0.55
   0  -1  -7    9.41    0.47
   0  -1  -7   10.04    0.62
   0  -1  -7    9.82    0.51
   0   0   7    0.20    0.29
   0   0   7    0.15    0.31
   0   0   7    0.01    0.09
   0   0   7   -0.16    0.37
   0   0   7    0.17    0.34
   0   0  -7   -0.10    0.16
   0   0  -7   -0.06    0.20
   0   0  -7    0.14    0.34
   0  -1   7    9.59    0.60
   0  -1   7    9.61    0.64
   0  -1   7    9.80    0.56
   0   1  -7    9.97    0.51
   0   1  -7    9.04    0.39
   0   1  -7    8.95    0.73
   0  -2   7    0.97    0.24
   0  -2   7    0.77    0.29
   0  -2   7    0.74    0.26
   0   2  -7    1.05    0.36
   0   2  -7    0.86    0.21
   0   2  -7    0.77    0.36
   0  -3   7    0.65    0.24
   0  -3   7    0.64    0.30
   0  -3   7    0.39    0.24
   0  -4   7    5.10    0.49
   0  -4   7    4.80    0.54
   0  -4   7    5.30    0.54
   0  -5   7    0.71    0.35
   0  -5   7    1.41    0.42
   0  -6   7    0.44    0.37
   0  -6   7    0.44    0.33
   0  -7   7    0.07    0.36
   0  -7   7   -0.17    0.33
   0  -8   7   -0.28    0.42
   0   9  -7    0.28    0.73
  -1   9   7    0.04    0.53
  -1   9   7    2.70    0.79
   1  -9  -7    0.61    0.70
  -1   8   7    1.57    0.61
  -1   8   7    4.58    0.89
   1  -8  -7    4.13    0.94
  -1   7   7   -0.58    0.34
  -1   7   7    0.81    0.62
  -1   7   7   -0.05    0.45
   1  -7  -7    0.56    0.63
  -1   6   7    1.05    0.54
  -1   6   7    0.26    0.46
  -1   6   7    0.36    0.37
  -1   6   7    0.01    0.58
   1  -6  -7    0.27    0.57
  -1   5   7   23.84    1.33
  -1   5   7   23.55    1.41
  -1   5   7   20.83    1.17
  -1   5   7   25.57    1.05
   1  -5  -7   25.82    1.34
  -1   4   7    0.95    0.45
  -1   4   7    1.01    0.57
  -1   4   7    0.85    0.45
  -1   4   7    1.63    0.42
  -1   4   7    0.59    0.60
   1  -4  -7    1.18    0.54
  -1   3   7   31.99    1.16
  -1   3   7   32.58    1.49
  -1   3   7   28.92    1.28
  -1   3   7   31.66    1.29
  -1   3   7   33.73    1.46
   1  -3  -7   30.61    1.20
   1  -3  -7   31.37    1.43
   1  -3  -7   31.92    0.89
  -1   2   7    0.06    0.34
  -1   2   7    0.23    0.50
  -1   2   7    0.30    0.36
  -1   2   7   -0.25    0.54
  -1   2   7    0.43    0.42
   1  -2  -7    0.42    0.25
   1  -2  -7    0.37    0.36
   1  -2  -7    0.18    0.18
   1  -2  -7    0.62    0.36
  -1   1   7   12.28    0.75
  -1   1   7   11.44    0.87
  -1   1   7   12.05    0.90
  -1   1   7   11.31    0.62
  -1   1   7   11.30    0.77
   1  -1  -7   11.86    0.61
   1  -1  -7   10.94    0.51
   1  -1  -7   11.54    0.70
  -1   0   7   -0.22    0.25
  -1   0   7   -0.06    0.29
  -1   0   7    0.37    0.31
  -1   0   7    0.00    0.31
  -1   0   7    0.09    0.10
   1   0  -7    0.30    0.35
   1   0  -7    0.23    0.21
   1   0  -7   -0.05    0.15
  -1  -1   7   11.28    0.62
  -1  -1   7   11.39    0.66
  -1  -1   7   11.15    0.58
   1   1  -7   10.54    0.43
   1   1  -7   10.89    0.73
   1   1  -7   11.54    0.54
  -1  -2   7    0.24    0.23
  -1  -2   7    0.07    0.26
  -1  -2   7    0.30    0.19
   1   2  -7    0.45    0.19
   1   2  -7    0.55    0.28
   1   2  -7    0.34    0.09
  -1  -3   7   31.20    1.15
  -1  -3   7   31.28    1.11
  -1  -3   7   31.91    1.00
  -1  -3   7   29.80    1.04
  -1  -4   7    0.88    0.33
  -1  -4   7    1.32    0.31
  -1  -4   7    0.69    0.33
  -1  -4   7    1.12    0.37
  -1  -5   7   20.48    1.02
  -1  -5   7   21.59    1.11
  -1  -5   7   21.10    1.07
  -1  -6   7    0.31    0.36
  -1  -6   7    0.56    0.36
  -1  -7   7    0.68    0.43
  -1  -7   7    0.17    0.40
  -1  -8   7    1.76    0.62
  -1  -9   7    0.10    0.53
   1   9  -7    0.25    0.49
  -2   9   7    3.04    0.76
  -2   9   7   -0.53    0.49
   2  -9  -7   -0.17    0.70
  -2   8   7   -0.42    0.46
  -2   8   7    3.67    0.87
   2  -8  -7    1.68    0.77
  -2   7   7    1.59    0.73
  -2   7   7    1.53    0.69
  -2   7   7   -0.03    0.46
   2  -7  -7    0.18    0.57
  -2   6   7    0.33    0.45
  -2   6   7    0.80    0.54
  -2   6   7    0.62    0.65
  -2   6   7    0.13    0.38
   2  -6  -7    0.73    0.60
  -2   5   7    8.54    0.75
  -2   5   7    9.32    1.06
  -2   5   7    8.68    0.91
  -2   5   7    9.06    0.88
   2  -5  -7    9.30    0.97
  -2   4   7    0.47    0.41
  -2   4   7    0.49    0.44
  -2   4   7    0.00    0.42
  -2   4   7    1.38    0.60
  -2   4   7   -0.59    0.60
   2  -4  -7    0.26    0.52
  -2   3   7    5.28    0.56
  -2   3   7    5.60    0.67
  -2   3   7    4.02    0.74
  -2   3   7    4.73    0.65
  -2   3   7    5.57    0.77
   2  -3  -7    5.79    0.32
   2  -3  -7    6.07    0.69
  -2   2   7    7.10    0.80
  -2   2   7    8.26    0.62
  -2   2   7    8.04    0.72
  -2   2   7    7.81    0.79
  -2   2   7    8.46    0.79
  -2   2   7    7.72    0.67
   2  -2  -7    7.57    0.56
   2  -2  -7    7.89    0.43
   2  -2  -7    8.29    0.54
  -2   1   7   22.01    0.98
  -2   1   7   21.52    1.06
  -2   1   7   19.36    1.05
  -2   1   7   20.87    0.94
  -2   1   7   21.10    0.80
   2  -1  -7   21.82    0.96
   2  -1  -7   20.94    0.83
   2  -1  -7   21.80    0.75
  -2   0   7   -0.06    0.11
  -2   0   7   -0.15    0.27
  -2   0   7    0.26    0.31
  -2   0   7    0.01    0.24
  -2   0   7    0.14    0.28
   2   0  -7    0.07    0.19
   2   0  -7   -0.11    0.16
   2   0  -7    0.15    0.35
  -2  -1   7   20.29    0.86
  -2  -1   7   20.14    0.78
  -2  -1   7   20.40    0.84
   2   1  -7   20.00    0.66
   2   1  -7   21.22    0.78
   2   1  -7   20.04    0.91
  -2  -2   7    7.34    0.53
  -2  -2   7    7.63    0.40
  -2  -2   7    7.49    0.57
  -2  -2   7    7.71    0.49
   2   2  -7    7.84    0.45
   2   2  -7    7.12    0.31
  -2  -3   7    5.60    0.53
  -2  -3   7    5.61    0.54
  -2  -3   7    4.89    0.44
  -2  -3   7    4.82    0.46
   2   3  -7    5.25    0.39
  -2  -4   7    0.06    0.28
  -2  -4   7    0.26    0.31
  -2  -4   7   -0.10    0.30
  -2  -4   7   -0.18    0.20
  -2  -5   7    8.65    0.73
  -2  -5   7    9.49    0.77
  -2  -5   7    9.61    0.80
  -2  -6   7    0.81    0.43
  -2  -6   7    1.74    0.51
  -2  -6   7    0.58    0.39
  -2  -7   7    0.09    0.42
  -2  -8   7    0.12    0.51
  -2  -9   7   -0.54    0.49
   2   9  -7    0.14    0.46
  -3   9   7   -0.38    0.54
   3  -9  -7    0.14    0.80
  -3   8   7    2.64    0.83
  -3   8   7    0.58    0.56
   3  -8  -7    0.78    0.78
  -3   7   7    2.55    0.80
  -3   7   7    0.94    0.55
  -3   7   7    3.35    0.68
   3  -7  -7    1.51    0.74
  -3   6   7    6.00    0.80
  -3   6   7    7.36    0.92
  -3   6   7    8.07    1.10
  -3   6   7    6.48    0.64
   3  -6  -7    6.83    0.98
  -3   5   7    0.37    0.43
  -3   5   7    0.08    0.62
  -3   5   7   -0.31    0.74
  -3   5   7    0.21    0.48
   3  -5  -7    0.13    0.58
  -3   4   7    0.52    0.51
  -3   4   7    1.09    0.66
  -3   4   7    1.59    0.73
  -3   4   7    1.28    0.53
  -3   4   7    1.39    0.48
   3  -4  -7    1.66    0.59
  -3   3   7    0.04    0.64
  -3   3   7    0.61    0.64
  -3   3   7    1.12    0.50
  -3   3   7    0.72    0.51
  -3   3   7    0.83    0.46
   3  -3  -7    1.04    0.17
  -3   2   7   15.36    0.90
  -3   2   7   17.10    1.08
  -3   2   7   14.72    0.80
  -3   2   7   16.34    1.04
  -3   2   7   14.85    0.91
   3  -2  -7   15.00    0.77
   3  -2  -7   15.86    0.73
   3  -2  -7   13.99    0.58
  -3   1   7   13.26    0.76
  -3   1   7   13.59    0.86
  -3   1   7   14.61    0.80
  -3   1   7   14.38    0.65
  -3   1   7   14.88    0.86
   3  -1  -7   13.33    0.59
   3  -1  -7   14.14    0.83
   3  -1  -7   15.12    0.71
  -3   0   7   -0.18    0.28
  -3   0   7    0.10    0.26
  -3   0   7    0.01    0.12
  -3   0   7   -0.17    0.22
  -3   0   7   -0.01    0.27
   3   0  -7   -0.20    0.17
   3   0  -7    0.05    0.23
   3   0  -7   -0.07    0.33
  -3  -1   7   13.68    0.64
  -3  -1   7   12.92    0.71
  -3  -1   7   13.15    0.67
   3   1  -7   13.45    0.55
   3   1  -7   13.06    0.62
   3   1  -7   13.13    0.73
  -3  -2   7   14.96    0.76
  -3  -2   7   14.64    0.73
  -3  -2   7   14.82    0.61
  -3  -2   7   13.81    0.66
   3   2  -7   14.63    0.65
   3   2  -7   14.04    0.52
  -3  -3   7    0.73    0.33
  -3  -3   7    1.06    0.29
  -3  -3   7    0.81    0.33
  -3  -3   7    0.72    0.26
   3   3  -7    0.83    0.25
  -3  -4   7    1.27    0.38
  -3  -4   7    0.84    0.36
  -3  -4   7    1.51    0.43
   3   4  -7    1.11    0.27
  -3  -5   7   -0.21    0.34
  -3  -5   7   -0.08    0.32
  -3  -5   7    0.10    0.35
  -3  -6   7    6.84    0.77
  -3  -6   7    7.78    0.87
  -3  -6   7    5.37    0.70
  -3  -7   7    1.56    0.56
  -3  -7   7    2.78    0.67
  -3  -8   7    0.74    0.58
  -3  -9   7    0.20    0.54
   3   9  -7    0.34    0.46
  -4   9   7    0.19    0.62
   4  -9  -7   -0.02    0.88
  -4   8   7    0.95    0.66
   4  -8  -7    1.09    0.87
  -4   7   7    2.03    0.88
  -4   7   7   -0.62    0.50
  -4   7   7    1.62    0.66
   4  -7  -7    0.09    0.67
  -4   6   7   11.63    1.07
  -4   6   7   12.28    1.25
  -4   6   7   13.49    0.97
  -4   6   7   13.17    1.19
   4  -6  -7   14.56    1.20
  -4   5   7    7.80    1.09
  -4   5   7    6.39    0.70
  -4   5   7    6.37    0.94
  -4   5   7    5.34    0.79
  -4   4   7    4.74    0.94
  -4   4   7    3.92    0.63
  -4   4   7    4.10    0.71
  -4   4   7    5.41    0.74
  -4   4   7    4.05    0.86
  -4   3   7    1.90    0.69
  -4   3   7    2.41    0.58
  -4   3   7    2.29    0.58
  -4   3   7    2.08    0.47
  -4   3   7    2.95    0.75
  -4   3   7    1.91    0.54
   4  -3  -7    2.31    0.22
  -4   2   7    7.08    0.69
  -4   2   7    6.27    0.74
  -4   2   7    7.10    0.66
  -4   2   7    8.53    0.67
  -4   2   7    7.53    0.77
   4  -2  -7    7.76    0.57
   4  -2  -7    7.14    0.60
   4  -2  -7    7.55    0.42
  -4   1   7   18.39    0.73
  -4   1   7   18.18    0.82
  -4   1   7   17.43    0.88
  -4   1   7   18.56    0.89
  -4   1   7   18.09    0.93
   4  -1  -7   18.23    0.80
   4  -1  -7   18.25    0.70
   4  -1  -7   17.01    0.90
  -4   0   7   -0.08    0.13
  -4   0   7    0.26    0.29
  -4   0   7   -0.08    0.26
  -4   0   7   -0.23    0.26
  -4   0   7   -0.18    0.23
   4   0  -7   -0.29    0.32
   4   0  -7   -0.11    0.22
   4   0  -7   -0.18    0.17
  -4  -1   7   18.03    0.84
  -4  -1   7   17.68    0.75
  -4  -1   7   18.65    0.81
   4   1  -7   16.88    0.76
   4   1  -7   16.67    0.68
  -4  -2   7    7.34    0.61
  -4  -2   7    7.02    0.57
  -4  -2   7    7.26    0.51
   4   2  -7    6.51    0.41
   4   2  -7    5.86    0.47
  -4  -3   7    2.32    0.47
  -4  -3   7    2.39    0.38
  -4  -3   7    2.27    0.44
  -4  -3   7    1.70    0.35
   4   3  -7    2.37    0.35
   4   3  -7    1.89    0.23
  -4  -4   7    3.91    0.53
  -4  -4   7    3.91    0.56
  -4  -4   7    4.91    0.60
   4   4  -7    3.67    0.40
  -4  -5   7    6.63    0.71
  -4  -5   7    5.83    0.71
  -4  -5   7    7.10    0.78
   4   5  -7    5.51    0.48
  -4  -6   7   13.06    0.98
  -4  -6   7   10.78    0.88
  -4  -6   7   13.10    0.97
   4   6  -7   11.11    0.65
  -4  -7   7    0.04    0.46
  -4  -7   7    1.63    0.60
  -4  -8   7    1.01    0.60
  -4  -8   7    2.56    0.71
  -4  -9   7   -0.10    0.51
   4   9  -7    0.34    0.48
  -5   9   7    0.40    0.69
  -5   8   7    0.63    0.64
  -5   7   7    2.50    0.71
  -5   6   7    0.67    0.58
  -5   6   7   -0.12    0.55
  -5   5   7   -0.12    0.83
  -5   5   7   -0.09    0.57
  -5   5   7   -0.25    0.74
  -5   5   7    0.03    0.67
  -5   5   7    0.04    0.54
  -5   4   7   12.70    1.15
  -5   4   7   11.57    1.03
  -5   4   7   12.94    1.20
  -5   4   7   13.63    1.05
  -5   4   7   11.87    1.06
  -5   4   7   11.90    1.04
  -5   3   7    2.06    0.59
  -5   3   7    1.95    0.68
  -5   3   7    2.91    0.56
  -5   3   7    3.10    0.70
  -5   3   7    2.35    0.56
  -5   2   7    0.48    0.38
  -5   2   7    0.46    0.45
  -5   2   7    0.19    0.45
  -5   2   7    0.04    0.34
  -5   2   7    0.14    0.46
   5  -2  -7    0.19    0.29
   5  -2  -7    0.31    0.17
  -5   1   7    0.21    0.24
  -5   1   7    0.89    0.37
  -5   1   7   -0.05    0.35
  -5   1   7    0.36    0.37
  -5   1   7    0.14    0.29
   5  -1  -7    0.19    0.26
   5  -1  -7    0.54    0.22
   5  -1  -7    0.13    0.35
  -5   0   7    0.29    0.31
  -5   0   7   -0.05    0.25
  -5   0   7   -0.06    0.27
  -5   0   7   -0.08    0.14
  -5   0   7    0.25    0.32
   5   0  -7    0.11    0.18
   5   0  -7   -0.63    0.37
   5   0  -7    0.26    0.25
  -5  -1   7    0.28    0.31
  -5  -1   7    0.37    0.31
  -5  -1   7    0.17    0.25
  -5  -1   7    0.32    0.10
   5   1  -7    0.54    0.28
   5   1  -7   -0.15    0.18
  -5  -2   7   -0.02    0.32
  -5  -2   7    0.16    0.31
  -5  -2   7    0.19    0.27
   5   2  -7    0.07    0.21
   5   2  -7   -0.01    0.25
  -5  -3   7    2.46    0.48
  -5  -3   7    2.93    0.46
  -5  -3   7    2.67    0.48
   5   3  -7    2.46    0.31
   5   3  -7    2.53    0.40
  -5  -4   7   11.86    0.80
  -5  -4   7   11.71    0.87
   5   4  -7   12.44    0.70
  -5  -5   7    0.39    0.38
  -5  -5   7    0.78    0.42
  -5  -5   7   -0.30    0.30
   5   5  -7    0.25    0.28
  -5  -6   7    0.39    0.42
  -5  -6   7    0.30    0.41
   5   6  -7    0.38    0.29
  -5  -7   7    2.62    0.67
  -5  -7   7    3.66    0.74
   5   7  -7    2.87    0.43
  -5  -8   7    0.79    0.53
  -5  -8   7    1.21    0.62
   5   8  -7    1.04    0.34
  -5  -9   7    2.37    0.75
  -5  -9   7    0.69    0.63
   5   9  -7    1.28    0.69
   5   9  -7    0.95    0.36
  -6   8   7    1.25    0.68
  -6   7   7   -0.26    0.51
  -6   6   7   -0.87    0.62
  -6   6   7   -0.42    0.52
  -6   5   7    0.09    0.54
  -6   5   7    0.26    0.62
  -6   5   7   -0.97    0.59
  -6   4   7    0.84    0.60
  -6   4   7    0.53    0.67
  -6   4   7    0.29    1.12
  -6   4   7    1.11    0.62
  -6   3   7   -0.38    0.54
  -6   3   7    0.28    0.51
  -6   3   7   -0.12    0.53
  -6   3   7   -0.19    0.42
  -6   3   7    0.75    0.47
  -6   2   7    3.96    0.59
  -6   2   7    3.89    0.56
  -6   2   7    4.21    0.60
  -6   2   7    3.41    0.46
  -6   2   7    3.26    0.46
   6  -2  -7    3.00    0.44
   6  -2  -7    3.73    0.35
  -6   1   7   11.72    0.76
  -6   1   7   11.01    0.75
  -6   1   7   10.02    0.59
  -6   1   7   10.63    0.75
  -6   1   7   11.12    0.65
   6  -1  -7   10.07    0.58
   6  -1  -7    9.59    0.79
   6  -1  -7   12.20    0.73
  -6   0   7    0.03    0.17
  -6   0   7   -0.12    0.26
  -6   0   7    0.08    0.32
  -6   0   7   -0.07    0.34
   6   0  -7    0.37    0.24
   6   0  -7   -0.26    0.24
  -6  -1   7   10.41    0.42
  -6  -1   7   10.26    0.71
  -6  -1   7   10.82    0.67
  -6  -1   7   10.59    0.76
   6   1  -7   10.89    0.70
   6   1  -7   10.72    0.61
  -6  -2   7    4.57    0.59
  -6  -2   7    3.72    0.53
  -6  -2   7    3.54    0.47
   6   2  -7    3.61    0.40
   6   2  -7    3.40    0.49
  -6  -3   7    0.48    0.38
  -6  -3   7    0.95    0.43
  -6  -3   7    0.67    0.36
   6   3  -7    0.28    0.30
   6   3  -7    0.14    0.25
  -6  -4   7    0.86    0.43
  -6  -4   7    1.00    0.42
  -6  -4   7    0.61    0.42
   6   4  -7    0.84    0.28
   6   4  -7    0.89    0.36
  -6  -5   7    0.14    0.37
  -6  -5   7   -0.19    0.36
  -6  -5   7   -0.26    0.33
   6   5  -7   -0.01    0.27
  -6  -6   7   -0.11    0.37
  -6  -6   7   -0.22    0.39
   6   6  -7    0.02    0.28
  -6  -7   7   -0.34    0.48
  -6  -7   7    0.02    0.43
   6   7  -7    0.41    0.31
  -6  -8   7    0.66    0.57
  -6  -8   7    1.16    0.59
   6   8  -7    0.71    0.36
   6   8  -7    0.89    0.63
  -7   8   7   -0.31    0.58
  -7   7   7    0.86    0.61
  -7   6   7    0.75    0.54
  -7   6   7   -1.46    0.70
  -7   6   7   -0.18    0.72
  -7   5   7   -0.44    0.47
  -7   5   7   -0.38    0.63
  -7   4   7    0.46    0.52
  -7   4   7   -0.06    0.54
  -7   3   7    0.09    0.44
  -7   3   7   -0.37    0.47
  -7   2   7    6.34    0.64
  -7   2   7    6.35    0.65
  -7   2   7    6.16    0.54
  -7   2   7    8.04    0.76
   7  -2  -7    6.74    0.42
  -7   1   7    0.42    0.37
  -7   1   7   -0.05    0.38
  -7   1   7   -0.21    0.28
  -7   1   7    0.28    0.42
  -7   1   7    0.26    0.27
   7  -1  -7    0.30    0.25
  -7   0   7   -0.37    0.32
  -7   0   7    0.20    0.39
  -7   0   7   -0.46    0.28
  -7   0   7   -0.06    0.19
   7   0  -7   -0.29    0.24
   7   0  -7   -0.05    0.31
  -7  -1   7    0.01    0.15
  -7  -1   7    0.16    0.36
  -7  -1   7   -0.05    0.31
  -7  -1   7   -0.12    0.38
   7   1  -7   -0.45    0.29
   7   1  -7   -0.06    0.26
  -7  -2   7    6.68    0.73
  -7  -2   7    6.54    0.67
   7   2  -7    6.70    0.64
   7   2  -7    5.69    0.56
  -7  -3   7   -0.22    0.37
  -7  -3   7    0.20    0.35
  -7  -3   7    0.11    0.41
   7   3  -7   -0.17    0.31
   7   3  -7    0.13    0.28
  -7  -4   7   -0.06    0.40
  -7  -4   7    0.33    0.42
  -7  -4   7    0.33    0.35
   7   4  -7    0.62    0.29
   7   4  -7    0.12    0.32
  -7  -5   7    0.05    0.36
  -7  -5   7    0.39    0.44
   7   5  -7   -0.08    0.31
  -7  -6   7    1.61    0.58
  -7  -6   7    0.55    0.46
   7   6  -7    1.33    0.44
  -7  -7   7    0.43    0.50
  -7  -7   7    0.40    0.52
   7   7  -7    0.51    0.35
  -7  -8   7    0.28    0.55
  -7  -8   7   -0.57    0.54
   7   8  -7    0.29    0.58
   7   8  -7    0.00    0.35
  -8   7   7   -0.28    0.52
  -8   6   7    0.45    0.74
  -8   6   7   -0.42    0.49
  -8   5   7   -0.59    0.59
  -8   5   7    0.42    0.52
  -8   4   7    1.94    0.58
  -8   4   7    2.84    0.67
  -8   3   7    0.29    0.39
  -8   3   7    0.15    0.43
  -8   2   7    1.73    0.50
  -8   2   7    2.85    0.44
  -8   1   7    4.01    0.42
   8  -1  -7    4.35    0.45
  -8   0   7   -0.67    0.40
  -8   0   7    0.04    0.21
  -8   0   7   -0.57    0.35
   8   0  -7    0.07    0.30
  -8  -1   7    4.04    0.39
  -8  -1   7    5.11    0.67
  -8  -1   7    4.55    0.54
  -8  -1   7    4.49    0.60
   8   1  -7    4.42    0.53
   8   1  -7    4.91    0.65
  -8  -2   7    1.90    0.49
  -8  -2   7    2.49    0.59
   8   2  -7    2.36    0.45
   8   2  -7    3.32    0.57
  -8  -3   7    0.36    0.39
  -8  -3   7    1.04    0.47
  -8  -3   7    0.19    0.43
   8   3  -7    0.56    0.33
   8   3  -7    0.39    0.37
  -8  -4   7    2.81    0.64
  -8  -4   7    3.00    0.59
  -8  -4   7    2.95    0.67
   8   4  -7    2.62    0.51
   8   4  -7    2.66    0.46
  -8  -5   7    0.20    0.41
  -8  -5   7    0.77    0.55
   8   5  -7    0.29    0.33
   8   5  -7    0.11    0.36
  -8  -6   7   -0.23    0.38
  -8  -6   7    0.26    0.52
   8   6  -7    0.17    0.36
  -8  -7   7    0.58    0.51
  -8  -7   7   -0.11    0.52
   8   7  -7   -0.28    0.53
   8   7  -7   -0.12    0.41
  -9   7   7   -0.70    0.51
  -9   6   7   -0.77    0.65
  -9   6   7    0.03    0.54
  -9   5   7    1.26    0.60
  -9   5   7    0.47    0.58
  -9   4   7    1.39    0.54
  -9   4   7    1.79    0.53
  -9   3   7    0.10    0.44
  -9   3   7    0.60    0.38
  -9   2   7    1.32    0.36
  -9   1   7   14.91    0.74
   9  -1  -7   14.99    0.74
  -9   0   7   -0.05    0.21
   9   0  -7   -0.19    0.30
   9   1  -7   15.56    0.91
  -9  -2   7    1.31    0.52
  -9  -2   7    1.28    0.54
   9   2  -7    1.04    0.42
   9   2  -7    1.82    0.51
  -9  -3   7   -0.11    0.43
  -9  -3   7   -0.36    0.46
   9   3  -7   -0.31    0.33
   9   3  -7    0.59    0.40
  -9  -4   7    1.46    0.51
  -9  -4   7    2.24    0.64
   9   4  -7    2.09    0.54
   9   4  -7    0.89    0.41
  -9  -5   7    0.45    0.57
  -9  -5   7    0.35    0.47
   9   5  -7    0.52    0.41
   9   5  -7    0.78    0.48
  -9  -6   7   -0.15    0.42
  -9  -6   7    0.66    0.63
   9   6  -7    0.16    0.43
   9   6  -7   -0.01    0.39
  -9  -7   7   -0.08    0.51
  -9  -7   7    0.16    0.66
   9   7  -7    0.45    0.64
   9   7  -7    0.48    0.46
 -10   6   7    0.29    0.53
 -10   5   7    0.16    0.52
 -10   5   7   -0.08    0.85
 -10   4   7    0.92    0.46
 -10   4   7    0.46    0.48
 -10   3   7    0.17    0.36
 -10   2   7    0.72    0.34
 -10   1   7    0.18    0.28
 -10   0   7    0.36    0.24
  10   0  -7    0.22    0.31
  10   1  -7    0.20    0.36
  10   2  -7   -0.20    0.37
 -10  -3   7   -0.05    0.40
  10   3  -7   -0.37    0.36
 -10  -4   7    0.43    0.62
 -10  -4   7    0.17    0.44
  10   4  -7    1.14    0.53
  10   4  -7    0.45    0.43
 -10  -5   7    0.00    0.45
 -10  -5   7    0.18    0.62
  10   5  -7    0.49    0.60
  10   5  -7    1.11    0.51
 -10  -6   7    0.12    0.66
 -10  -6   7    0.19    0.49
  10   6  -7    0.55    0.49
  10   6  -7   -0.24    0.57
 -11   2   7    0.70    0.34
 -11   1   7    0.25    0.27
 -11   0   7    0.12    0.25
  11   1  -7   -0.29    0.33
  11   2  -7   -0.09    0.40
 -11  -3   7    0.15    0.49
 -11  -4   7    0.19    0.48
 -11  -5   7   -0.38    0.46
  12   1  -7    0.21    0.52
 -12  -3   7    0.32    0.53
  -9   2  -8    0.36    0.36
  -8  -3  -8    0.33    0.46
  -8  -2  -8   -0.06    0.31
  -8  -1  -8    0.19    0.33
  -8   0  -8   -0.05    0.32
  -8   1  -8    0.34    0.36
  -8   1  -8    0.57    0.33
  -8   2  -8    0.68    0.36
  -8   2  -8    0.51    0.36
  -8   3  -8    0.58    0.49
  -8   3  -8    0.50    0.35
  -8   4  -8    0.05    0.32
   7   5   8    2.57    0.81
   7   4   8    2.42    0.79
   7   4   8   -0.26    0.57
  -7  -3  -8    0.31    0.28
  -7  -2  -8    0.99    0.35
  -7  -1  -8    0.51    0.34
  -7   0  -8    0.28    0.32
  -7   0  -8    0.24    0.33
  -7   1  -8    0.93    0.37
  -7   1  -8    1.22    0.34
  -7   2  -8    1.19    0.34
  -7   2  -8    0.84    0.36
  -7   3  -8    0.04    0.28
  -7   4  -8    0.57    0.32
  -7   5  -8   -0.01    0.27
  -7   6  -8    0.69    0.41
   6   6   8    2.13    0.79
   6   5   8    1.45    0.70
   6   5   8   -0.82    0.56
   6   4   8   -0.44    0.54
   6   4   8    1.84    0.74
   6   3   8    1.33    0.76
   6   3   8   -0.05    0.50
  -6  -3  -8    0.44    0.29
   6   2   8    1.04    0.73
  -6  -2  -8    0.22    0.29
  -6  -1  -8    2.22    0.41
  -6  -1  -8    1.24    0.55
  -6   0  -8    3.80    0.55
  -6   0  -8    4.64    0.49
  -6   1  -8    2.21    0.37
  -6   1  -8    1.24    0.39
  -6   2  -8    0.16    0.30
  -6   2  -8    0.22    0.27
  -6   3  -8    0.41    0.28
  -6   4  -8    0.35    0.28
  -6   5  -8    0.03    0.27
  -6   6  -8    0.81    0.33
   5   7   8    1.99    0.77
  -5  -7  -8    2.73    0.93
   5   6   8    1.95    0.76
   5   6   8   -1.65    0.51
   5   5   8   -0.26    0.58
   5   5   8    2.65    0.81
   5   4   8    0.66    0.56
   5   4   8    2.33    0.79
   5   4   8    2.34    0.57
   5   3   8    2.98    0.83
   5   3   8    2.46    0.56
   5   3   8    3.50    0.66
  -5  -3  -8    2.39    0.37
   5   2   8    0.25    0.45
   5   2   8    1.01    0.57
   5   2   8    0.50    0.69
  -5  -2  -8    0.30    0.27
   5   1   8    0.20    0.71
  -5  -1  -8    1.33    0.39
  -5  -1  -8    0.70    0.30
  -5   0  -8    3.13    0.49
  -5   0  -8    3.45    0.41
  -5   1  -8    0.91    0.28
  -5   1  -8    0.43    0.32
  -5   2  -8    0.29    0.25
  -5   2  -8    0.22    0.28
  -5   3  -8    1.39    0.35
  -5   4  -8    0.98    0.31
  -5   5  -8    1.52    0.36
  -5   6  -8    0.32    0.27
   4   8   8   -0.59    0.62
   4   8   8    3.53    0.93
  -4  -8  -8    1.19    0.73
   4   7   8    2.48    0.82
   4   7   8    0.10    0.70
   4   7   8    0.01    0.60
  -4  -7  -8    1.25    0.68
   4   6   8    2.09    0.81
   4   6   8   -0.50    0.53
  -4  -6  -8    1.14    0.65
   4   5   8    0.79    0.65
   4   5   8   -0.37    0.53
  -4  -5  -8    0.58    0.57
   4   4   8    2.03    0.74
   4   4   8    0.62    0.54
   4   4   8    2.71    0.62
   4   3   8    9.43    1.17
   4   3   8    7.92    0.76
   4   3   8    7.91    0.90
  -4  -3  -8    8.76    0.59
   4   2   8    0.09    0.54
   4   2   8    0.25    0.68
   4   2   8    0.65    0.46
  -4  -2  -8    0.07    0.25
   4   1   8    0.74    0.46
   4   1   8    1.30    0.75
   4   1   8    0.78    0.58
  -4  -1  -8    1.21    0.36
  -4  -1  -8    1.00    0.29
   4   0   8   -0.87    0.38
   4   0   8   -0.53    0.30
   4   0   8   -0.65    0.57
  -4   0  -8    0.00    0.26
  -4   0  -8    0.11    0.25
   4  -1   8    1.07    0.49
  -4   1  -8    0.44    0.30
  -4   1  -8    0.89    0.28
  -4   2  -8   -0.03    0.26
  -4   2  -8   -0.05    0.21
  -4   3  -8    5.92    0.53
  -4   4  -8    1.20    0.31
  -4   5  -8    0.02    0.23
   3   8   8    1.98    0.83
   3   8   8    0.26    0.63
  -3  -8  -8    1.55    0.80
   3   7   8   -0.39    0.54
   3   7   8   -0.66    0.52
   3   7   8    1.62    0.73
  -3  -7  -8    1.27    0.68
   3   6   8    1.23    0.67
   3   6   8   -0.32    0.51
   3   6   8   -0.58    0.48
  -3  -6  -8    0.68    0.61
   3   5   8    3.02    0.81
   3   5   8    0.93    0.56
   3   5   8    1.38    0.59
  -3  -5  -8    0.98    0.57
   3   4   8    2.86    0.84
   3   4   8    3.20    0.69
   3   4   8    2.63    0.64
   3   4   8    1.92    0.57
  -3  -4  -8    2.41    0.63
   3   3   8    2.28    0.79
   3   3   8    0.42    0.48
   3   3   8    1.81    0.61
  -3  -3  -8    0.97    0.27
  -3  -3  -8    1.09    0.52
   3   2   8    0.22    0.71
   3   2   8    0.46    0.46
   3   2   8    0.61    0.58
  -3  -2  -8    0.15    0.24
  -3  -2  -8    0.29    0.31
   3   1   8    2.72    0.44
   3   1   8    3.01    0.78
   3   1   8    2.97    0.67
   3   1   8    2.52    0.57
   3   1   8    1.99    0.37
  -3  -1  -8    3.43    0.38
  -3  -1  -8    3.09    0.45
   3   0   8    4.84    0.58
   3   0   8    5.48    0.68
   3   0   8    6.73    0.85
  -3   0  -8    5.60    0.53
  -3   0  -8    7.62    0.52
   3  -1   8    3.09    0.57
   3  -1   8    2.31    0.40
   3  -1   8    2.55    0.44
  -3   1  -8    3.38    0.33
  -3   1  -8    3.07    0.40
   3  -2   8    0.05    0.34
   3  -2   8    0.03    0.27
   3  -2   8   -0.06    0.21
  -3   2  -8    0.12    0.19
  -3   2  -8    0.52    0.28
   3  -3   8    0.21    0.33
  -3   3  -8    0.31    0.25
  -3   4  -8    1.87    0.31
   2   8   8   -0.26    0.55
   2   8   8    0.71    0.65
   2   8   8   -0.73    0.51
  -2  -8  -8    1.74    0.73
   2   7   8    1.39    0.58
   2   7   8    1.51    0.65
   2   7   8    2.73    0.76
  -2  -7  -8    4.37    0.91
   2   6   8    0.49    0.61
   2   6   8   -0.39    0.46
   2   6   8   -0.46    0.47
  -2  -6  -8   -0.01    0.59
   2   5   8    1.49    0.54
   2   5   8   -0.33    0.47
   2   5   8    1.37    0.73
   2   5   8    0.26    0.49
  -2  -5  -8    0.88    0.57
   2   4   8   -0.05    0.49
   2   4   8    0.62    0.55
   2   4   8    0.33    0.64
   2   4   8    0.64    0.49
  -2  -4  -8    0.20    0.48
   2   3   8   -0.21    0.65
   2   3   8    1.51    0.50
   2   3   8   -0.22    0.43
   2   3   8    0.33    0.55
  -2  -3  -8    0.06    0.20
  -2  -3  -8    0.10    0.42
   2   2   8    8.68    1.03
   2   2   8    6.95    0.80
   2   2   8    8.14    0.77
   2   2   8    5.96    0.82
  -2  -2  -8    6.77    0.60
  -2  -2  -8    8.46    0.53
  -2  -2  -8    7.68    0.65
   2   1   8   -0.03    0.53
   2   1   8    0.18    0.44
   2   1   8    0.41    0.37
   2   1   8    0.25    0.30
   2   1   8    1.66    0.69
  -2  -1  -8    0.30    0.24
  -2  -1  -8    0.17    0.26
   2   0   8    9.84    0.84
   2   0   8    8.22    0.73
   2   0   8    9.10    0.96
  -2   0  -8    7.83    0.57
  -2   0  -8    9.66    0.54
   2  -1   8    0.61    0.34
   2  -1   8    0.59    0.30
   2  -1   8    0.63    0.42
  -2   1  -8    0.05    0.23
  -2   1  -8    0.37    0.20
   2  -2   8    6.89    0.51
   2  -2   8    7.17    0.64
   2  -2   8    6.84    0.57
  -2   2  -8    7.06    0.50
  -2   2  -8    7.61    0.39
   2  -3   8   -0.16    0.21
   2  -3   8   -0.10    0.31
   2  -3   8    0.26    0.27
  -2   3  -8    0.11    0.23
   2  -4   8    0.23    0.24
   2  -4   8    0.25    0.30
   2  -4   8    0.50    0.33
   2  -5   8    0.04    0.35
   1   9   8    2.28    0.78
   1   9   8   -0.64    0.62
  -1  -9  -8    1.80    0.81
   1   8   8   -0.70    0.50
   1   8   8   -0.04    0.61
   1   8   8    1.76    0.70
  -1  -8  -8    1.84    0.79
   1   7   8   -0.48    0.47
   1   7   8    1.19    0.70
   1   7   8    0.36    0.53
  -1  -7  -8    1.34    0.68
   1   6   8   -0.35    0.45
   1   6   8    0.23    0.61
   1   6   8   -0.06    0.49
  -1  -6  -8    0.24    0.59
   1   5   8    0.18    0.52
   1   5   8    1.04    0.66
   1   5   8    0.91    0.51
   1   5   8    1.74    0.64
  -1  -5  -8    2.58    0.68
   1   4   8    3.49    0.57
   1   4   8    3.66    0.67
   1   4   8    3.41    0.75
   1   4   8    2.76    0.76
  -1  -4  -8    3.28    0.67
   1   3   8    1.25    0.49
   1   3   8    0.56    0.45
   1   3   8    1.31    0.63
   1   3   8   -0.16    0.67
  -1  -3  -8    0.68    0.21
  -1  -3  -8    0.54    0.46
   1   2   8    0.34    0.47
   1   2   8    0.05    0.41
   1   2   8    0.59    0.59
   1   2   8   -0.46    0.37
   1   2   8    0.88    0.67
  -1  -2  -8    0.23    0.26
  -1  -2  -8    0.23    0.38
  -1  -2  -8    0.10    0.21
   1   1   8    0.18    0.29
   1   1   8    0.40    0.58
   1   1   8    0.03    0.41
   1   1   8    0.60    0.53
  -1  -1  -8    0.29    0.27
  -1  -1  -8   -0.20    0.18
   1   0   8    4.19    0.66
   1   0   8    4.92    0.65
   1   0   8    3.81    0.54
  -1   0  -8    3.92    0.37
  -1   0  -8    3.55    0.40
   1  -1   8   -0.16    0.24
   1  -1   8    0.24    0.36
   1  -1   8   -0.11    0.29
  -1   1  -8   -0.02    0.17
  -1   1  -8   -0.02    0.22
   1  -2   8    0.34    0.27
   1  -2   8    0.68    0.36
   1  -2   8    0.18    0.23
  -1   2  -8    0.05    0.14
  -1   2  -8    0.14    0.21
   1  -3   8    0.73    0.35
   1  -3   8    0.44    0.25
   1  -3   8    0.64    0.29
  -1   3  -8    0.80    0.23
   1  -4   8    2.85    0.47
   1  -4   8    2.65    0.45
   1  -4   8    2.68    0.40
   1  -5   8    1.00    0.38
   1  -5   8    0.97    0.42
   1  -6   8    0.18    0.36
   1  -6   8    0.07    0.31
   0   9   8   -0.88    0.60
   0   9   8    2.34    0.80
   0  -9  -8    0.56    0.72
   0   8   8   -0.46    0.48
   0   8   8    1.99    0.72
   0   8   8   -0.96    0.52
   0  -8  -8    0.59    0.68
   0   7   8    0.25    0.48
   0   7   8   -0.04    0.50
   0   7   8    1.10    0.66
   0  -7  -8    0.60    0.66
   0   6   8   -0.33    0.44
   0   6   8    0.62    0.66
   0   6   8    0.25    0.49
   0  -6  -8    0.42    0.61
   0   5   8    1.34    0.60
   0   5   8    0.10    0.66
   0   5   8    0.61    0.48
   0   5   8    0.53    0.55
   0  -5  -8    1.34    0.60
   0   4   8    2.20    0.52
   0   4   8    1.46    0.70
   0   4   8    1.92    0.57
   0   4   8    2.31    0.69
   0  -4  -8    2.68    0.64
   0   3   8    6.91    0.65
   0   3   8    6.33    0.72
   0   3   8    5.54    0.84
   0   3   8    6.34    0.89
   0  -3  -8    7.60    0.76
   0  -3  -8    7.31    0.44
   0   2   8    4.12    0.56
   0   2   8    4.50    0.81
   0   2   8    3.26    0.60
   0   2   8    3.52    0.58
   0   2   8    4.87    0.87
   0  -2  -8    5.01    0.53
   0  -2  -8    4.51    0.39
   0  -2  -8    4.23    0.48
   0   1   8    2.43    0.50
   0   1   8    2.89    0.63
   0   1   8    2.44    0.51
   0   1   8    2.64    0.37
   0   1   8    3.07    0.71
   0  -1  -8    3.03    0.33
   0  -1  -8    3.26    0.40
   0   0   8    0.81    0.44
   0   0   8    1.03    0.44
   0   0   8    1.14    0.11
   0   0   8    0.94    0.34
   0   0  -8    1.10    0.30
   0   0  -8    1.13    0.23
   0  -1   8    2.66    0.42
   0  -1   8    2.42    0.37
   0  -1   8    2.79    0.46
   0   1  -8    3.01    0.34
   0   1  -8    2.34    0.25
   0  -2   8    3.33    0.46
   0  -2   8    3.59    0.45
   0  -2   8    3.80    0.42
   0   2  -8    3.76    0.24
   0   2  -8    3.95    0.38
   0  -3   8    6.92    0.53
   0  -3   8    6.19    0.63
   0  -3   8    7.01    0.57
   0   3  -8    6.98    0.43
   0  -4   8    2.10    0.43
   0  -4   8    1.79    0.36
   0  -4   8    1.56    0.37
   0  -5   8    1.17    0.38
   0  -5   8    0.79    0.37
   0  -6   8    0.14    0.34
   0  -6   8    0.31    0.38
   0  -7   8    0.71    0.46
   0  -7   8    0.62    0.39
   0  -8   8   -0.32    0.43
  -1   9   8   -0.43    0.50
   1  -9  -8    0.37    0.72
  -1   8   8    1.36    0.73
  -1   8   8    0.55    0.62
   1  -8  -8    0.25    0.67
  -1   7   8    1.13    0.60
  -1   7   8    1.34    0.56
  -1   7   8    2.75    0.80
   1  -7  -8    2.41    0.77
  -1   6   8    1.91    0.74
  -1   6   8    3.93    0.74
  -1   6   8    2.18    0.61
  -1   6   8    1.96    0.54
   1  -6  -8    3.91    0.82
  -1   5   8    1.07    0.61
  -1   5   8    0.32    0.72
  -1   5   8   -0.23    0.46
  -1   5   8   -0.33    0.44
   1  -5  -8    0.39    0.59
  -1   4   8    1.14    0.74
  -1   4   8    0.21    0.44
  -1   4   8    0.86    0.65
  -1   4   8   -0.04    0.47
   1  -4  -8    0.56    0.53
  -1   3   8    7.57    0.80
  -1   3   8    7.26    0.94
  -1   3   8    9.55    0.80
  -1   3   8    6.74    0.91
  -1   3   8    8.13    0.80
   1  -3  -8    8.48    0.44
   1  -3  -8    8.25    0.76
  -1   2   8    0.72    0.51
  -1   2   8    0.95    0.65
  -1   2   8    0.07    0.57
  -1   2   8    0.61    0.44
  -1   2   8    0.99    0.47
   1  -2  -8    0.86    0.30
   1  -2  -8    0.68    0.23
   1  -2  -8    1.29    0.43
  -1   1   8    4.82    0.58
  -1   1   8    4.74    0.44
  -1   1   8    4.60    0.70
  -1   1   8    5.50    0.62
  -1   1   8    4.93    0.72
   1  -1  -8    5.61    0.41
   1  -1  -8    4.60    0.47
  -1   0   8    6.15    0.59
  -1   0   8    7.34    0.72
  -1   0   8    7.49    0.70
  -1   0   8    7.28    0.29
   1   0  -8    6.93    0.42
   1   0  -8    7.87    0.52
  -1  -1   8    5.57    0.55
  -1  -1   8    4.78    0.54
  -1  -1   8    4.68    0.44
   1   1  -8    5.49    0.44
   1   1  -8    4.33    0.35
  -1  -2   8    0.41    0.28
  -1  -2   8    0.38    0.25
  -1  -2   8    0.60    0.34
   1   2  -8    0.64    0.24
   1   2  -8    0.56    0.15
  -1  -3   8    6.87    0.58
  -1  -3   8    7.10    0.53
  -1  -3   8    7.68    0.64
   1   3  -8    7.35    0.46
  -1  -4   8    0.31    0.34
  -1  -4   8    0.81    0.34
  -1  -5   8   -0.13    0.30
  -1  -5   8    0.01    0.34
  -1  -6   8    2.08    0.49
  -1  -6   8    2.10    0.53
  -1  -7   8    1.85    0.56
  -1  -8   8    0.39    0.51
  -1  -9   8   -0.95    0.49
  -2   9   8    0.25    0.62
  -2   9   8    2.05    0.86
   2  -9  -8    0.84    0.80
  -2   8   8   -0.06    0.52
  -2   8   8    2.22    0.80
   2  -8  -8    0.52    0.70
  -2   7   8    0.15    0.50
  -2   7   8    0.24    0.49
  -2   7   8    0.14    0.71
   2  -7  -8    0.31    0.66
  -2   6   8    1.53    0.62
  -2   6   8   -0.08    0.45
  -2   6   8    0.49    0.73
  -2   6   8    0.13    0.49
   2  -6  -8    0.48    0.62
  -2   5   8    4.92    0.96
  -2   5   8    5.73    0.88
  -2   5   8    4.31    0.72
  -2   5   8    4.96    0.65
   2  -5  -8    4.86    0.86
  -2   4   8    1.67    0.79
  -2   4   8    0.83    0.49
  -2   4   8    2.16    0.77
  -2   4   8    0.08    0.48
   2  -4  -8    1.43    0.62
  -2   3   8    0.18    0.66
  -2   3   8    0.01    0.52
  -2   3   8   -0.03    0.46
  -2   3   8   -0.08    0.47
  -2   3   8    1.06    0.71
   2  -3  -8   -0.02    0.48
   2  -3  -8    0.07    0.14
  -2   2   8    2.62    0.71
  -2   2   8    1.89    0.56
  -2   2   8    1.30    0.50
  -2   2   8    1.59    0.42
  -2   2   8    1.44    0.48
  -2   2   8    2.04    0.64
   2  -2  -8    1.65    0.26
   2  -2  -8    2.02    0.37
  -2   1   8   49.83    1.78
  -2   1   8   49.48    1.75
  -2   1   8   50.81    1.42
  -2   1   8   48.76    1.62
  -2   1   8   48.22    1.63
   2  -1  -8   50.02    1.53
   2  -1  -8   51.43    1.42
  -2   0   8   16.57    0.87
  -2   0   8   17.06    0.80
  -2   0   8   16.77    0.92
  -2   0   8   16.33    0.50
  -2   0   8   16.26    0.80
   2   0  -8   17.71    0.77
   2   0  -8   16.19    0.66
  -2  -1   8   47.79    1.54
  -2  -1   8   47.20    1.44
  -2  -1   8   47.10    1.52
   2   1  -8   51.05    1.47
   2   1  -8   48.22    1.30
  -2  -2   8    1.42    0.31
  -2  -2   8    1.41    0.25
  -2  -2   8    1.93    0.39
  -2  -2   8    1.79    0.37
   2   2  -8    1.74    0.30
   2   2  -8    1.20    0.19
  -2  -3   8    0.44    0.25
  -2  -3   8   -0.03    0.24
  -2  -3   8    0.30    0.33
  -2  -3   8    0.03    0.24
   2   3  -8    0.15    0.22
  -2  -4   8    1.23    0.42
  -2  -4   8    0.86    0.35
   2   4  -8    1.18    0.26
  -2  -5   8    4.61    0.62
  -2  -5   8    4.13    0.62
  -2  -6   8   -0.28    0.32
  -2  -6   8   -0.21    0.34
  -2  -7   8   -0.30    0.38
  -2  -8   8    0.44    0.53
  -2  -9   8    0.07    0.55
  -3   9   8    1.76    1.16
  -3   9   8    0.11    0.62
   3  -9  -8   -0.48    0.78
  -3   8   8    3.09    0.96
  -3   8   8   -0.78    0.53
   3  -8  -8   -0.31    0.77
  -3   7   8    1.35    0.63
  -3   7   8    0.82    0.57
  -3   7   8    2.22    0.88
   3  -7  -8    1.47    0.82
  -3   6   8    7.39    1.11
  -3   6   8    7.52    0.90
  -3   6   8    6.93    0.75
  -3   6   8    9.61    1.05
   3  -6  -8    9.17    1.10
  -3   5   8    4.48    0.68
  -3   5   8    5.03    0.80
  -3   5   8    5.48    0.95
  -3   5   8    4.13    0.99
   3  -5  -8    5.95    0.91
  -3   4   8    0.58    0.55
  -3   4   8    1.04    0.54
  -3   4   8   -0.32    0.71
  -3   4   8   -1.00    0.72
   3  -4  -8    1.44    0.63
  -3   3   8    0.92    0.73
  -3   3   8    0.22    0.50
  -3   3   8    0.57    0.52
  -3   3   8   -0.89    0.51
  -3   3   8    0.61    0.68
   3  -3  -8    0.41    0.15
  -3   2   8    0.10    0.37
  -3   2   8   -0.48    0.57
  -3   2   8    0.16    0.55
  -3   2   8    0.11    0.46
  -3   2   8   -0.07    0.43
   3  -2  -8   -0.11    0.26
   3  -2  -8   -0.03    0.15
  -3   1   8   12.72    0.92
  -3   1   8   12.77    0.82
  -3   1   8   12.92    0.64
  -3   1   8   12.82    0.88
  -3   1   8   12.09    0.78
   3  -1  -8   11.66    0.59
   3  -1  -8   11.89    0.68
  -3   0   8   15.30    0.83
  -3   0   8   15.41    0.87
  -3   0   8   16.54    0.85
  -3   0   8   16.34    0.79
  -3   0   8   16.87    0.53
   3   0  -8   15.42    0.75
   3   0  -8   15.57    0.67
  -3  -1   8   12.01    0.63
  -3  -1   8   12.10    0.70
  -3  -1   8   12.24    0.74
   3   1  -8   11.36    0.64
   3   1  -8   10.86    0.54
  -3  -2   8    0.21    0.30
  -3  -2   8   -0.13    0.22
  -3  -2   8    0.13    0.20
  -3  -2   8    0.09    0.27
   3   2  -8   -0.05    0.17
   3   2  -8   -0.16    0.21
  -3  -3   8    0.17    0.25
  -3  -3   8    0.51    0.35
  -3  -3   8   -0.15    0.26
  -3  -3   8    0.29    0.30
   3   3  -8    0.42    0.25
  -3  -4   8    0.57    0.34
  -3  -4   8    0.12    0.32
  -3  -4   8    0.22    0.33
   3   4  -8    0.21    0.24
  -3  -5   8    4.02    0.61
  -3  -5   8    4.77    0.64
  -3  -5   8    5.92    0.70
  -3  -6   8    7.58    0.84
  -3  -6   8    8.14    0.84
  -3  -7   8    1.51    0.56
  -3  -8   8   -0.48    0.47
  -3  -9   8    0.64    0.62
  -4   9   8   -0.55    0.61
   4  -9  -8   -1.20    0.87
  -4   8   8   -0.05    0.61
   4  -8  -8   -1.20    0.72
  -4   7   8   -1.46    0.53
  -4   7   8    0.59    0.86
  -4   7   8   -0.64    0.52
   4  -7  -8   -1.22    0.64
  -4   6   8    1.31    0.63
  -4   6   8    2.83    0.96
  -4   6   8    2.21    0.83
  -4   6   8    0.89    0.64
   4  -6  -8    2.20    0.83
  -4   5   8    5.33    1.06
  -4   5   8    5.65    1.01
  -4   5   8    4.51    0.73
  -4   5   8    4.09    0.78
  -4   4   8   12.74    1.28
  -4   4   8   12.36    1.59
  -4   4   8   12.98    1.22
  -4   4   8   14.70    1.11
  -4   4   8   11.42    1.09
  -4   3   8    8.14    0.85
  -4   3   8    8.37    0.84
  -4   3   8    7.33    0.79
  -4   3   8    8.99    0.98
  -4   3   8    9.66    1.04
   4  -3  -8    8.38    0.40
  -4   2   8    1.19    0.40
  -4   2   8    1.37    0.59
  -4   2   8    1.07    0.47
  -4   2   8    1.21    0.50
  -4   2   8    1.77    0.62
   4  -2  -8    1.86    0.27
   4  -2  -8    1.89    0.39
  -4   1   8    9.73    0.75
  -4   1   8    9.14    0.77
  -4   1   8    7.71    0.66
  -4   1   8    9.87    0.57
  -4   1   8   10.75    0.85
   4  -1  -8    8.74    0.62
   4  -1  -8    8.93    0.51
  -4   0   8    3.46    0.29
  -4   0   8    3.08    0.47
  -4   0   8    4.10    0.46
  -4   0   8    3.43    0.50
   4   0  -8    3.87    0.38
   4   0  -8    4.37    0.47
  -4  -1   8    9.06    0.59
  -4  -1   8    9.29    0.70
  -4  -1   8    9.09    0.64
   4   1  -8    9.16    0.60
   4   1  -8    8.66    0.52
  -4  -2   8    2.08    0.40
  -4  -2   8    1.79    0.42
  -4  -2   8    1.39    0.32
   4   2  -8    2.07    0.28
   4   2  -8    1.64    0.35
  -4  -3   8    8.60    0.57
  -4  -3   8    8.35    0.69
  -4  -3   8    7.16    0.67
   4   3  -8    8.05    0.56
   4   3  -8    7.48    0.43
  -4  -4   8   12.94    0.80
  -4  -4   8   12.59    0.89
  -4  -4   8   12.14    0.85
   4   4  -8   12.58    0.68
  -4  -5   8    4.45    0.71
  -4  -5   8    4.35    0.63
  -4  -5   8    6.56    0.74
   4   5  -8    5.73    0.51
  -4  -6   8    1.56    0.51
  -4  -6   8    2.24    0.58
   4   6  -8    1.98    0.38
  -4  -7   8   -0.19    0.43
  -4  -8   8   -0.26    0.50
  -4  -9   8    0.24    0.57
   4   9  -8    0.02    0.51
  -5   8   8   -0.70    0.60
  -5   7   8    0.18    0.60
  -5   7   8   -1.18    0.61
  -5   6   8    1.38    1.07
  -5   6   8   -0.10    0.63
  -5   6   8   -0.64    0.83
  -5   6   8    0.89    0.66
  -5   5   8   -0.18    0.78
  -5   5   8   -0.17    0.53
  -5   5   8   -0.55    0.88
  -5   5   8    0.37    0.67
  -5   4   8    2.30    0.91
  -5   4   8    2.47    0.65
  -5   4   8    2.69    0.70
  -5   4   8    2.58    0.72
  -5   4   8    1.85    0.66
  -5   4   8    3.47    0.90
  -5   3   8   15.39    1.03
  -5   3   8   14.36    1.06
  -5   3   8   15.22    1.01
  -5   3   8   15.34    1.27
  -5   3   8   14.11    1.19
  -5   2   8    0.70    0.55
  -5   2   8   -0.46    0.37
  -5   2   8    1.45    0.53
  -5   2   8   -0.18    0.33
  -5   2   8   -0.19    0.45
   5  -2  -8    0.26    0.19
  -5   1   8    1.09    0.42
  -5   1   8    0.44    0.26
  -5   1   8    0.39    0.44
  -5   1   8   -0.29    0.38
  -5   1   8    0.36    0.34
   5  -1  -8    0.32    0.30
   5  -1  -8    0.49    0.24
  -5   0   8    5.26    0.51
  -5   0   8    6.12    0.63
  -5   0   8    5.43    0.58
  -5   0   8    5.59    0.36
   5   0  -8    5.98    0.56
   5   0  -8    5.05    0.44
  -5  -1   8    0.67    0.39
  -5  -1   8    0.89    0.36
  -5  -1   8    0.31    0.28
   5   1  -8    0.29    0.27
   5   1  -8    0.24    0.24
  -5  -2   8   -0.09    0.31
  -5  -2   8    0.35    0.35
  -5  -2   8   -0.14    0.30
   5   2  -8    0.03    0.27
   5   2  -8    0.41    0.24
  -5  -3   8   14.16    0.90
  -5  -3   8   14.66    0.80
  -5  -3   8   14.14    0.88
   5   3  -8   15.28    0.77
   5   3  -8   14.03    0.65
  -5  -4   8    1.64    0.46
  -5  -4   8    2.95    0.53
  -5  -4   8    2.49    0.53
   5   4  -8    2.76    0.44
  -5  -5   8    0.55    0.40
  -5  -5   8   -0.13    0.34
  -5  -5   8    0.15    0.39
   5   5  -8   -0.31    0.26
  -5  -6   8    0.49    0.47
  -5  -6   8    0.18    0.39
   5   6  -8    0.52    0.30
  -5  -7   8    0.83    0.52
  -5  -7   8    0.48    0.50
   5   7  -8    1.01    0.33
  -5  -8   8   -0.08    0.56
   5   8  -8    0.07    0.25
  -6   8   8   -0.25    0.60
  -6   7   8   -0.42    0.73
  -6   7   8   -0.70    0.52
  -6   6   8    0.03    0.70
  -6   6   8    0.03    0.55
  -6   5   8   -0.01    0.67
  -6   5   8   -0.06    0.56
  -6   5   8   -0.13    0.66
  -6   4   8    0.45    0.58
  -6   4   8    1.17    0.63
  -6   4   8    0.03    0.70
  -6   4   8    1.01    0.80
  -6   3   8    4.93    0.74
  -6   3   8    4.00    0.61
  -6   3   8    3.63    0.76
  -6   3   8    3.31    0.69
  -6   3   8    4.09    0.61
  -6   2   8    4.39    0.51
  -6   2   8    4.55    0.66
  -6   2   8    3.84    0.62
  -6   2   8    3.29    0.51
  -6   2   8    4.90    0.68
   6  -2  -8    4.52    0.42
  -6   1   8   -0.15    0.38
  -6   1   8    0.30    0.42
  -6   1   8    0.11    0.26
  -6   1   8    0.14    0.32
   6  -1  -8    0.12    0.23
   6  -1  -8    0.25    0.51
  -6   0   8   26.70    1.16
  -6   0   8   26.41    0.83
  -6   0   8   26.44    1.09
  -6   0   8   25.32    1.02
   6   0  -8   24.94    1.00
   6   0  -8   27.18    1.12
  -6  -1   8   -0.36    0.33
  -6  -1   8    0.39    0.32
  -6  -1   8    0.13    0.38
   6   1  -8   -0.14    0.23
   6   1  -8    0.01    0.30
  -6  -2   8    4.81    0.59
  -6  -2   8    4.28    0.60
   6   2  -8    4.28    0.53
   6   2  -8    4.60    0.47
  -6  -3   8    3.88    0.59
  -6  -3   8    4.58    0.61
  -6  -3   8    4.45    0.64
   6   3  -8    3.83    0.52
   6   3  -8    3.76    0.43
  -6  -4   8    0.97    0.45
  -6  -4   8    0.88    0.41
  -6  -4   8    0.85    0.42
   6   4  -8    0.65    0.27
   6   4  -8    1.40    0.38
  -6  -5   8    0.04    0.36
  -6  -5   8    0.11    0.35
   6   5  -8    0.40    0.29
  -6  -6   8   -0.42    0.34
  -6  -6   8   -0.33    0.35
   6   6  -8    0.14    0.29
  -6  -7   8   -0.10    0.46
  -6  -7   8    0.41    0.48
   6   7  -8   -0.06    0.29
  -6  -8   8    0.48    0.54
  -6  -8   8   -0.21    0.55
   6   8  -8    0.22    0.31
  -7   8   8   -0.06    0.63
  -7   7   8   -0.33    0.59
  -7   7   8   -1.57    0.78
  -7   6   8   -1.32    0.71
  -7   6   8    0.88    0.59
  -7   5   8    0.18    0.54
  -7   5   8    0.19    0.67
  -7   4   8    0.37    0.55
  -7   4   8    0.95    0.56
  -7   3   8    1.68    0.51
  -7   3   8    1.74    0.58
  -7   2   8    9.18    0.72
  -7   2   8    8.49    0.83
  -7   2   8    8.99    0.83
  -7   2   8    8.97    0.86
  -7   2   8    9.23    0.92
   7  -2  -8    9.49    0.53
  -7   1   8   10.83    0.86
  -7   1   8   10.11    0.72
  -7   1   8   10.58    0.63
  -7   1   8   10.59    0.80
   7  -1  -8   11.10    0.66
  -7   0   8   12.74    0.85
  -7   0   8   11.90    0.76
  -7   0   8   12.39    0.88
  -7   0   8   12.32    0.58
   7   0  -8   12.46    0.83
   7   0  -8   11.84    0.71
  -7  -1   8   11.97    0.90
  -7  -1   8   11.11    0.82
   7   1  -8   10.13    0.69
   7   1  -8   11.44    0.78
  -7  -2   8    8.42    0.79
  -7  -2   8    9.40    0.87
   7   2  -8    9.14    0.68
   7   2  -8    8.82    0.71
  -7  -3   8    1.52    0.45
  -7  -3   8    2.11    0.54
  -7  -3   8    1.56    0.49
   7   3  -8    1.48    0.42
   7   3  -8    1.30    0.35
  -7  -4   8    0.77    0.41
  -7  -4   8    1.32    0.48
  -7  -4   8    0.71    0.47
   7   4  -8    1.19    0.41
   7   4  -8    1.05    0.32
  -7  -5   8    1.01    0.46
  -7  -5   8    0.59    0.45
   7   5  -8    0.81    0.40
  -7  -6   8    0.49    0.49
  -7  -6   8    0.47    0.44
   7   6  -8    0.74    0.39
  -7  -7   8    0.44    0.51
  -7  -7   8    0.03    0.49
   7   7  -8    0.15    0.34
  -7  -8   8    0.35    0.56
  -7  -8   8   -0.03    0.55
   7   8  -8   -0.26    0.53
   7   8  -8   -0.16    0.38
  -8   7   8   -0.64    0.85
  -8   7   8    0.59    0.61
  -8   6   8   -0.13    0.52
  -8   6   8   -0.34    0.71
  -8   5   8   -0.07    0.63
  -8   5   8    0.48    0.54
  -8   4   8    0.50    0.54
  -8   4   8   -0.34    0.51
  -8   3   8    0.66    0.41
  -8   3   8    0.09    0.47
  -8   2   8    0.55    0.33
  -8   1   8   -0.31    0.57
  -8   1   8    0.39    0.27
   8  -1  -8    0.40    0.28
  -8   0   8    7.81    0.50
  -8   0   8    7.84    0.81
  -8   0   8    7.15    0.70
   8   0  -8    7.46    0.65
  -8  -1   8    0.51    0.49
  -8  -1   8    0.39    0.42
   8   1  -8    0.92    0.41
   8   1  -8    0.52    0.35
  -8  -2   8   -0.53    0.38
  -8  -2   8    0.12    0.45
   8   2  -8   -0.11    0.31
   8   2  -8   -0.10    0.37
  -8  -3   8    0.09    0.38
  -8  -3   8   -0.03    0.41
  -8  -3   8   -0.47    0.46
   8   3  -8    0.44    0.33
   8   3  -8    0.47    0.37
  -8  -4   8   -0.22    0.37
  -8  -4   8   -0.07    0.45
   8   4  -8    0.33    0.33
   8   4  -8    0.05    0.34
  -8  -5   8   -0.05    0.40
  -8  -5   8    0.39    0.52
   8   5  -8    0.24    0.32
   8   5  -8    0.09    0.35
  -8  -6   8    0.31    0.46
  -8  -6   8    0.21    0.52
   8   6  -8    0.39    0.40
  -8  -7   8    0.18    0.54
  -8  -7   8    0.51    0.51
   8   7  -8    0.21    0.43
  -9   6   8   -0.30    0.52
  -9   6   8   -1.64    0.83
  -9   5   8   -0.02    0.51
  -9   5   8    0.16    0.60
  -9   4   8    1.41    0.53
  -9   4   8    1.70    0.57
  -9   3   8   -0.10    0.37
  -9   2   8    2.08    0.40
  -9   1   8    2.86    0.38
   9  -1  -8    3.13    0.42
  -9   0   8    2.13    0.32
   9   0  -8    2.62    0.48
  -9  -1   8    3.06    0.67
   9   1  -8    3.04    0.52
  -9  -2   8    2.35    0.59
  -9  -2   8    1.74    0.63
   9   2  -8    2.23    0.56
   9   2  -8    1.73    0.48
  -9  -3   8   -0.40    0.43
  -9  -3   8    0.04    0.48
   9   3  -8    0.07    0.35
   9   3  -8   -0.16    0.38
  -9  -4   8    1.34    0.51
  -9  -4   8    1.39    0.62
   9   4  -8    0.97    0.40
   9   4  -8    1.38    0.50
  -9  -5   8   -0.02    0.43
  -9  -5   8   -0.40    0.53
   9   5  -8    0.18    0.36
   9   5  -8    0.58    0.45
  -9  -6   8   -0.28    0.56
  -9  -6   8   -0.01    0.44
   9   6  -8   -0.29    0.44
   9   6  -8   -0.08    0.38
 -10   5   8   -0.06    0.53
 -10   4   8    0.45    0.44
 -10   3   8   -0.21    0.33
 -10   2   8    0.15    0.30
 -10   1   8    0.21    0.26
 -10   0   8    1.86    0.32
  10   0  -8    1.55    0.42
  10   1  -8   -0.14    0.34
  10   2  -8    0.08    0.38
 -10  -3   8   -0.62    0.36
 -10  -3   8   -0.15    0.52
  10   3  -8   -0.47    0.36
 -10  -4   8   -0.20    0.57
 -10  -4   8   -0.31    0.39
  10   4  -8    0.38    0.43
  10   4  -8    0.25    0.45
 -10  -5   8   -0.02    0.46
 -10  -5   8   -0.29    0.58
  10   5  -8   -0.24    0.44
 -10  -6   8   -0.24    0.46
  10   6  -8    0.72    0.54
 -11   2   8    0.10    0.30
 -11   1   8    3.75    0.45
  11   0  -8    0.20    0.59
  11   1  -8    3.33    0.56
  11   2  -8   -0.17    0.40
 -11  -3   8   -0.16    0.45
 -11  -4   8    0.07    0.46
  12   1  -8    0.29    0.42
  -8   1  -9    0.10    0.35
  -8   2  -9    0.89    0.56
  -8   2  -9    0.40    0.36
  -8   3  -9    0.29    0.37
  -8   3  -9    0.59    0.57
   7   5   9    0.79    0.85
  -7  -3  -9    0.26    0.31
  -7  -2  -9    0.35    0.31
  -7  -1  -9    0.09    0.32
  -7   0  -9    0.06    0.32
  -7   0  -9    0.33    0.37
  -7   1  -9    0.27    0.32
  -7   1  -9    0.44    0.37
  -7   2  -9    0.66    0.32
  -7   2  -9    0.39    0.32
  -7   3  -9    0.26    0.31
  -7   4  -9   -0.10    0.30
  -7   5  -9    0.25    0.32
   6   6   9    1.87    0.84
   6   5   9    1.74    0.86
   6   5   9   -0.26    0.73
   6   4   9   -0.85    0.56
   6   4   9    1.52    0.88
   6   3   9    0.56    0.82
  -6  -3  -9    0.13    0.28
  -6  -2  -9    0.02    0.27
  -6  -1  -9    0.47    0.32
  -6   0  -9   -0.10    0.32
  -6   0  -9   -0.01    0.30
  -6   1  -9   -0.16    0.28
  -6   1  -9    0.18    0.31
  -6   2  -9    0.45    0.34
  -6   2  -9   -0.08    0.28
  -6   3  -9   -0.28    0.26
  -6   4  -9    0.61    0.33
  -6   5  -9    0.44    0.31
  -6   6  -9    0.25    0.29
   5   7   9    2.60    0.88
   5   6   9    1.58    0.80
   5   5   9   -1.27    0.57
   5   5   9    0.88    0.76
   5   4   9   -0.50    0.56
   5   4   9    1.93    0.86
   5   3   9    0.03    0.53
   5   3   9    0.31    0.79
   5   3   9    0.91    0.61
  -5  -3  -9   -0.10    0.27
   5   2   9    1.13    0.87
   5   2   9   -0.23    0.76
  -5  -2  -9    0.62    0.31
   5   1   9    1.35    0.82
  -5  -1  -9    2.07    0.38
  -5  -1  -9    1.57    0.43
  -5   0  -9    0.25    0.32
  -5   0  -9    0.35    0.31
  -5   1  -9    1.86    0.37
  -5   1  -9    1.72    0.42
  -5   2  -9    0.10    0.28
  -5   2  -9    0.46    0.27
  -5   3  -9    0.07    0.27
  -5   4  -9    0.56    0.30
  -5   5  -9    0.22    0.28
  -5   6  -9    0.51    0.29
   4   7   9    0.62    0.75
   4   6   9   -0.13    0.65
   4   6   9    2.82    0.89
   4   5   9    1.74    0.84
   4   5   9   -0.01    0.62
   4   4   9    1.28    0.60
   4   4   9    2.76    0.91
   4   3   9   -0.09    0.75
   4   3   9   -0.50    0.51
   4   3   9    0.31    0.58
  -4  -3  -9    0.03    0.25
   4   2   9    8.06    1.17
   4   2   9    6.12    0.91
   4   2   9    5.67    0.66
  -4  -2  -9    8.24    0.60
   4   1   9    0.42    0.56
   4   1   9    0.64    0.74
  -4  -1  -9    0.85    0.32
  -4  -1  -9    0.76    0.34
   4   0   9   -0.75    0.58
   4   0   9   -0.73    0.40
   4   0   9   -0.50    0.41
  -4   0  -9    0.32    0.29
  -4   0  -9   -0.04    0.29
   4  -1   9    0.69    0.49
  -4   1  -9    0.99    0.34
  -4   1  -9    0.76    0.30
  -4   2  -9    8.73    0.55
  -4   2  -9    6.56    0.61
  -4   3  -9   -0.16    0.25
  -4   4  -9    1.23    0.32
  -4   5  -9    0.35    0.27
   3   8   9    0.23    0.77
   3   8   9    2.88    0.91
  -3  -8  -9    2.06    0.85
   3   7   9    2.03    0.85
   3   7   9   -1.84    0.90
   3   7   9   -1.03    1.00
  -3  -7  -9    0.79    0.65
   3   6   9    1.74    0.80
   3   6   9   -0.71    0.60
   3   5   9    0.68    0.76
   3   5   9   -0.27    0.59
   3   4   9    5.58    1.04
   3   4   9    3.41    0.71
   3   4   9    4.33    0.78
   3   3   9    1.16    0.55
   3   3   9    1.42    0.67
   3   3   9    1.73    0.83
  -3  -3  -9    1.93    0.33
   3   2   9    2.83    0.94
   3   2   9    2.68    0.56
   3   2   9    2.61    0.78
  -3  -2  -9    3.46    0.42
   3   1   9    1.57    0.64
   3   1   9    2.77    0.83
  -3  -1  -9    3.40    0.48
  -3  -1  -9    3.50    0.42
   3   0   9   -0.07    0.47
   3   0   9    0.26    0.62
   3   0   9   -0.55    0.34
  -3   0  -9    0.01    0.28
  -3   0  -9   -0.20    0.25
   3  -1   9    1.94    0.41
   3  -1   9    2.28    0.47
   3  -1   9    2.06    0.57
  -3   1  -9    2.91    0.36
  -3   1  -9    2.09    0.40
   3  -2   9    1.40    0.41
   3  -2   9    2.52    0.43
   3  -2   9    3.46    0.56
  -3   2  -9    2.41    0.40
  -3   2  -9    3.04    0.32
   3  -3   9    0.78    0.45
  -3   3  -9    1.03    0.33
  -3   4  -9    4.12    0.45
   2   8   9    2.05    0.82
   2   8   9   -0.69    0.62
  -2  -8  -9    1.32    0.75
   2   7   9    2.53    0.88
   2   7   9   -0.30    0.58
   2   7   9   -0.43    0.60
  -2  -7  -9    1.61    0.72
   2   6   9   -1.06    0.55
   2   6   9    0.39    0.61
   2   6   9    1.44    0.78
  -2  -6  -9    0.90    0.65
   2   5   9    1.41    0.77
   2   5   9    0.63    0.58
   2   5   9    1.18    0.64
  -2  -5  -9    1.80    0.65
   2   4   9    1.32    0.81
   2   4   9    0.90    0.58
   2   4   9    1.61    0.67
   2   3   9    2.92    0.86
   2   3   9    3.31    0.63
   2   3   9    1.80    0.72
  -2  -3  -9    3.08    0.36
   2   2   9    0.26    0.64
   2   2   9    0.80    0.51
   2   2   9    1.36    0.87
  -2  -2  -9    1.33    0.33
  -2  -2  -9    1.28    0.39
   2   1   9    1.72    0.79
   2   1   9    1.68    0.66
   2   1   9    1.61    0.36
  -2  -1  -9    2.26    0.41
  -2  -1  -9    1.60    0.31
   2   0   9    0.14    0.48
   2   0   9   -0.12    0.34
   2   0   9    0.77    0.60
  -2   0  -9   -0.05    0.24
  -2   0  -9    0.21    0.28
   2  -1   9    1.20    0.41
   2  -1   9    1.60    0.39
   2  -1   9    1.53    0.54
  -2   1  -9    1.67    0.35
  -2   1  -9    1.49    0.29
   2  -2   9    0.52    0.29
   2  -2   9    1.14    0.38
   2  -2   9    1.67    0.46
  -2   2  -9    1.07    0.30
  -2   2  -9    1.26    0.24
   2  -3   9    2.24    0.46
   2  -3   9    1.79    0.34
   2  -3   9    2.15    0.39
  -2   3  -9    2.48    0.36
   2  -4   9    0.80    0.44
   2  -4   9    1.04    0.38
  -2   4  -9    1.10    0.30
   1   8   9   -1.49    0.59
   1   8   9   -0.02    0.64
   1   8   9    1.43    0.76
  -1  -8  -9    1.09    0.74
   1   7   9   -0.09    0.60
   1   7   9   -0.04    0.60
   1   7   9    1.93    0.78
  -1  -7  -9    0.57    0.66
   1   6   9    0.02    0.55
   1   6   9   -0.78    0.54
   1   6   9    1.04    0.74
  -1  -6  -9    0.53    0.62
   1   5   9    2.19    0.83
   1   5   9    1.57    0.74
   1   5   9    0.35    0.52
   1   5   9    1.63    0.59
  -1  -5  -9    1.62    0.64
   1   4   9    2.54    0.61
   1   4   9    1.99    0.66
   1   4   9    2.48    0.72
   1   4   9    1.84    0.84
  -1  -4  -9    2.88    0.67
   1   3   9    0.08    0.62
   1   3   9   -0.25    0.49
   1   3   9    0.05    0.63
   1   3   9   -0.06    0.71
  -1  -3  -9    0.11    0.22
  -1  -3  -9   -0.25    0.51
   1   2   9   -0.25    0.61
   1   2   9   -0.47    0.68
   1   2   9    0.27    0.49
  -1  -2  -9   -0.14    0.23
  -1  -2  -9    0.19    0.29
   1   1   9    0.55    0.48
   1   1   9    0.86    0.68
   1   1   9    1.61    0.35
   1   1   9    0.54    0.58
  -1  -1  -9    1.40    0.37
  -1  -1  -9    1.26    0.29
   1   0   9   -0.38    0.43
   1   0   9   -0.13    0.52
   1   0   9   -0.22    0.35
  -1   0  -9   -0.09    0.24
  -1   0  -9    0.22    0.27
   1  -1   9    1.88    0.40
   1  -1   9    1.36    0.41
   1  -1   9    1.39    0.49
  -1   1  -9    1.40    0.33
  -1   1  -9    1.60    0.27
   1  -2   9   -0.06    0.29
   1  -2   9    0.29    0.36
   1  -2   9   -0.17    0.22
  -1   2  -9    0.11    0.24
  -1   2  -9    0.21    0.17
   1  -3   9    0.36    0.29
   1  -3   9   -0.05    0.35
   1  -3   9    0.04    0.24
  -1   3  -9    0.15    0.23
   1  -4   9    2.13    0.47
   1  -4   9    1.69    0.41
  -1   4  -9    1.64    0.29
   1  -5   9    1.23    0.45
   1  -5   9    0.90    0.38
   1  -6   9   -0.53    0.33
   0   8   9   -1.84    0.56
   0   8   9    1.49    0.76
   0   8   9   -0.88    0.59
   0  -8  -9    0.65    0.70
   0   7   9   -1.18    0.51
   0   7   9   -0.43    0.61
   0   7   9    0.24    0.64
   0  -7  -9    0.76    0.66
   0   6   9   -0.58    0.52
   0   6   9    0.30    0.57
   0   6   9    1.05    0.76
   0  -6  -9   -0.25    0.60
   0   5   9    7.64    0.80
   0   5   9    7.28    0.99
   0   5   9    6.75    0.87
   0   5   9    7.40    1.08
   0  -5  -9    9.94    1.00
   0   4   9    4.56    0.90
   0   4   9    5.43    0.70
   0   4   9    4.45    0.91
   0   4   9    4.97    0.75
   0  -4  -9    5.01    0.75
   0   3   9   -0.34    0.42
   0   3   9    0.45    0.70
   0   3   9    1.03    0.75
   0   3   9   -0.87    0.47
   0  -3  -9    0.30    0.46
   0  -3  -9   -0.01    0.20
   0   2   9    1.02    0.70
   0   2   9    1.21    0.77
   0   2   9    0.31    0.39
   0   2   9    0.75    0.51
   0  -2  -9    0.34    0.42
   0  -2  -9    0.90    0.36
   0  -2  -9    0.94    0.27
   0   1   9    0.08    0.60
   0   1   9   -0.11    0.56
   0   1   9   -0.24    0.44
   0   1   9    0.09    0.28
   0  -1  -9    0.27    0.23
   0  -1  -9    0.27    0.29
   0   0   9    0.12    0.48
   0   0   9   -0.27    0.40
   0   0   9   -0.19    0.32
   0   0  -9   -0.17    0.25
   0   0  -9   -0.07    0.19
   0  -1   9   -0.50    0.26
   0  -1   9   -0.14    0.32
   0  -1   9    0.19    0.39
   0   1  -9   -0.07    0.20
   0   1  -9    0.12    0.25
   0  -2   9    0.53    0.33
   0  -2   9    0.35    0.26
   0  -2   9    0.95    0.39
   0   2  -9    0.70    0.19
   0   2  -9    0.51    0.26
   0  -3   9    0.43    0.31
   0  -3   9    0.06    0.35
   0  -3   9   -0.33    0.27
   0   3  -9    0.33    0.24
   0  -4   9    3.78    0.54
   0  -4   9    4.07    0.54
   0  -5   9    7.77    0.79
   0  -5   9    7.04    0.70
   0  -6   9   -0.44    0.36
   0  -6   9   -0.20    0.34
   0  -7   9    0.18    0.44
   0  -8   9   -0.28    0.51
  -1   9   9   -1.06    0.55
   1  -9  -9    0.66    0.81
  -1   8   9   -0.01    0.56
  -1   8   9   -1.64    0.57
  -1   8   9    1.69    0.82
   1  -8  -9    0.16    0.71
  -1   7   9   -0.13    0.53
  -1   7   9   -0.71    0.53
  -1   7   9    0.60    0.77
   1  -7  -9    0.60    0.66
  -1   6   9    0.24    0.54
  -1   6   9   -0.46    0.53
  -1   6   9    0.54    0.76
   1  -6  -9    0.50    0.64
  -1   5   9    1.20    0.69
  -1   5   9   -0.36    0.52
  -1   5   9    0.43    0.53
  -1   5   9   -0.29    0.71
   1  -5  -9   -0.15    0.56
  -1   4   9    2.13    0.62
  -1   4   9    4.03    0.90
  -1   4   9    1.30    0.78
  -1   4   9    2.81    0.64
   1  -4  -9    3.61    0.72
  -1   3   9    2.86    0.63
  -1   3   9    1.33    0.76
  -1   3   9    2.53    0.62
  -1   3   9    2.60    0.84
   1  -3  -9    3.24    0.62
   1  -3  -9    2.71    0.31
  -1   2   9   11.56    0.84
  -1   2   9   11.47    1.17
  -1   2   9   11.86    0.90
  -1   2   9   12.33    0.93
  -1   2   9   11.95    1.24
   1  -2  -9   13.41    0.64
   1  -2  -9   13.06    0.76
  -1   1   9    6.81    0.55
  -1   1   9    6.48    0.83
  -1   1   9    7.01    0.81
  -1   1   9    6.40    0.74
   1  -1  -9    6.84    0.58
   1  -1  -9    7.21    0.49
  -1   0   9    0.24    0.40
  -1   0   9   -0.23    0.32
  -1   0   9   -0.07    0.42
   1   0  -9    0.02    0.21
   1   0  -9    0.26    0.28
  -1  -1   9    6.48    0.65
  -1  -1   9    6.87    0.70
   1   1  -9    6.97    0.53
   1   1  -9    6.43    0.42
  -1  -2   9   12.26    0.81
  -1  -2   9   10.69    0.66
  -1  -2   9   11.16    0.72
   1   2  -9   11.31    0.62
   1   2  -9   11.20    0.49
  -1  -3   9    2.88    0.52
  -1  -3   9    3.44    0.49
   1   3  -9    2.53    0.36
  -1  -4   9    2.61    0.50
  -1  -4   9    2.33    0.49
   1   4  -9    2.69    0.36
  -1  -5   9    0.06    0.33
  -1  -5   9    0.29    0.41
  -1  -6   9    0.30    0.45
  -1  -6   9    0.98    0.43
  -1  -7   9    0.04    0.41
  -1  -8   9   -0.40    0.49
  -1  -9   9   -0.20    0.60
  -2   9   9   -1.02    0.55
   2  -9  -9   -0.33    0.78
  -2   8   9    2.89    0.97
  -2   8   9   -1.54    0.58
  -2   8   9   -0.33    0.54
   2  -8  -9   -0.63    0.71
  -2   7   9    1.97    0.68
  -2   7   9    1.11    0.62
  -2   7   9    2.30    0.91
   2  -7  -9    2.06    0.80
  -2   6   9    0.70    0.82
  -2   6   9   -0.10    0.57
  -2   6   9    0.05    0.56
   2  -6  -9    0.12    0.70
  -2   5   9   -0.32    0.75
  -2   5   9    0.44    0.54
  -2   5   9   -0.22    0.53
  -2   5   9    0.23    0.68
   2  -5  -9    0.04    0.61
  -2   4   9    0.27    0.57
  -2   4   9   -0.14    0.75
  -2   4   9    0.92    0.81
  -2   4   9    0.52    0.54
   2  -4  -9    1.18    0.64
  -2   3   9    1.60    0.77
  -2   3   9    1.30    0.56
  -2   3   9    0.89    0.56
  -2   3   9    1.60    0.78
   2  -3  -9    1.04    0.21
  -2   2   9    0.53    0.41
  -2   2   9    1.25    0.69
  -2   2   9    1.05    0.65
  -2   2   9    0.06    0.53
  -2   2   9    1.11    0.54
   2  -2  -9    0.92    0.26
   2  -2  -9    0.68    0.34
  -2   1   9    3.63    0.66
  -2   1   9    5.19    0.51
  -2   1   9    4.58    0.59
  -2   1   9    5.52    0.78
   2  -1  -9    5.32    0.53
   2  -1  -9    4.71    0.44
  -2   0   9    0.24    0.40
  -2   0   9    0.17    0.43
  -2   0   9    0.47    0.33
  -2   0   9    0.06    0.11
   2   0  -9    0.35    0.29
   2   0  -9    0.15    0.22
  -2  -1   9    4.78    0.61
  -2  -1   9    3.68    0.51
  -2  -1   9    4.96    0.52
   2   1  -9    4.82    0.41
   2   1  -9    4.41    0.47
  -2  -2   9    0.82    0.38
  -2  -2   9    0.80    0.36
  -2  -2   9    0.81    0.29
   2   2  -9    0.84    0.30
   2   2  -9    0.52    0.21
  -2  -3   9    1.50    0.40
  -2  -3   9    0.93    0.39
   2   3  -9    1.03    0.30
  -2  -4   9    0.36    0.38
  -2  -4   9    0.43    0.37
   2   4  -9    0.29    0.26
  -2  -5   9    0.37    0.41
  -2  -5   9    0.49    0.37
  -2  -6   9    0.08    0.43
  -2  -6   9   -0.06    0.44
  -2  -7   9    1.74    0.63
  -2  -8   9   -0.48    0.49
  -2  -9   9    0.20    0.61
  -3   8   9   -0.47    0.54
  -3   8   9   -1.04    0.64
  -3   8   9    1.78    0.98
   3  -8  -9    0.05    0.80
  -3   7   9    1.17    0.90
  -3   7   9    0.48    0.61
  -3   7   9   -1.32    0.56
   3  -7  -9   -0.11    0.73
  -3   6   9    4.39    0.73
  -3   6   9    5.66    1.20
  -3   6   9    4.62    1.09
  -3   6   9    5.35    0.87
   3  -6  -9    6.13    1.02
  -3   5   9    0.47    0.87
  -3   5   9    0.39    0.57
  -3   5   9    0.45    0.59
  -3   5   9    0.26    0.74
   3  -5  -9    0.10    0.64
  -3   4   9   -0.10    0.76
  -3   4   9   -0.36    0.60
  -3   4   9    0.37    0.58
  -3   4   9    0.34    0.86
  -3   3   9    0.49    0.77
  -3   3   9    2.39    0.62
  -3   3   9    1.74    0.77
  -3   3   9    2.15    0.62
  -3   3   9    1.84    0.52
   3  -3  -9    1.91    0.26
  -3   2   9    2.11    0.47
  -3   2   9    2.04    0.56
  -3   2   9    2.20    0.70
  -3   2   9    2.55    0.62
  -3   2   9    2.62    0.73
   3  -2  -9    3.65    0.49
   3  -2  -9    2.77    0.34
  -3   1   9    5.58    0.53
  -3   1   9    5.39    0.75
  -3   1   9    5.11    0.59
  -3   1   9    5.51    0.70
   3  -1  -9    6.02    0.56
   3  -1  -9    6.23    0.48
  -3   0   9    0.10    0.30
  -3   0   9   -0.02    0.36
  -3   0   9    0.32    0.37
  -3   0   9    0.10    0.13
   3   0  -9    0.10    0.23
   3   0  -9    0.05    0.27
  -3  -1   9    5.09    0.60
  -3  -1   9    4.66    0.54
  -3  -1   9    4.75    0.50
   3   1  -9    5.36    0.51
   3   1  -9    5.67    0.45
  -3  -2   9    2.69    0.41
  -3  -2   9    3.51    0.53
  -3  -2   9    2.97    0.52
   3   2  -9    2.66    0.32
   3   2  -9    2.56    0.40
  -3  -3   9    1.54    0.40
  -3  -3   9    1.47    0.42
   3   3  -9    2.08    0.37
  -3  -4   9   -0.08    0.33
  -3  -4   9    0.73    0.38
   3   4  -9    0.12    0.27
  -3  -5   9    0.32    0.39
  -3  -5   9    0.22    0.41
   3   5  -9    0.62    0.29
  -3  -6   9    5.19    0.77
  -3  -7   9   -0.10    0.48
  -3  -8   9   -0.21    0.53
  -4   8   9   -0.51    0.60
   4  -8  -9   -2.31    0.72
  -4   7   9    0.42    0.99
  -4   7   9   -0.19    0.67
  -4   7   9   -0.53    0.58
   4  -7  -9   -0.93    0.76
  -4   6   9    0.01    0.64
  -4   6   9    0.83    0.85
  -4   6   9    0.08    0.90
  -4   6   9   -0.81    0.54
  -4   5   9   -0.61    0.61
  -4   5   9    0.98    0.94
  -4   5   9    0.17    0.62
  -4   5   9    0.18    0.79
  -4   4   9   14.43    1.53
  -4   4   9   10.32    0.98
  -4   4   9   13.04    1.27
  -4   4   9   10.83    1.07
  -4   4   9   11.95    1.10
  -4   3   9    0.85    0.73
  -4   3   9    1.31    0.79
  -4   3   9    0.65    0.52
  -4   3   9    0.99    0.60
   4  -3  -9    0.99    0.20
  -4   2   9    0.32    0.39
  -4   2   9    0.17    0.46
  -4   2   9    0.58    0.53
  -4   2   9   -0.23    0.59
  -4   2   9   -0.50    0.54
   4  -2  -9    0.22    0.21
  -4   1   9    6.70    0.74
  -4   1   9    5.86    0.60
  -4   1   9    6.40    0.50
  -4   1   9    7.65    0.78
   4  -1  -9    6.38    0.50
   4  -1  -9    7.07    0.60
  -4   0   9    0.24    0.37
  -4   0   9   -0.51    0.27
  -4   0   9   -0.23    0.13
  -4   0   9    0.34    0.41
   4   0  -9    0.02    0.28
   4   0  -9    0.00    0.22
  -4  -1   9    6.59    0.70
  -4  -1   9    6.95    0.64
  -4  -1   9    5.86    0.55
   4   1  -9    6.52    0.57
   4   1  -9    6.29    0.50
  -4  -2   9   -0.31    0.31
  -4  -2   9   -0.21    0.30
   4   2  -9   -0.15    0.20
   4   2  -9    0.15    0.29
  -4  -3   9    0.76    0.39
  -4  -3   9    0.94    0.39
  -4  -3   9    1.08    0.34
   4   3  -9    0.96    0.25
   4   3  -9    1.14    0.33
  -4  -4   9   11.56    1.08
  -4  -4   9   11.68    0.88
  -4  -4   9   10.86    0.85
   4   4  -9   13.10    0.72
  -4  -5   9   -0.12    0.37
  -4  -5   9    0.14    0.39
   4   5  -9    0.38    0.30
  -4  -6   9    0.22    0.41
   4   6  -9   -0.01    0.26
  -4  -7   9   -0.41    0.42
   4   7  -9    0.27    0.29
  -4  -8   9    0.18    0.56
  -5   8   9    0.08    0.66
  -5   7   9   -0.09    0.62
  -5   7   9   -1.45    0.65
  -5   6   9   -0.55    0.69
  -5   6   9   -1.07    0.97
  -5   6   9    0.71    0.65
  -5   6   9   -1.17    0.84
  -5   5   9   -0.19    0.66
  -5   5   9   -0.02    0.90
  -5   5   9    0.24    0.60
  -5   5   9   -0.49    0.78
  -5   5   9    0.21    0.70
  -5   4   9   10.55    1.21
  -5   4   9   10.26    1.14
  -5   4   9    9.51    0.91
  -5   4   9    8.33    0.96
  -5   3   9    2.59    0.68
  -5   3   9    4.11    0.87
  -5   3   9    2.91    0.58
  -5   3   9    3.14    0.80
  -5   2   9   19.40    1.06
  -5   2   9   20.68    0.96
  -5   2   9   21.74    1.29
  -5   2   9   19.63    1.14
  -5   2   9   22.05    1.20
   5  -2  -9   21.14    0.82
  -5   1   9    1.17    0.52
  -5   1   9    0.40    0.44
  -5   1   9    1.24    0.30
  -5   1   9    0.70    0.39
   5  -1  -9    0.90    0.36
   5  -1  -9    0.63    0.27
  -5   0   9    0.15    0.42
  -5   0   9    0.01    0.38
  -5   0   9    0.06    0.15
  -5   0   9   -0.45    0.28
   5   0  -9    0.00    0.24
   5   0  -9    0.26    0.29
  -5  -1   9    1.41    0.45
  -5  -1   9    0.49    0.39
   5   1  -9    0.62    0.28
   5   1  -9    1.04    0.35
  -5  -2   9   20.15    1.04
  -5  -2   9   20.21    1.01
   5   2  -9   20.51    0.86
   5   2  -9   20.19    0.94
  -5  -3   9    3.43    0.56
  -5  -3   9    5.23    0.61
  -5  -3   9    2.49    0.49
   5   3  -9    3.68    0.50
   5   3  -9    3.04    0.37
  -5  -4   9   10.27    0.76
  -5  -4   9    9.23    0.82
  -5  -4   9    9.30    0.84
   5   4  -9    8.78    0.64
  -5  -5   9    0.63    0.42
  -5  -5   9    0.75    0.43
   5   5  -9    0.49    0.31
  -5  -6   9   -0.36    0.37
   5   6  -9    0.44    0.31
  -5  -7   9   -0.48    0.42
   5   7  -9    0.60    0.30
  -5  -8   9   -0.06    0.56
   5   8  -9    0.21    0.31
  -6   8   9    0.09    0.67
  -6   7   9   -0.15    0.61
  -6   7   9   -1.48    0.76
  -6   6   9    0.01    0.74
  -6   6   9   -0.28    0.59
  -6   5   9    1.01    0.68
  -6   5   9    0.57    0.72
  -6   4   9    5.15    0.77
  -6   4   9    4.60    0.88
  -6   4   9    4.15    0.76
  -6   4   9    6.00    1.01
  -6   3   9    0.35    0.53
  -6   3   9    0.75    0.50
  -6   3   9   -0.94    0.54
  -6   3   9    0.15    0.64
  -6   2   9    1.81    0.61
  -6   2   9    3.04    0.68
  -6   2   9    2.96    0.46
  -6   2   9    3.41    0.65
   6  -2  -9    3.08    0.37
  -6   1   9    8.62    0.76
  -6   1   9   11.93    0.63
  -6   1   9   10.32    0.92
  -6   1   9   10.49    0.88
   6  -1  -9   11.16    0.67
  -6   0   9   -0.13    0.42
  -6   0   9    0.23    0.18
  -6   0   9   -0.50    0.35
   6   0  -9   -0.18    0.25
   6   0  -9    0.41    0.34
  -6  -1   9   10.04    0.81
  -6  -1   9   10.90    0.86
   6   1  -9   11.83    0.78
   6   1  -9   11.20    0.67
  -6  -2   9    2.64    0.54
  -6  -2   9    2.73    0.55
   6   2  -9    3.29    0.45
   6   2  -9    2.64    0.46
  -6  -3   9    0.39    0.40
  -6  -3   9    0.74    0.39
  -6  -3   9    0.47    0.42
   6   3  -9    0.65    0.31
   6   3  -9   -0.06    0.30
  -6  -4   9    4.98    0.66
  -6  -4   9    5.16    0.71
  -6  -4   9    4.64    0.65
   6   4  -9    5.14    0.59
   6   4  -9    4.70    0.47
  -6  -5   9    1.08    0.46
  -6  -5   9    1.42    0.51
   6   5  -9    1.12    0.38
  -6  -6   9    0.39    0.44
  -6  -6   9   -0.09    0.42
   6   6  -9   -0.21    0.29
  -6  -7   9   -0.48    0.44
   6   7  -9   -0.33    0.30
  -6  -8   9   -0.47    0.50
   6   8  -9   -0.36    0.31
  -7   7   9    0.18    0.65
  -7   7   9    0.62    0.91
  -7   7   9   -2.13    0.83
  -7   6   9   -1.27    0.74
  -7   6   9   -1.04    0.51
  -7   5   9    1.61    0.74
  -7   5   9    1.74    0.64
  -7   4   9    0.91    0.62
  -7   4   9    0.16    0.55
  -7   3   9   -0.13    0.42
  -7   3   9   -0.17    0.50
  -7   3   9   -1.44    0.50
  -7   3   9   -0.05    0.73
  -7   2   9    6.20    0.73
  -7   2   9    6.63    0.66
  -7   2   9    7.20    0.78
   7  -2  -9    7.01    0.51
  -7   1   9    1.73    0.51
  -7   1   9    1.61    0.34
  -7   1   9    2.46    0.58
   7  -1  -9    2.22    0.39
  -7   0   9    0.07    0.40
  -7   0   9    0.12    0.19
  -7   0   9   -0.60    0.43
   7   0  -9    0.18    0.28
   7   0  -9    0.29    0.35
  -7  -1   9    1.75    0.54
  -7  -1   9    1.10    0.45
   7   1  -9    1.94    0.41
   7   1  -9    1.44    0.45
  -7  -2   9    7.24    0.78
  -7  -2   9    6.56    0.71
   7   2  -9    6.94    0.65
   7   2  -9    6.97    0.72
  -7  -3   9    0.15    0.35
  -7  -3   9   -0.21    0.38
  -7  -3   9    0.36    0.47
   7   3  -9    0.06    0.31
   7   3  -9    0.52    0.30
  -7  -4   9    0.05    0.35
  -7  -4   9   -0.37    0.40
   7   4  -9    0.60    0.31
   7   4  -9    0.38    0.33
  -7  -5   9    1.01    0.47
  -7  -5   9    1.54    0.51
   7   5  -9    1.45    0.43
  -7  -6   9    0.37    0.43
  -7  -6   9   -0.10    0.43
   7   6  -9    0.11    0.35
  -7  -7   9    0.67    0.57
  -7  -7   9    1.12    0.57
   7   7  -9    0.95    0.48
  -8   7   9    0.36    0.62
  -8   6   9    0.64    0.75
  -8   6   9   -0.10    0.60
  -8   5   9   -0.10    0.58
  -8   5   9    0.11    0.63
  -8   4   9    1.07    0.58
  -8   4   9    1.05    0.61
  -8   3   9    0.43    0.41
  -8   2   9    0.48    0.32
  -8   1   9    1.85    0.33
  -8   1   9    1.41    0.56
  -8   1   9    0.81    0.49
   8  -1  -9    1.38    0.35
  -8   0   9   -0.03    0.41
  -8   0   9   -0.12    0.19
  -8   0   9   -0.30    0.45
   8   0  -9   -0.21    0.32
  -8  -1   9    1.13    0.48
  -8  -1   9    0.84    0.51
   8   1  -9    1.54    0.41
   8   1  -9    1.46    0.48
  -8  -2   9   -0.72    0.38
  -8  -2   9   -0.37    0.45
   8   2  -9    0.15    0.36
   8   2  -9   -0.39    0.31
  -8  -3   9   -0.49    0.43
  -8  -3   9    0.02    0.42
  -8  -3   9    0.48    0.42
   8   3  -9    0.50    0.35
   8   3  -9   -0.08    0.35
  -8  -4   9    0.99    0.47
  -8  -4   9    0.66    0.53
   8   4  -9    0.79    0.36
   8   4  -9    0.94    0.44
  -8  -5   9   -0.29    0.45
  -8  -5   9   -0.16    0.41
   8   5  -9    0.16    0.38
   8   5  -9    0.09    0.33
  -8  -6   9    0.99    0.52
  -8  -6   9    0.72    0.60
   8   6  -9    0.74    0.44
  -8  -7   9    0.45    0.59
  -8  -7   9    0.55    0.51
   8   7  -9    0.30    0.43
  -9   6   9    0.53    0.60
  -9   5   9    0.00    0.57
  -9   5   9    0.89    0.65
  -9   4   9    0.45    0.48
  -9   3   9    0.67    0.41
  -9   2   9    0.77    0.35
  -9   1   9    2.90    0.39
   9  -1  -9    1.93    0.39
  -9   0   9    0.17    0.23
   9   0  -9   -0.46    0.30
  -9  -1   9    1.41    0.58
  -9  -1   9    1.85    0.61
   9   1  -9    1.84    0.48
  -9  -2   9    0.40    0.52
  -9  -2   9    0.02    0.45
   9   2  -9    0.98    0.50
   9   2  -9    1.30    0.43
  -9  -3   9    0.11    0.40
  -9  -3   9    0.24    0.55
   9   3  -9   -0.08    0.37
   9   3  -9   -0.06    0.36
  -9  -4   9    0.52    0.46
  -9  -4   9   -0.17    0.51
   9   4  -9    0.18    0.39
   9   4  -9    0.13    0.36
  -9  -5   9    0.47    0.59
  -9  -5   9    0.04    0.45
   9   5  -9    0.30    0.43
   9   5  -9    0.24    0.39
  -9  -6   9    0.80    0.56
  -9  -6   9   -0.28    0.58
   9   6  -9    0.40    0.45
 -10   3   9    0.35    0.37
 -10   2   9    0.85    0.33
 -10   1   9    0.67    0.29
  10   0  -9   -0.22    0.30
  10   1  -9    0.54    0.39
  10   2  -9    0.03    0.40
 -10  -3   9   -0.16    0.56
 -10  -3   9   -0.14    0.40
  10   3  -9   -0.07    0.38
 -10  -4   9    0.17    0.43
 -10  -4   9   -0.68    0.54
  10   4  -9    0.12    0.66
  10   4  -9    0.70    0.52
 -10  -5   9    0.21    0.49
 -10  -5   9    0.04    0.64
  10   5  -9    0.08    0.49
 -11   2   9    0.67    0.34
 -11   1   9    0.61    0.28
  11   0  -9   -0.33    0.33
  11   1  -9   -0.04    0.39
 -11  -3   9   -0.32    0.44
 -11  -4   9   -0.21    0.46
  -8   1 -10    0.47    0.42
  -8   2 -10    0.23    0.38
  -7  -3 -10    0.33    0.34
  -7  -2 -10    0.74    0.45
  -7   0 -10    0.19    0.48
  -7   1 -10    0.28    0.36
  -7   1 -10    0.29    0.34
  -7   2 -10    0.73    0.35
  -7   2 -10    0.46    0.35
  -7   3 -10    0.16    0.34
  -7   4 -10    0.34    0.36
   6   5  10    0.17    0.95
   6   4  10    0.16    0.93
   6   3  10    1.11    0.95
  -6  -3 -10    0.23    0.32
  -6  -2 -10    0.13    0.29
  -6  -1 -10   -0.22    0.30
  -6   0 -10   -0.21    0.30
  -6   0 -10    0.29    0.33
  -6   1 -10    0.16    0.32
  -6   1 -10    0.48    0.34
  -6   2 -10    0.28    0.31
  -6   2 -10    0.39    0.34
  -6   3 -10    0.23    0.31
  -6   4 -10    0.21    0.29
  -6   5 -10    0.20    0.31
   5   6  10    3.08    1.03
   5   5  10   -1.70    0.64
   5   5  10    0.54    0.87
   5   4  10    0.73    0.92
   5   4  10   -1.13    0.54
   5   3  10    0.71    0.95
  -5  -3 -10   -0.17    0.27
   5   2  10    0.32    0.87
  -5  -2 -10    0.07    0.28
   5   1  10   -0.95    0.74
  -5  -1 -10    0.04    0.31
  -5   0 -10    2.06    0.41
  -5   0 -10    1.10    0.39
  -5   1 -10   -0.38    0.26
  -5   1 -10    0.13    0.30
  -5   2 -10    0.14    0.30
  -5   2 -10    0.54    0.30
  -5   3 -10   -0.04    0.26
  -5   4 -10    0.21    0.29
  -5   5 -10    0.32    0.28
  -5   6 -10    0.14    0.28
   4   7  10    0.37    0.83
   4   6  10    1.58    0.92
   4   5  10   -0.03    0.67
   4   5  10    1.03    0.89
   4   4  10   -0.32    0.59
   4   4  10    0.46    0.86
   4   3  10    1.48    0.92
   4   3  10    1.20    0.60
   4   3  10    1.19    0.74
  -4  -3 -10    1.64    0.37
   4   2  10   -1.09    0.60
   4   2  10    0.12    0.87
  -4  -2 -10   -0.09    0.28
   4   1  10    0.27    0.78
   4   1  10   -0.46    0.54
  -4  -1 -10   -0.25    0.27
  -4  -1 -10    0.62    0.37
   4   0  10    0.00    0.64
  -4   0 -10   -0.02    0.29
  -4   0 -10   -0.09    0.29
  -4   1 -10   -0.27    0.27
  -4   1 -10   -0.04    0.28
  -4   2 -10   -0.13    0.26
  -4   2 -10    0.56    0.26
  -4   3 -10    1.28    0.35
  -4   4 -10    0.56    0.31
  -4   5 -10    0.04    0.28
  -4   6 -10    0.35    0.31
   3   7  10    2.01    0.94
   3   6  10    1.14    0.88
   3   6  10   -1.78    0.62
   3   5  10    0.88    0.70
   3   5  10    2.17    0.96
   3   4  10   -0.36    0.58
   3   4  10    1.28    0.93
   3   3  10    3.59    0.89
   3   3  10    3.11    0.68
   3   3  10    4.75    1.08
  -3  -3 -10    3.31    0.42
   3   2  10    0.31    0.86
   3   2  10    0.49    0.68
   3   2  10    1.18    0.51
  -3  -2 -10    1.48    0.36
   3   1  10    1.98    0.84
   3   1  10    0.64    0.62
  -3  -1 -10    0.74    0.31
  -3  -1 -10    0.77    0.38
   3   0  10    1.21    0.54
   3   0  10    1.06    0.68
  -3   0 -10    0.86    0.35
  -3   0 -10    2.20    0.39
   3  -1  10    0.11    0.38
   3  -1  10    0.35    0.50
  -3   1 -10    1.26    0.32
  -3   1 -10    1.08    0.37
   3  -2  10    0.25    0.44
  -3   2 -10    1.42    0.29
  -3   2 -10    0.51    0.32
  -3   3 -10    1.78    0.37
  -3   4 -10   -0.02    0.26
  -3   5 -10    1.08    0.32
   2   7  10    1.39    0.88
   2   6  10   -0.63    0.65
   2   6  10    0.34    0.82
   2   5  10    0.39    0.66
   2   5  10    0.71    0.84
   2   4  10   -0.40    0.56
   2   4  10    0.45    0.79
   2   3  10    0.60    0.69
   2   3  10    1.08    0.91
   2   3  10    1.61    0.62
  -2  -3 -10    1.11    0.31
   2   2  10    3.07    0.60
   2   2  10    2.72    0.83
   2   2  10    2.84    0.96
   2   2  10    2.15    0.51
  -2  -2 -10    3.17    0.42
   2   1  10   11.07    1.24
   2   1  10    8.13    0.95
  -2  -1 -10   12.57    0.67
  -2  -1 -10   11.37    0.78
   2   0  10   14.93    1.09
   2   0  10   14.27    1.24
  -2   0 -10   17.36    0.79
  -2   0 -10   15.32    0.86
   2  -1  10   10.47    0.98
   2  -1  10    9.88    0.83
  -2   1 -10   10.62    0.71
  -2   1 -10   13.18    0.68
   2  -2  10    2.33    0.46
   2  -2  10    2.36    0.55
  -2   2 -10    3.08    0.43
  -2   2 -10    2.80    0.33
   2  -3  10    0.02    0.39
   2  -3  10    0.20    0.31
  -2   3 -10    0.86    0.30
   2  -4  10   -0.39    0.34
  -2   4 -10    0.11    0.26
  -2   5 -10    0.12    0.25
   1   8  10   -0.79    0.69
   1   8  10    1.34    0.87
  -1  -8 -10    0.58    0.72
   1   7  10    0.66    0.78
   1   7  10    0.49    0.72
   1   7  10   -0.71    0.66
  -1  -7 -10    0.49    0.68
   1   6  10    0.12    0.64
   1   6  10    0.21    0.77
   1   6  10   -1.01    0.61
  -1  -6 -10    1.61    0.96
   1   5  10    1.10    0.84
   1   5  10   -0.05    0.62
   1   4  10    0.67    0.71
   1   4  10    0.14    0.78
   1   4  10   -0.26    0.58
   1   3  10    2.65    0.67
   1   3  10    3.50    0.89
   1   3  10    2.30    0.93
  -1  -3 -10    3.09    0.39
   1   2  10    7.19    1.01
   1   2  10    8.52    0.84
   1   2  10    7.96    1.17
   1   2  10    9.17    0.89
  -1  -2 -10    8.98    0.61
  -1  -2 -10    7.83    0.77
   1   1  10    7.46    0.94
   1   1  10    9.00    1.11
  -1  -1 -10    9.94    0.73
  -1  -1 -10   10.93    0.65
   1   0  10    2.61    0.71
   1   0  10    1.98    0.57
  -1   0 -10    2.36    0.43
  -1   0 -10    3.39    0.40
   1  -1  10    8.71    0.92
   1  -1  10    8.72    0.78
  -1   1 -10    8.41    0.64
  -1   1 -10    8.87    0.59
   1  -2  10    6.93    0.68
   1  -2  10    6.72    0.72
  -1   2 -10    8.47    0.61
  -1   2 -10    7.40    0.47
   1  -3  10    1.73    0.40
   1  -3  10    2.20    0.50
  -1   3 -10    2.38    0.39
   1  -4  10   -0.11    0.37
   1  -4  10   -0.26    0.30
  -1   4 -10    0.18    0.25
   1  -5  10    0.19    0.41
   1  -5  10    0.42    0.39
   1  -6  10    0.19    0.53
   0   8  10    1.17    0.87
   0   8  10    0.00    0.61
   0  -8 -10    0.94    0.76
   0   7  10   -1.89    0.58
   0   7  10    0.20    0.58
   0   7  10    1.46    0.92
   0  -7 -10   -0.13    0.62
   0   6  10    1.08    0.64
   0   6  10    1.34    0.83
   0   6  10    1.01    0.68
   0  -6 -10    2.73    0.80
   0   5  10    4.72    0.79
   0   5  10    3.13    0.78
   0   5  10    4.30    1.00
   0  -5 -10    4.60    0.81
   0   4  10    0.36    0.74
   0   4  10   -0.67    0.76
   0   4  10    0.08    0.59
   0   3  10    0.73    0.60
   0   3  10   -0.41    0.72
   0   3  10   -0.09    0.78
   0  -3 -10   -0.01    0.23
   0   2  10   -0.07    0.68
   0   2  10    0.61    0.77
   0   2  10    1.25    0.47
   0  -2 -10    0.06    0.35
   0  -2 -10    0.40    0.26
   0   1  10    1.37    0.70
   0   1  10    0.73    0.30
   0   1  10    1.14    0.64
   0  -1 -10    1.07    0.32
   0  -1 -10    0.89    0.37
   0   0  10   14.56    1.12
   0   0  10   13.93    1.02
   0   0 -10   15.99    0.83
   0   0 -10   14.32    0.69
   0  -1  10    0.80    0.41
   0  -1  10    1.27    0.53
   0   1 -10    1.02    0.29
   0   1 -10    1.45    0.37
   0  -2  10    0.38    0.42
   0  -2  10    0.37    0.33
   0   2 -10    0.02    0.27
   0   2 -10    0.53    0.22
   0  -3  10   -0.14    0.40
   0  -3  10    0.06    0.31
   0   3 -10    0.31    0.27
   0  -4  10    0.01    0.39
   0  -4  10   -0.44    0.30
   0   4 -10   -0.12    0.24
   0  -5  10    3.31    0.55
   0  -5  10    3.67    0.61
   0  -6  10    1.09    0.51
   0  -6  10    0.66    0.48
   0  -7  10   -0.10    0.46
  -1   8  10    0.78    0.88
  -1   8  10   -0.72    0.54
   1  -8 -10    0.77    0.78
  -1   7  10    2.80    0.97
  -1   7  10   -0.55    0.65
  -1   7  10   -0.49    0.58
   1  -7 -10    0.64    0.71
  -1   6  10   -1.77    0.58
  -1   6  10    0.45    0.83
  -1   6  10   -0.50    0.53
   1  -6 -10    0.68    0.67
  -1   5  10    0.67    0.57
  -1   5  10    1.22    0.67
  -1   5  10    1.38    0.87
   1  -5 -10    2.76    0.72
  -1   4  10    2.45    0.88
  -1   4  10    2.06    0.89
  -1   4  10    3.09    0.72
  -1   4  10    2.13    0.66
   1  -4 -10    3.48    0.73
  -1   3  10    0.48    0.79
  -1   3  10    1.31    0.64
  -1   3  10    0.91    0.81
   1  -3 -10    0.67    0.58
   1  -3 -10    0.94    0.26
  -1   2  10   -0.76    0.61
  -1   2  10   -0.16    0.41
  -1   2  10   -0.13    0.65
   1  -2 -10   -0.18    0.30
   1  -2 -10   -0.14    0.23
  -1   1  10    0.58    0.66
  -1   1  10    0.75    0.63
  -1   1  10    0.89    0.29
   1  -1 -10    0.69    0.28
   1  -1 -10    0.43    0.33
  -1   0  10    0.79    0.53
  -1   0  10    0.26    0.44
   1   0 -10    0.40    0.28
   1   0 -10    0.72    0.34
  -1  -1  10    0.65    0.40
  -1  -1  10    1.39    0.50
   1   1 -10    0.73    0.32
   1   1 -10    0.35    0.24
  -1  -2  10   -0.05    0.38
  -1  -2  10   -0.01    0.31
   1   2 -10   -0.07    0.19
   1   2 -10    0.02    0.27
  -1  -3  10    0.74    0.36
  -1  -3  10    0.53    0.42
   1   3 -10    0.63    0.29
  -1  -4  10    2.20    0.52
  -1  -4  10    1.38    0.43
   1   4 -10    2.52    0.38
  -1  -5  10    1.56    0.51
  -1  -5  10    0.99    0.44
  -1  -6  10   -0.48    0.41
  -1  -7  10    0.00    0.46
  -1  -8  10   -0.29    0.55
  -2   8  10   -2.14    0.66
  -2   8  10   -0.81    0.58
  -2   8  10    0.30    0.93
   2  -8 -10   -1.16    0.71
  -2   7  10   -0.70    0.56
  -2   7  10   -0.49    0.65
  -2   7  10    1.11    0.96
   2  -7 -10   -0.02    0.75
  -2   6  10   -0.65    0.63
  -2   6  10    0.98    0.86
  -2   6  10   -0.38    0.57
   2  -6 -10   -0.29    0.65
  -2   5  10    1.75    0.69
  -2   5  10    1.13    0.62
  -2   5  10    0.16    0.90
  -2   5  10    0.43    0.83
   2  -5 -10    0.48    0.67
  -2   4  10    0.74    0.82
  -2   4  10   -0.07    0.64
  -2   4  10    0.06    0.82
  -2   4  10    0.26    0.61
   2  -4 -10    0.27    0.61
  -2   3  10    0.47    0.51
  -2   3  10   -0.62    0.71
  -2   3  10   -0.22    0.75
  -2   3  10    0.00    0.56
  -2   3  10    0.61    0.62
   2  -3 -10    0.06    0.19
  -2   2  10   -0.31    0.63
  -2   2  10    0.24    0.66
  -2   2  10    0.03    0.41
   2  -2 -10    0.06    0.34
   2  -2 -10    0.06    0.25
  -2   1  10    0.36    0.26
  -2   1  10    0.56    0.56
  -2   1  10   -0.11    0.53
   2  -1 -10   -0.06    0.29
   2  -1 -10   -0.08    0.24
  -2   0  10   17.49    1.04
  -2   0  10   18.36    1.10
   2   0 -10   18.22    0.91
   2   0 -10   20.28    0.83
  -2  -1  10    0.27    0.41
  -2  -1  10   -0.16    0.35
   2   1 -10    0.13    0.29
   2   1 -10    0.00    0.24
  -2  -2  10    0.11    0.32
  -2  -2  10   -0.02    0.37
   2   2 -10    0.18    0.21
   2   2 -10   -0.09    0.25
  -2  -3  10   -0.11    0.31
  -2  -3  10    0.49    0.39
   2   3 -10   -0.31    0.25
  -2  -4  10    0.62    0.41
  -2  -4  10    0.58    0.40
   2   4 -10    0.72    0.32
  -2  -5  10    0.75    0.47
  -2  -5  10    0.93    0.44
  -2  -6  10   -0.51    0.42
  -2  -7  10   -0.21    0.46
  -2  -8  10   -0.32    0.51
  -3   8  10    2.15    1.15
  -3   8  10    0.13    0.67
  -3   8  10   -1.03    0.72
   3  -8 -10   -1.41    0.82
  -3   7  10    1.20    1.04
  -3   7  10   -1.59    0.66
  -3   7  10   -0.20    0.61
   3  -7 -10   -0.50    0.78
  -3   6  10   -0.16    0.59
  -3   6  10   -0.46    0.65
  -3   6  10    0.67    0.96
   3  -6 -10   -0.43    0.71
  -3   5  10   -0.12    0.89
  -3   5  10   -0.81    0.63
  -3   5  10   -0.30    0.80
  -3   5  10   -0.24    0.54
   3  -5 -10   -0.46    0.68
  -3   4  10    1.11    0.83
  -3   4  10    0.88    0.67
  -3   4  10    0.29    0.85
  -3   4  10    0.99    0.64
  -3   3  10    1.36    0.62
  -3   3  10    0.39    0.52
  -3   3  10    0.87    0.80
  -3   3  10   -0.59    0.71
   3  -3 -10    0.05    0.18
  -3   2  10    0.36    0.64
  -3   2  10    0.42    0.41
  -3   2  10    0.01    0.63
   3  -2 -10    0.05    0.23
  -3   1  10    0.02    0.53
  -3   1  10   -0.15    0.47
  -3   1  10    0.41    0.25
   3  -1 -10   -0.05    0.25
   3  -1 -10   -0.36    0.29
  -3   0  10    0.17    0.42
  -3   0  10   -0.07    0.44
   3   0 -10   -0.30    0.29
   3   0 -10   -0.16    0.25
  -3  -1  10   -0.06    0.37
  -3  -1  10    0.13    0.39
   3   1 -10    0.03    0.29
   3   1 -10   -0.10    0.24
  -3  -2  10    0.14    0.36
  -3  -2  10    0.04    0.34
   3   2 -10    0.54    0.26
   3   2 -10    0.16    0.29
  -3  -3  10   -0.49    0.35
  -3  -3  10   -0.10    0.33
   3   3 -10    0.32    0.30
  -3  -4  10    0.50    0.40
  -3  -4  10    0.29    0.38
   3   4 -10    0.83    0.32
  -3  -5  10   -0.51    0.61
  -3  -5  10   -0.24    0.37
   3   5 -10    0.10    0.28
  -3  -6  10   -0.32    0.45
  -3  -7  10   -0.04    0.49
  -3  -8  10    1.13    0.64
  -4   8  10   -0.66    0.66
  -4   8  10   -1.08    1.03
  -4   8  10   -0.31    1.18
   4  -8 -10   -2.85    0.82
  -4   7  10   -0.94    0.68
  -4   7  10   -0.55    1.03
  -4   7  10   -0.99    0.57
  -4   6  10    1.57    1.10
  -4   6  10   -1.19    0.56
  -4   6  10   -0.10    0.72
  -4   5  10   -0.32    0.58
  -4   5  10   -1.10    0.66
  -4   5  10   -1.13    0.88
  -4   5  10   -1.61    0.77
  -4   4  10   -0.09    0.58
  -4   4  10    0.12    0.68
  -4   4  10    0.48    0.61
  -4   4  10    0.48    0.86
  -4   4  10   -0.75    0.77
  -4   3  10    4.09    0.65
  -4   3  10    3.55    0.86
  -4   3  10    2.73    0.70
  -4   3  10    5.69    0.99
   4  -3 -10    4.82    0.40
  -4   2  10    0.56    0.66
  -4   2  10    0.98    0.41
  -4   2  10    0.92    0.62
   4  -2 -10    1.21    0.28
  -4   1  10    0.59    0.27
  -4   1  10    1.45    0.58
  -4   1  10    0.83    0.50
   4  -1 -10    0.67    0.30
   4  -1 -10    0.99    0.39
  -4   0  10    4.95    0.67
  -4   0  10    4.71    0.63
   4   0 -10    5.28    0.51
   4   0 -10    4.87    0.56
  -4  -1  10    0.52    0.39
  -4  -1  10    0.35    0.40
   4   1 -10    0.83    0.35
   4   1 -10    0.82    0.29
  -4  -2  10    0.95    0.42
  -4  -2  10    0.37    0.38
   4   2 -10    0.82    0.34
   4   2 -10    1.12    0.30
  -4  -3  10    3.61    0.58
  -4  -3  10    3.42    0.56
   4   3 -10    4.83    0.54
   4   3 -10    3.77    0.40
  -4  -4  10    0.06    0.36
  -4  -4  10    0.34    0.39
   4   4 -10    0.17    0.30
  -4  -5  10   -0.01    0.40
   4   5 -10    0.01    0.30
  -4  -6  10   -0.46    0.41
   4   6 -10    0.25    0.33
  -4  -7  10   -0.61    0.48
   4   7 -10    0.34    0.33
  -4  -8  10   -0.38    0.54
  -5   8  10    0.08    0.71
  -5   7  10    0.35    0.67
  -5   7  10   -0.96    0.76
  -5   6  10   -0.41    1.03
  -5   6  10   -0.53    0.60
  -5   6  10    0.74    0.79
  -5   5  10   -1.49    0.65
  -5   5  10   -1.10    0.91
  -5   5  10   -1.22    0.68
  -5   5  10    0.00    0.60
  -5   5  10   -0.80    0.83
  -5   4  10   -0.41    0.74
  -5   4  10   -0.20    0.59
  -5   4  10    0.15    0.61
  -5   4  10   -0.37    0.82
  -5   3  10    2.91    0.84
  -5   3  10    2.95    0.58
  -5   3  10    3.27    0.83
  -5   3  10    3.65    0.92
  -5   2  10    0.12    0.37
  -5   2  10   -0.19    0.62
  -5   2  10    0.03    0.54
   5  -2 -10    0.61    0.26
  -5   1  10    2.14    0.60
  -5   1  10    2.61    0.36
  -5   1  10    2.64    0.59
   5  -1 -10    3.02    0.50
   5  -1 -10    2.86    0.39
  -5   0  10    7.29    0.75
  -5   0  10    6.43    0.71
   5   0 -10    6.10    0.57
   5   0 -10    6.80    0.64
  -5  -1  10    2.62    0.53
  -5  -1  10    2.49    0.56
   5   1 -10    2.53    0.47
   5   1 -10    2.80    0.43
  -5  -2  10   -0.01    0.36
  -5  -2  10   -0.11    0.40
   5   2 -10    0.19    0.32
   5   2 -10    0.12    0.29
  -5  -3  10    2.38    0.52
  -5  -3  10    2.03    0.51
   5   3 -10    3.41    0.42
   5   3 -10    3.33    0.48
  -5  -4  10    0.02    0.39
  -5  -4  10    0.53    0.42
   5   4 -10    0.83    0.35
  -5  -5  10    0.01    0.41
   5   5 -10    0.15    0.30
  -5  -6  10   -0.17    0.42
   5   6 -10    0.25    0.31
  -5  -7  10    0.31    0.55
   5   7 -10    0.49    0.33
  -5  -8  10    0.05    0.63
   5   8 -10    0.07    0.30
  -6   7  10   -0.93    0.86
  -6   7  10    0.43    0.69
  -6   6  10   -1.37    0.73
  -6   6  10    0.83    0.70
  -6   6  10    0.11    0.81
  -6   5  10    1.39    0.99
  -6   5  10    2.35    1.17
  -6   5  10    1.69    0.76
  -6   5  10    2.53    0.82
  -6   4  10   -0.79    0.74
  -6   4  10   -0.82    0.69
  -6   4  10    0.26    0.60
  -6   4  10    0.43    0.56
  -6   3  10   -0.19    0.58
  -6   3  10   -0.72    0.65
  -6   3  10   -0.04    0.44
  -6   2  10   19.51    0.90
  -6   2  10   18.86    1.25
  -6   2  10   17.95    1.16
   6  -2 -10   18.37    0.80
  -6   1  10    6.20    0.74
  -6   1  10    6.00    0.50
  -6   1  10    5.66    0.73
   6  -1 -10    5.82    0.56
  -6   0  10   -0.24    0.39
  -6   0  10   -0.36    0.44
  -6   0  10    0.13    0.26
   6   0 -10    0.49    0.30
   6   0 -10    0.02    0.34
  -6  -1  10    5.62    0.68
  -6  -1  10    6.00    0.74
   6   1 -10    5.58    0.66
   6   1 -10    5.75    0.56
  -6  -2  10   17.09    1.03
  -6  -2  10   18.54    1.08
   6   2 -10   20.13    1.01
   6   2 -10   18.40    0.91
  -6  -3  10    0.01    0.38
  -6  -3  10    0.14    0.39
  -6  -3  10   -0.04    0.33
   6   3 -10   -0.27    0.29
   6   3 -10    0.58    0.35
  -6  -4  10   -0.01    0.40
  -6  -4  10   -0.23    0.40
   6   4 -10    0.31    0.35
   6   4 -10    0.07    0.38
  -6  -5  10    2.34    0.63
   6   5 -10    2.56    0.48
  -6  -6  10   -0.10    0.42
   6   6 -10    0.50    0.36
  -6  -7  10   -0.35    0.49
   6   7 -10    0.43    0.35
  -7   7  10   -0.23    0.66
  -7   6  10   -0.05    0.79
  -7   6  10   -0.06    0.63
  -7   5  10    0.27    0.60
  -7   5  10   -0.68    0.63
  -7   4  10    1.12    0.61
  -7   3  10    0.78    0.47
  -7   3  10   -1.06    0.54
  -7   3  10   -0.50    0.61
  -7   2  10    2.38    0.40
  -7   2  10    1.36    0.56
  -7   2  10    2.12    0.64
   7  -2 -10    2.03    0.35
  -7   1  10    0.78    0.56
  -7   1  10   -0.85    0.42
  -7   1  10    0.54    0.26
   7  -1 -10    0.75    0.31
  -7   0  10   23.48    1.27
  -7   0  10   24.06    1.19
   7   0 -10   23.79    1.06
  -7  -1  10    0.34    0.45
  -7  -1  10    0.39    0.49
   7   1 -10    0.92    0.36
   7   1 -10    0.24    0.36
  -7  -2  10    2.12    0.55
  -7  -2  10    1.62    0.52
   7   2 -10    1.87    0.47
   7   2 -10    2.42    0.42
  -7  -3  10    0.33    0.68
  -7  -3  10    0.27    0.40
  -7  -3  10    0.04    0.42
   7   3 -10    0.76    0.40
   7   3 -10    0.56    0.33
  -7  -4  10    0.95    0.50
  -7  -4  10    1.01    0.46
   7   4 -10    1.77    0.41
   7   4 -10    1.25    0.43
  -7  -5  10   -0.01    0.43
  -7  -5  10   -0.27    0.41
   7   5 -10    0.51    0.37
  -7  -6  10    0.35    0.52
   7   6 -10    0.26    0.36
  -7  -7  10    0.21    0.59
   7   7 -10    0.23    0.40
  -8   6  10   -0.28    0.61
  -8   5  10    0.46    1.01
  -8   5  10    0.72    0.65
  -8   4  10    0.86    0.57
  -8   3  10    0.90    0.44
  -8   2  10    1.02    0.34
  -8   1  10    4.27    0.69
  -8   1  10    4.99    0.50
  -8   1  10    3.68    0.72
   8  -1 -10    4.49    0.52
  -8   0  10   27.62    1.33
  -8   0  10   29.01    1.38
   8   0 -10   28.98    1.22
  -8  -1  10    4.17    0.66
  -8  -1  10    4.00    0.68
   8   1 -10    4.90    0.59
   8   1 -10    4.27    0.81
  -8  -2  10   -0.05    0.44
  -8  -2  10    0.68    0.54
   8   2 -10    0.48    0.37
   8   2 -10    1.02    0.42
  -8  -3  10    1.13    0.48
  -8  -3  10    0.76    0.55
   8   3 -10    0.86    0.38
   8   3 -10    0.82    0.41
  -8  -4  10    0.07    0.50
  -8  -4  10    0.78    0.44
   8   4 -10    0.98    0.41
   8   4 -10    0.28    0.34
  -8  -5  10   -0.27    0.45
  -8  -5  10    0.38    0.45
   8   5 -10   -0.55    0.34
   8   5 -10    0.41    0.35
  -8  -6  10   -0.34    0.46
  -8  -6  10   -0.54    0.44
   8   6 -10    0.19    0.43
  -9   4  10   -0.03    0.45
  -9   3  10    1.38    0.42
  -9   2  10    0.40    0.32
  -9   1  10    0.48    0.27
   9  -1 -10   -0.09    0.30
   9   0 -10    0.39    0.36
  -9  -1  10   -0.16    0.51
  -9  -1  10   -0.72    0.44
   9   1 -10   -0.19    0.35
  -9  -2  10   -0.02    0.53
   9   2 -10   -0.25    0.35
  -9  -3  10    0.30    0.45
  -9  -3  10    1.57    0.63
   9   3 -10    1.14    0.41
   9   3 -10    1.01    0.49
  -9  -4  10    0.00    0.54
  -9  -4  10   -0.28    0.38
   9   4 -10    0.03    0.38
   9   4 -10    0.66    0.45
  -9  -5  10    0.96    0.53
  -9  -5  10    1.45    0.67
   9   5 -10    1.72    0.48
   9   5 -10    1.37    0.53
  -9  -6  10   -0.47    0.59
  -9  -6  10    0.47    0.53
   9   6 -10   -0.04    0.44
 -10   3  10    1.16    0.45
 -10   2  10    1.02    0.35
 -10   1  10    0.28    0.27
  10   0 -10   -0.16    0.34
  10   1 -10    0.07    0.40
 -10  -2  10    0.24    1.03
  10   2 -10    0.18    0.39
 -10  -3  10   -0.06    0.58
 -10  -3  10   -0.05    0.46
  10   3 -10    0.06    0.56
 -10  -4  10    0.79    0.55
 -10  -4  10    0.30    0.64
  10   4 -10    0.56    0.52
 -10  -5  10    0.58    0.69
 -10  -5  10    0.33    0.52
  10   5 -10    0.27    0.50
  11   0 -10    1.82    0.48
  11   1 -10    0.21    0.47
 -11  -3  10   -0.10    0.49
  -7   1 -11    0.35    0.38
  -7   2 -11   -0.04    0.34
   6   4  11    0.39    1.16
  -6  -3 -11    0.39    0.35
  -6  -2 -11    0.55    0.35
  -6  -1 -11   -0.46    0.33
  -6   0 -11   -0.07    0.33
  -6   1 -11   -0.18    0.32
  -6   1 -11    0.17    0.33
  -6   2 -11    0.07    0.31
  -6   2 -11    0.54    0.36
  -6   3 -11   -0.05    0.31
  -6   4 -11   -0.06    0.30
   5   5  11    1.13    1.09
   5   4  11    0.30    1.04
   5   3  11    0.40    1.05
  -5  -3 -11    0.17    0.33
   5   2  11   -1.69    0.88
  -5  -2 -11    0.09    0.29
  -5  -1 -11   -0.04    0.33
  -5   0 -11    0.25    0.34
  -5   0 -11    0.32    0.33
  -5   1 -11    0.25    0.33
  -5   1 -11    0.27    0.33
  -5   2 -11   -0.11    0.30
  -5   2 -11   -0.09    0.31
  -5   3 -11    0.12    0.28
  -5   4 -11    0.43    0.34
  -5   5 -11    0.25    0.33
   4   6  11    0.15    1.00
   4   5  11   -0.61    0.70
   4   4  11    0.19    0.98
   4   4  11   -0.69    0.64
   4   3  11    0.29    1.03
  -4  -3 -11    0.42    0.31
   4   2  11    0.07    0.96
   4   2  11   -0.86    0.74
  -4  -2 -11    0.96    0.36
   4   1  11    0.49    0.85
  -4  -1 -11    0.71    0.33
   4   0  11   -0.88    0.59
  -4   0 -11   -0.15    0.29
  -4   0 -11    0.25    0.33
  -4   1 -11    0.46    0.33
  -4   1 -11    0.90    0.34
  -4   2 -11    0.87    0.33
  -4   2 -11    0.39    0.32
  -4   3 -11    0.47    0.31
  -4   4 -11   -0.07    0.26
  -4   5 -11   -0.05    0.27
  -4   6 -11    0.20    0.31
   3   6  11    1.23    1.05
   3   5  11    0.43    0.99
   3   5  11   -0.67    0.67
   3   4  11   -0.70    0.64
   3   4  11    1.13    0.97
   3   3  11   -0.04    0.59
   3   3  11    0.32    0.97
  -3  -3 -11    0.23    0.30
   3   2  11    1.01    0.94
   3   2  11    1.11    0.77
  -3  -2 -11    2.83    0.45
   3   1  11    1.04    0.66
   3   1  11    0.25    0.82
  -3  -1 -11    1.56    0.36
  -3  -1 -11    1.75    0.46
   3   0  11   -0.01    0.64
   3   0  11   -0.84    0.42
  -3   0 -11   -0.21    0.28
  -3   0 -11    0.14    0.35
   3  -1  11    0.93    0.57
   3  -1  11    0.72    0.71
  -3   1 -11    1.50    0.37
  -3   1 -11    0.65    0.32
   3  -2  11    1.26    0.51
  -3   2 -11    1.66    0.34
  -3   2 -11    1.21    0.37
  -3   3 -11    0.17    0.29
  -3   4 -11    0.16    0.28
  -3   5 -11    0.67    0.31
   2   7  11    1.53    1.01
   2   6  11   -2.06    0.91
   2   6  11    1.63    1.03
   2   5  11    0.56    0.94
   2   5  11   -1.20    0.65
   2   4  11    2.23    1.03
   2   4  11    0.53    0.66
   2   3  11    0.06    0.60
   2   3  11    0.44    0.95
  -2  -3 -11   -0.06    0.27
   2   2  11   -0.18    0.89
   2   2  11   -0.35    0.66
  -2  -2 -11    0.35    0.31
   2   1  11   -0.27    0.57
   2   1  11   -0.38    0.76
  -2  -1 -11    0.54    0.31
  -2  -1 -11    0.08    0.36
   2   0  11   -0.64    0.63
   2   0  11   -0.77    0.43
  -2   0 -11    0.22    0.32
  -2   0 -11    0.18    0.30
   2  -1  11   -0.27    0.54
   2  -1  11   -0.03    0.39
  -2   1 -11   -0.20    0.27
  -2   1 -11   -0.06    0.30
   2  -2  11   -0.35    0.32
   2  -2  11    0.04    0.44
  -2   2 -11    0.49    0.26
  -2   2 -11    0.02    0.28
   2  -3  11   -0.06    0.42
  -2   3 -11    0.08    0.27
   2  -4  11    0.87    0.69
  -2   4 -11    0.91    0.32
  -2   5 -11    0.25    0.30
   1   7  11    0.08    0.90
   1   6  11    1.93    0.99
   1   6  11   -0.91    0.71
   1   5  11    0.06    0.71
   1   5  11    0.86    0.95
   1   4  11    1.32    0.93
   1   4  11    0.03    0.65
   1   3  11   -0.01    0.57
   1   3  11   -0.76    0.72
   1   3  11    0.48    0.89
  -1  -3 -11    0.25    0.28
   1   2  11   -0.51    0.64
   1   2  11    1.03    0.85
   1   2  11   -0.12    0.41
  -1  -2 -11    0.30    0.30
   1   1  11    2.35    0.84
   1   1  11    1.61    0.69
  -1  -1 -11    1.85    0.44
  -1  -1 -11    2.63    0.42
   1   0  11   -0.51    0.45
   1   0  11   -0.22    0.58
  -1   0 -11   -0.17    0.27
  -1   0 -11    0.63    0.37
   1  -1  11    1.30    0.59
   1  -1  11    1.34    0.47
  -1   1 -11    1.78    0.35
  -1   1 -11    2.03    0.43
   1  -2  11    0.01    0.34
   1  -2  11   -0.37    0.41
  -1   2 -11    0.26    0.25
  -1   2 -11    0.20    0.31
   1  -3  11    0.10    0.41
   1  -3  11   -0.12    0.32
  -1   3 -11    0.11    0.30
   1  -4  11    0.12    0.35
   1  -4  11    0.75    0.45
  -1   4 -11    0.60    0.30
   1  -5  11    0.17    0.46
  -1   5 -11    0.50    0.30
   0   7  11    0.87    1.00
   0   6  11    0.22    0.73
   0   6  11    0.78    0.86
   0   5  11   -0.32    0.70
   0   5  11    0.58    0.92
   0   4  11    0.14    0.86
   0   4  11    0.10    0.68
   0   3  11    5.56    0.75
   0   3  11    7.61    1.16
   0   3  11    7.52    1.18
   0   3  11    7.39    0.84
   0  -3 -11    8.61    0.61
   0   2  11    1.97    0.50
   0   2  11    0.94    0.74
   0   2  11    1.84    0.90
   0  -2 -11    2.68    0.40
   0   1  11    0.65    0.70
   0   1  11   -0.08    0.58
   0  -1 -11   -0.10    0.28
   0  -1 -11   -0.14    0.34
   0   0  11   -0.35    0.44
   0   0  11    0.19    0.59
   0   0 -11    0.09    0.28
   0   0 -11    0.09    0.33
   0  -1  11   -0.28    0.47
   0  -1  11   -0.28    0.38
   0   1 -11   -0.39    0.28
   0   1 -11   -0.44    0.26
   0  -2  11    1.48    0.43
   0  -2  11    2.79    0.60
   0   2 -11    2.23    0.34
   0   2 -11    2.24    0.44
   0  -3  11    4.78    0.59
   0  -3  11    6.55    0.74
   0   3 -11    6.92    0.59
   0  -4  11   -0.19    0.36
   0  -4  11    0.18    0.45
   0   4 -11    0.31    0.28
   0  -5  11   -0.12    0.46
   0  -5  11   -0.10    0.37
   0   5 -11    0.21    0.29
   0  -6  11   -0.01    0.48
   0  -7  11   -0.14    0.51
  -1   8  11   -0.01    0.97
  -1   8  11   -1.23    0.60
   1  -8 -11   -0.44    0.80
  -1   7  11    0.67    0.90
  -1   7  11   -1.86    0.79
  -1   7  11    0.17    0.66
   1  -7 -11    0.18    0.76
  -1   6  11   -0.34    0.73
  -1   6  11    1.18    0.98
  -1   6  11    0.18    0.86
   1  -6 -11    1.94    1.18
  -1   5  11    0.26    0.71
  -1   5  11    0.71    0.86
  -1   4  11    0.14    0.68
  -1   4  11    0.15    0.88
  -1   3  11    1.71    0.88
  -1   3  11    1.25    0.81
  -1   3  11    1.76    0.60
  -1   3  11    1.55    0.67
   1  -3 -11    2.75    0.37
  -1   2  11    3.24    0.82
  -1   2  11    2.20    0.51
  -1   2  11    2.18    0.82
   1  -2 -11    2.99    0.41
  -1   1  11   -0.22    0.56
  -1   1  11    0.83    0.70
   1  -1 -11    0.78    0.40
   1  -1 -11    0.40    0.30
  -1   0  11   -0.18    0.46
  -1   0  11    0.41    0.56
   1   0 -11   -0.19    0.27
   1   0 -11    0.08    0.34
  -1  -1  11    0.91    0.53
  -1  -1  11    0.52    0.42
   1   1 -11    0.76    0.29
   1   1 -11    1.12    0.39
  -1  -2  11    2.85    0.59
  -1  -2  11    1.59    0.45
   1   2 -11    2.84    0.36
   1   2 -11    2.89    0.45
  -1  -3  11    3.09    0.54
  -1  -3  11    2.11    0.55
   1   3 -11    2.19    0.42
  -1  -4  11    0.25    0.42
  -1  -4  11    0.26    0.39
   1   4 -11    0.79    0.31
  -1  -5  11    1.58    0.57
   1   5 -11    1.23    0.34
  -1  -6  11    0.50    0.52
  -1  -7  11   -0.36    0.52
  -1  -8  11   -0.80    0.52
  -2   8  11    1.44    1.17
  -2   8  11   -0.68    0.64
   2  -8 -11   -0.65    0.84
  -2   7  11   -1.84    0.70
  -2   7  11   -0.35    0.62
  -2   7  11   -1.49    0.90
   2  -7 -11   -1.41    0.71
  -2   6  11   -0.17    0.92
  -2   6  11   -0.93    0.71
  -2   6  11   -0.76    0.58
   2  -6 -11   -1.20    0.70
  -2   5  11    0.14    0.88
  -2   5  11    0.81    1.08
  -2   5  11    1.26    0.77
   2  -5 -11    0.32    0.72
  -2   4  11    0.11    0.93
  -2   4  11   -0.41    0.64
  -2   4  11    0.08    0.83
  -2   3  11    2.48    0.89
  -2   3  11    1.44    0.82
  -2   3  11    1.05    0.56
   2  -3 -11    1.68    0.31
  -2   2  11    0.08    0.40
  -2   2  11    0.34    0.70
  -2   2  11    0.39    0.68
   2  -2 -11    0.08    0.27
  -2   1  11    0.98    0.59
  -2   1  11    0.71    0.25
  -2   1  11    1.02    0.61
   2  -1 -11    0.32    0.35
   2  -1 -11    0.69    0.32
  -2   0  11    0.32    0.48
  -2   0  11   -0.52    0.42
   2   0 -11   -0.12    0.28
   2   0 -11    0.06    0.32
  -2  -1  11    0.49    0.43
  -2  -1  11    0.76    0.45
   2   1 -11    0.84    0.30
   2   1 -11    0.15    0.33
  -2  -2  11   -0.37    0.31
  -2  -2  11    0.11    0.41
   2   2 -11    0.23    0.24
   2   2 -11    0.19    0.32
  -2  -3  11    1.66    0.51
  -2  -3  11    2.31    0.52
   2   3 -11    1.61    0.40
  -2  -4  11    0.18    0.41
  -2  -4  11   -0.05    0.38
   2   4 -11    0.02    0.29
  -2  -5  11    1.00    0.51
   2   5 -11    0.83    0.35
  -2  -6  11   -0.60    0.45
   2   6 -11    0.04    0.29
  -2  -7  11    0.07    0.53
  -2  -8  11    0.06    0.59
  -3   8  11    1.53    1.24
  -3   8  11   -1.22    0.63
   3  -8 -11   -1.83    0.81
  -3   7  11    0.13    1.08
  -3   7  11   -0.25    0.77
  -3   7  11   -0.95    0.59
   3  -7 -11   -1.91    0.75
  -3   6  11    0.17    0.79
  -3   6  11    0.20    0.67
  -3   6  11    0.10    1.03
   3  -6 -11   -2.00    0.70
  -3   5  11   -0.73    0.71
  -3   5  11   -0.73    0.86
  -3   5  11   -0.76    0.57
  -3   4  11   -0.70    0.78
  -3   4  11    0.77    0.71
  -3   4  11    0.46    0.87
  -3   4  11   -0.26    0.62
  -3   3  11   -0.45    0.70
  -3   3  11    0.49    0.75
  -3   3  11    0.73    0.55
   3  -3 -11    0.11    0.21
  -3   2  11    0.33    0.68
  -3   2  11   -0.32    0.37
  -3   2  11    0.06    0.67
   3  -2 -11   -0.06    0.26
  -3   1  11    1.43    0.29
  -3   1  11    1.82    0.63
  -3   1  11    1.43    0.59
   3  -1 -11    1.65    0.44
   3  -1 -11    1.63    0.37
  -3   0  11   -0.10    0.47
  -3   0  11   -0.39    0.42
   3   0 -11   -0.13    0.28
   3   0 -11    0.30    0.35
  -3  -1  11    0.30    0.41
  -3  -1  11    0.77    0.43
   3   1 -11    1.52    0.36
   3   1 -11    1.54    0.41
  -3  -2  11   -0.09    0.36
  -3  -2  11    0.02    0.41
   3   2 -11    0.31    0.28
   3   2 -11   -0.38    0.29
  -3  -3  11   -0.30    0.36
  -3  -3  11    0.02    0.35
   3   3 -11   -0.16    0.30
  -3  -4  11    0.14    0.38
  -3  -4  11    0.30    0.42
   3   4 -11    0.25    0.31
  -3  -5  11   -0.41    0.40
   3   5 -11   -0.20    0.30
  -3  -6  11   -0.48    0.47
   3   6 -11    0.35    0.35
  -3  -7  11    0.08    0.55
  -3  -8  11   -0.51    0.55
  -4   8  11    0.38    0.75
  -4   7  11   -0.37    0.67
  -4   7  11   -2.32    0.84
  -4   7  11    0.89    1.17
  -4   6  11   -1.03    0.75
  -4   6  11   -1.29    1.01
  -4   6  11   -0.48    0.65
  -4   5  11   -0.41    0.61
  -4   5  11    0.01    0.71
  -4   5  11    1.14    1.04
  -4   5  11   -0.71    0.76
  -4   4  11    0.36    0.82
  -4   4  11   -1.01    0.59
  -4   4  11    0.40    0.88
  -4   3  11    2.70    0.59
  -4   3  11    1.81    0.81
  -4   3  11    1.72    0.82
   4  -3 -11    3.33    0.37
  -4   2  11    1.78    0.76
  -4   2  11    1.37    0.67
  -4   2  11    1.90    0.45
   4  -2 -11    1.90    0.33
  -4   1  11    0.64    0.55
  -4   1  11    0.20    0.23
  -4   1  11   -0.41    0.48
   4  -1 -11    0.27    0.37
   4  -1 -11    0.03    0.27
  -4   0  11   -0.04    0.42
  -4   0  11   -0.21    0.43
   4   0 -11   -0.30    0.30
   4   0 -11    0.03    0.28
  -4  -1  11    0.26    0.40
  -4  -1  11    0.00    0.39
   4   1 -11    0.14    0.29
   4   1 -11    0.35    0.34
  -4  -2  11    1.52    0.48
  -4  -2  11    1.89    0.52
   4   2 -11    2.53    0.40
   4   2 -11    1.96    0.43
  -4  -3  11    1.97    0.52
  -4  -3  11    2.22    0.55
   4   3 -11    3.06    0.39
   4   3 -11    2.78    0.48
  -4  -4  11    0.46    0.45
   4   4 -11    0.51    0.35
  -4  -5  11   -0.11    0.41
   4   5 -11   -0.10    0.32
  -4  -6  11    0.06    0.50
   4   6 -11    0.26    0.35
  -4  -7  11    0.10    0.54
   4   7 -11   -0.23    0.32
  -4  -8  11   -0.20    0.56
  -5   7  11   -0.31    0.68
  -5   6  11   -0.32    0.64
  -5   6  11   -1.37    0.78
  -5   6  11   -1.12    1.07
  -5   6  11   -2.09    0.76
  -5   5  11    0.09    0.65
  -5   5  11   -1.62    0.93
  -5   5  11   -0.79    0.70
  -5   4  11    1.18    0.66
  -5   4  11    1.74    0.86
  -5   4  11    2.24    0.97
  -5   3  11   -0.56    0.65
  -5   3  11   -1.13    0.69
  -5   3  11   -0.17    0.45
  -5   2  11   -0.80    0.49
  -5   2  11    0.23    0.63
  -5   2  11   -0.26    0.33
   5  -2 -11    0.13    0.26
  -5   1  11    1.13    0.56
  -5   1  11    1.74    0.61
  -5   1  11    1.47    0.30
   5  -1 -11    1.35    0.34
  -5   0  11    0.27    0.47
  -5   0  11   -0.10    0.44
   5   0 -11   -0.52    0.31
   5   0 -11    0.14    0.31
  -5  -1  11    1.52    0.55
  -5  -1  11    1.27    0.47
   5   1 -11    1.92    0.40
   5   1 -11    1.25    0.42
  -5  -2  11   -0.11    0.37
  -5  -2  11    0.04    0.40
   5   2 -11    0.36    0.32
   5   2 -11   -0.06    0.34
  -5  -3  11    0.30    0.42
  -5  -3  11   -0.54    0.37
   5   3 -11    0.11    0.32
   5   3 -11    0.26    0.30
  -5  -4  11    2.57    0.57
   5   4 -11    2.92    0.49
  -5  -5  11    0.13    0.46
   5   5 -11    0.10    0.33
  -5  -6  11   -0.11    0.52
   5   6 -11    0.06    0.32
  -5  -7  11    0.29    0.55
   5   7 -11    0.14    0.38
  -6   7  11    0.33    0.74
  -6   6  11   -1.21    0.76
  -6   6  11    0.06    0.66
  -6   5  11   -0.01    0.71
  -6   5  11   -0.50    0.93
  -6   4  11   -1.34    0.77
  -6   4  11   -0.08    0.55
  -6   4  11   -1.92    0.68
  -6   3  11    0.48    0.73
  -6   3  11   -0.26    0.43
  -6   3  11   -0.93    0.57
  -6   2  11    5.10    0.86
  -6   2  11    3.53    0.72
  -6   2  11    4.53    0.50
   6  -2 -11    4.65    0.47
  -6   1  11    0.71    0.54
  -6   1  11    0.99    0.58
  -6   1  11    1.58    0.30
   6  -1 -11    1.69    0.38
  -6   0  11    0.15    0.49
  -6   0  11   -0.94    0.40
   6   0 -11    0.08    0.29
   6   0 -11   -0.03    0.36
  -6  -1  11    0.31    0.45
  -6  -1  11    0.85    0.52
   6   1 -11    1.47    0.39
   6   1 -11    0.54    0.39
  -6  -2  11    3.94    0.64
  -6  -2  11    3.69    0.63
   6   2 -11    4.40    0.51
   6   2 -11    3.00    0.52
  -6  -3  11    0.05    0.39
   6   3 -11    0.02    0.31
   6   3 -11    0.44    0.36
  -6  -4  11   -0.47    0.40
   6   4 -11    0.50    0.35
  -6  -5  11    0.24    0.46
   6   5 -11    0.17    0.36
  -6  -6  11   -0.53    0.44
   6   6 -11    0.13    0.35
  -6  -7  11    0.74    0.59
   6   7 -11    0.16    0.36
  -7   5  11   -0.18    0.63
  -7   4  11   -0.18    0.53
  -7   3  11    0.18    0.41
  -7   3  11   -1.29    0.56
  -7   3  11   -0.67    0.62
  -7   2  11    0.87    0.35
  -7   2  11   -1.11    0.50
  -7   2  11   -0.41    0.57
   7  -2 -11    0.48    0.28
  -7   1  11    0.24    0.54
  -7   1  11    0.90    0.59
  -7   1  11    2.09    0.32
   7  -1 -11    1.50    0.38
  -7   0  11   -0.70    0.50
  -7   0  11   -0.52    0.44
   7   0 -11    0.65    0.36
  -7  -1  11    0.62    0.48
  -7  -1  11    0.69    0.49
   7   1 -11    1.34    0.46
   7   1 -11    1.37    0.38
  -7  -2  11    0.33    0.47
   7   2 -11    0.31    0.38
   7   2 -11    0.59    0.34
  -7  -3  11    0.02    0.45
   7   3 -11   -0.07    0.33
   7   3 -11    0.26    0.32
  -7  -4  11    0.24    0.44
   7   4 -11    0.11    0.35
   7   4 -11    0.09    0.34
  -7  -5  11   -0.34    0.41
   7   5 -11    0.36    0.37
  -7  -6  11    0.18    0.49
   7   6 -11    0.77    0.44
  -7  -7  11    0.00    0.57
   7   7 -11    0.54    0.49
  -8   4  11    0.40    0.53
  -8   3  11    0.44    0.38
  -8   2  11    0.83    0.33
  -8   1  11    2.37    0.62
  -8   1  11    2.87    0.36
  -8   1  11    1.56    0.66
   8  -1 -11    3.37    0.49
  -8   0  11   -0.86    0.44
  -8   0  11   -0.45    0.52
   8   0 -11   -0.25    0.32
  -8  -1  11    1.61    0.79
  -8  -1  11    2.68    0.67
   8   1 -11    3.64    0.52
  -8  -2  11    0.83    0.58
   8   2 -11    1.30    0.42
   8   2 -11    1.44    0.49
  -8  -3  11   -0.52    0.47
  -8  -3  11    0.13    0.39
   8   3 -11    0.13    0.38
   8   3 -11    0.42    0.36
  -8  -4  11    0.07    0.52
   8   4 -11    0.08    0.34
   8   4 -11    0.29    0.39
  -8  -5  11   -0.21    0.48
   8   5 -11    0.15    0.41
   8   5 -11    0.45    0.57
  -8  -6  11    0.33    0.61
   8   6 -11   -0.14    0.41
  -9   2  11    3.53    0.47
  -9   1  11    1.30    0.31
   9  -1 -11    0.90    0.36
  -9   0  11   -0.16    0.55
   9   0 -11   -0.02    0.34
  -9  -1  11    0.18    0.58
   9   1 -11    1.19    0.43
  -9  -2  11    2.33    0.72
   9   2 -11    2.99    0.53
  -9  -3  11    1.89    0.68
  -9  -3  11    1.17    0.54
   9   3 -11    1.40    0.47
   9   3 -11    1.22    0.52
  -9  -4  11    0.40    0.47
  -9  -4  11    0.30    0.61
   9   4 -11    0.02    0.40
   9   4 -11    0.36    0.47
  -9  -5  11    0.49    0.62
   9   5 -11    0.85    0.67
   9   5 -11    0.53    0.50
 -10   2  11    1.87    0.38
  10   0 -11    0.14    0.37
  10   1 -11    0.46    0.39
 -10  -2  11    1.94    0.73
 -10  -3  11    1.15    0.57
 -10  -3  11   -0.58    0.61
 -10  -4  11   -0.43    0.61
 -10  -4  11   -0.35    0.45
  10   4 -11    0.17    0.46
  11   0 -11   -0.68    0.34
 -11  -3  11    0.42    0.57
  -6   1 -12    0.32    0.37
  -6   2 -12   -0.06    0.33
  -6   3 -12   -0.03    0.34
   5   4  12   -0.88    1.20
   5   3  12   -0.43    1.13
  -5  -3 -12    0.83    0.39
   5   2  12   -0.86    1.02
  -5  -2 -12    0.00    0.35
  -5  -1 -12    0.46    0.36
  -5   0 -12   -0.02    0.32
  -5   0 -12    0.16    0.42
  -5   1 -12    0.03    0.33
  -5   1 -12    0.84    0.38
  -5   2 -12    0.76    0.37
  -5   2 -12    0.06    0.31
  -5   3 -12    0.35    0.35
  -5   4 -12    0.32    0.33
   4   5  12    0.51    1.18
   4   4  12   -0.86    1.07
   4   3  12    0.66    1.11
  -4  -3 -12    0.82    0.36
   4   2  12   -0.88    0.94
  -4  -2 -12    0.21    0.33
   4   1  12    0.82    0.92
  -4  -1 -12    0.34    0.32
   4   0  12   -0.93    0.69
  -4   0 -12    0.50    0.36
  -4   0 -12    0.27    0.40
  -4   1 -12    0.97    0.36
  -4   1 -12    0.04    0.29
  -4   2 -12   -0.07    0.29
  -4   2 -12    0.38    0.32
  -4   3 -12    0.07    0.28
  -4   4 -12   -0.14    0.28
  -4   5 -12    0.21    0.32
   3   6  12    1.07    1.16
   3   5  12   -1.21    0.72
   3   5  12   -0.46    1.11
   3   4  12   -1.43    0.65
   3   4  12   -0.43    1.07
   3   3  12   -0.46    0.98
  -3  -3 -12    0.25    0.31
   3   2  12    0.24    0.99
  -3  -2 -12    0.63    0.36
   3   1  12   -0.32    0.72
   3   1  12    0.95    0.88
  -3  -1 -12    0.57    0.33
   3   0  12   -0.01    0.66
   3   0  12   -0.62    0.48
  -3   0 -12    0.54    0.40
  -3   0 -12    1.12    0.37
   3  -1  12   -0.65    0.52
  -3   1 -12    0.54    0.33
  -3   1 -12   -0.36    0.33
  -3   2 -12    0.50    0.32
  -3   2 -12    0.18    0.30
  -3   3 -12    0.07    0.29
  -3   4 -12    0.15    0.28
  -3   5 -12   -0.03    0.27
  -3   6 -12    0.14    0.31
   2   6  12    1.70    1.17
   2   5  12    0.16    1.07
   2   5  12   -0.17    0.74
   2   4  12   -0.50    0.66
   2   4  12   -0.15    1.03
   2   3  12   -1.51    0.47
   2   3  12   -0.82    0.57
   2   3  12    0.45    1.03
  -2  -3 -12    0.22    0.29
   2   2  12    0.58    0.96
  -2  -2 -12    1.10    0.37
   2   1  12   -0.12    0.65
   2   1  12   -0.58    0.75
  -2  -1 -12    0.00    0.31
  -2  -1 -12    0.49    0.40
   2   0  12    0.07    0.47
   2   0  12    0.35    0.68
  -2   0 -12    0.95    0.34
  -2   0 -12    1.04    0.43
   2  -1  12   -1.02    0.37
   2  -1  12   -0.49    0.55
  -2   1 -12    0.04    0.29
  -2   1 -12   -0.09    0.32
   2  -2  12    0.89    0.44
   2  -2  12    0.86    0.55
  -2   2 -12    1.12    0.33
  -2   2 -12    1.18    0.39
[truncated: 44,762 more chars]
