# Supplementary material for: Crystal structure of methyl 2-[5-(2-hy­droxy­phen­yl)-2H-tetra­zol-2-yl]acetate
Source: Acta Crystallogr E Crystallogr Commun. 2017 Nov 30;73(Pt 12):1971–3. doi: 10.1107/S205698901701698X (PMC5730263; doi:10.1107/S205698901701698X)
Supplement: Supplementary file 2 [file e-73-01971-Isup2.hkl]

data_I                                                                          
_shelx_title ' '                                                                
_shelx_refln_list_code          4                                               
_shelx_F_calc_maximum      123.11                                               
_exptl_crystal_F_000       488.00                                               
_reflns_d_resolution_high  0.7784                                               
                                                                                
loop_                                                                           
 _space_group_symop_operation_xyz                                               
 'x, y, z'                                                                      
 '-x, y+1/2, -z+1/2'                                                            
 '-x, -y, -z'                                                                   
 'x, -y-1/2, z-1/2'                                                             
                                                                                
_cell_length_a    10.0597                                                       
_cell_length_b     8.2538                                                       
_cell_length_c    13.5358                                                       
_cell_angle_alpha  90.000                                                       
_cell_angle_beta  104.479                                                       
_cell_angle_gamma  90.000                                                       
                                                                                
_shelx_F_squared_multiplier     1.000                                           
                                                                                
loop_                                                                           
 _refln_index_h                                                                 
 _refln_index_k                                                                 
 _refln_index_l                                                                 
 _refln_F_squared_calc                                                          
 _refln_F_squared_meas                                                          
 _refln_F_squared_sigma                                                         
 _refln_observed_status                                                         
   1   0   0       1210.31       1121.02        46.92 o                         
   2   0   0         44.95         42.46         1.29 o                         
   3   0   0        833.67        762.66        12.87 o                         
   4   0   0          8.34          9.92         1.56 o                         
   5   0   0         19.86         17.46         1.72 o                         
   6   0   0        844.33        827.28        12.81 o                         
   7   0   0        345.51        337.54         7.17 o                         
   8   0   0        275.63        258.65         6.52 o                         
   9   0   0        464.73        486.12        16.79 o                         
  10   0   0        110.27        118.66         8.90 o                         
  11   0   0         33.37         42.33         6.17 o                         
   1   1   0        817.08        847.25         5.11 o                         
   2   1   0        838.70        829.43         5.79 o                         
   3   1   0        382.08        376.30         4.18 o                         
   4   1   0        237.75        228.85         2.54 o                         
   5   1   0         88.03         80.73         1.78 o                         
   6   1   0          0.33         -0.42         0.89 o                         
   7   1   0         94.30         86.57         3.05 o                         
   8   1   0          0.00          0.16         1.76 o                         
   9   1   0         71.37         68.89         3.59 o                         
  10   1   0          0.52          7.43         3.66 o                         
  11   1   0          1.43          3.17         2.90 o                         
   0   2   0        185.80        163.86         2.35 o                         
   1   2   0       4133.34       4065.01        22.28 o                         
   2   2   0       6552.78       6535.63        39.21 o                         
   3   2   0         77.15         90.16         1.54 o                         
   4   2   0        475.87        451.32         4.28 o                         
   5   2   0          2.75          2.07         0.83 o                         
   6   2   0         64.90         75.42         2.12 o                         
   7   2   0         26.21         28.45         1.72 o                         
   8   2   0        105.67         93.27         4.35 o                         
   9   2   0         29.53         31.70         3.23 o                         
  10   2   0          8.27          9.42         2.29 o                         
  11   2   0         14.04         16.58         4.06 o                         
  12   2   0          0.05         -7.75         7.75 o                         
   1   3   0        157.56        154.20         2.03 o                         
   2   3   0          4.10          5.01         0.67 o                         
   3   3   0         15.28         18.99         1.25 o                         
   4   3   0         88.27         81.03         2.39 o                         
   5   3   0        106.18         92.89         2.35 o                         
   6   3   0          8.50         13.34         1.71 o                         
   7   3   0         62.69         65.68         3.81 o                         
   8   3   0         32.57         40.54         3.83 o                         
   9   3   0          2.47          2.60         3.02 o                         
  10   3   0          7.98          8.19         2.88 o                         
  11   3   0          6.96          6.18         3.93 o                         
   0   4   0         11.36         17.48         1.66 o                         
   1   4   0        130.48        127.39         2.30 o                         
   2   4   0         54.94         50.52         1.48 o                         
   3   4   0        231.46        241.80         3.00 o                         
   4   4   0         13.47         14.32         1.74 o                         
   5   4   0         23.54         29.75         2.20 o                         
   6   4   0          2.69          3.84         1.91 o                         
   7   4   0        176.46        178.68         8.78 o                         
   8   4   0         57.97         67.22         5.78 o                         
   9   4   0          0.89          2.59         2.69 o                         
  10   4   0          0.72          2.51         2.96 o                         
  11   4   0          3.35          5.81         4.31 o                         
   1   5   0         31.22         36.36         1.96 o                         
   2   5   0       1304.04       1284.36        11.32 o                         
   3   5   0         31.73         25.89         1.67 o                         
   4   5   0         79.14         72.75         3.34 o                         
   5   5   0        175.80        161.52         5.82 o                         
   6   5   0          2.91          1.22         2.18 o                         
   7   5   0         13.19         15.25         2.69 o                         
   8   5   0         32.02         37.72         7.42 o                         
   9   5   0          0.76          4.56         3.01 o                         
  10   5   0          3.15          2.20         4.26 o                         
  11   5   0         11.15         -4.45         8.75 o                         
   0   6   0         68.46         71.18         4.50 o                         
   1   6   0         59.00         72.25         3.15 o                         
   2   6   0          5.56          5.84         1.62 o                         
   3   6   0          2.81          4.54         1.60 o                         
   4   6   0          6.84         11.61         3.02 o                         
   5   6   0         53.93         48.86         5.36 o                         
   6   6   0          3.26          6.29         2.89 o                         
   7   6   0          0.26         -0.91         2.61 o                         
   8   6   0          4.56          7.84         3.25 o                         
   9   6   0          4.77          9.99         4.06 o                         
  10   6   0          0.11         -3.77         4.41 o                         
   1   7   0          0.17          1.44         1.97 o                         
   2   7   0          4.22          6.42         1.93 o                         
   3   7   0          3.33          4.83         2.87 o                         
   4   7   0          6.47          9.46         3.53 o                         
   5   7   0         56.82         59.83        10.40 o                         
   6   7   0          4.12          5.54         4.07 o                         
   7   7   0          0.00          0.99         4.02 o                         
   8   7   0         12.77         12.83         3.42 o                         
   9   7   0          1.07          8.76         9.03 o                         
   0   8   0         11.45         16.25         3.95 o                         
   1   8   0         27.15         37.04         3.57 o                         
   2   8   0         17.68         22.29         3.53 o                         
   3   8   0          0.04          5.44         4.07 o                         
   4   8   0          0.86          0.16         4.11 o                         
   5   8   0          8.84          3.47         5.12 o                         
   6   8   0          7.96         15.04         6.17 o                         
   7   8   0          0.39          6.53         3.97 o                         
   8   8   0          0.69          5.37         4.41 o                         
   1   9   0          0.16          5.35         3.44 o                         
   2   9   0         15.62         21.22         6.09 o                         
   3   9   0          4.97          8.57         4.50 o                         
   4   9   0         12.03         17.26         7.25 o                         
   5   9   0          1.08         13.28         5.88 o                         
   6   9   0          0.92         14.72         6.27 o                         
   0  10   0          0.46         12.46         7.32 o                         
   1  10   0          0.06         12.08         4.62 o                         
   2  10   0          7.40         12.91         5.24 o                         
   3  10   0          0.52          8.68         4.82 o                         
   4  10   0         23.90         24.03         7.42 o                         
 -12   1   1          0.92         10.19         4.30 o                         
 -11   1   1          0.19          1.20         2.68 o                         
 -10   1   1          0.01          3.09         2.30 o                         
  -9   1   1         17.30         20.00         2.39 o                         
  -8   1   1         70.85         63.21         3.24 o                         
  -7   1   1        200.68        193.42         3.02 o                         
  -6   1   1         18.42         16.36         1.06 o                         
  -5   1   1        399.53        386.42         3.42 o                         
  -4   1   1          0.18         -0.01         0.54 o                         
  -3   1   1         39.68         45.31         0.98 o                         
  -2   1   1         93.15         91.29         1.30 o                         
  -1   1   1       2176.54       2037.88        11.62 o                         
   0   1   1       1939.97       1920.86        11.26 o                         
   1   1   1        179.87        171.42         2.68 o                         
   2   1   1       4088.46       3857.66        37.28 o                         
   3   1   1       1570.50       1494.72        13.14 o                         
   4   1   1        282.26        272.04         3.13 o                         
   5   1   1         69.13         70.49         1.74 o                         
   6   1   1         62.77         78.98         2.09 o                         
   7   1   1          1.87          0.40         1.50 o                         
   8   1   1         20.66         21.08         2.37 o                         
   9   1   1         15.46         13.82         2.34 o                         
  10   1   1         16.52         18.80         2.89 o                         
  11   1   1          7.57         12.44         3.58 o                         
  12   1   1          0.47         -7.75         7.75 o                         
 -12   2   1          0.00         -3.73         7.89 o                         
 -11   2   1         31.26         37.09         5.97 o                         
 -10   2   1        114.86        124.07         4.88 o                         
  -9   2   1          5.85          7.47         2.03 o                         
  -8   2   1          5.53          2.58         1.68 o                         
  -7   2   1        135.05        144.78         3.86 o                         
  -6   2   1        107.18        101.16         2.39 o                         
  -5   2   1        167.83        159.16         2.32 o                         
  -4   2   1        329.91        332.90         3.16 o                         
  -3   2   1         12.07         12.97         0.84 o                         
  -2   2   1       9676.97       9719.10        53.66 o                         
  -1   2   1       7967.48       8181.33        50.72 o                         
   0   2   1       4003.94       4042.74        25.59 o                         
   1   2   1      12365.22      12339.51        72.85 o                         
   2   2   1        187.34        183.72         2.30 o                         
   3   2   1        213.46        206.21         3.83 o                         
   4   2   1          1.67          2.73         0.78 o                         
   5   2   1         21.02         21.28         1.23 o                         
   6   2   1          3.44          2.89         1.10 o                         
   7   2   1        388.75        362.26         6.91 o                         
   8   2   1        123.04        124.29         5.91 o                         
   9   2   1         17.17         20.03         2.76 o                         
  10   2   1         45.21         45.43         5.45 o                         
  11   2   1         19.56         14.63         4.12 o                         
  12   2   1          0.89         -4.59         8.61 o                         
 -12   3   1          1.65         -6.89         6.89 o                         
 -11   3   1          0.46         -0.07         3.85 o                         
 -10   3   1          1.44          4.06         2.74 o                         
  -9   3   1          2.57          3.08         2.56 o                         
  -8   3   1          0.04          1.16         1.80 o                         
  -7   3   1          0.07          0.06         1.60 o                         
  -6   3   1         59.14         59.21         2.60 o                         
  -5   3   1        230.92        219.91         3.18 o                         
  -4   3   1        736.27        771.05         9.87 o                         
  -3   3   1       1128.69       1160.86         7.92 o                         
  -2   3   1        745.72        747.18         6.03 o                         
  -1   3   1          1.53          0.48         0.67 o                         
   0   3   1         19.68         26.16         1.41 o                         
   1   3   1         96.96         85.36         1.54 o                         
   2   3   1        384.11        345.24         3.68 o                         
   3   3   1        316.18        301.00         4.86 o                         
   4   3   1         57.80         63.86         2.16 o                         
   5   3   1         76.54         77.77         2.12 o                         
   6   3   1         88.14         86.86         2.57 o                         
   7   3   1        142.29        129.76         5.06 o                         
   8   3   1          0.49          2.00         2.12 o                         
   9   3   1          4.57          7.65         2.61 o                         
  10   3   1          0.27          1.74         2.70 o                         
  11   3   1          0.09         -1.97         3.28 o                         
 -11   4   1         16.07         19.34         4.14 o                         
 -10   4   1          5.41          6.08         2.94 o                         
  -9   4   1          2.28          1.81         2.44 o                         
  -8   4   1         13.02         13.67         2.36 o                         
  -7   4   1          6.06          3.94         2.19 o                         
  -6   4   1          1.97         -1.03         1.66 o                         
  -5   4   1        120.28        117.13         3.17 o                         
  -4   4   1        269.16        272.89         3.64 o                         
  -3   4   1       2150.27       2083.32        14.13 o                         
  -2   4   1        255.55        259.53         3.32 o                         
  -1   4   1         86.90         89.77         2.01 o                         
   0   4   1        111.34        105.84         2.22 o                         
   1   4   1        492.84        444.95         4.65 o                         
   2   4   1         61.14         56.32         1.94 o                         
   3   4   1        120.84        125.94         2.91 o                         
   4   4   1         73.55         80.04         3.42 o                         
   5   4   1          4.64          5.19         1.74 o                         
   6   4   1        291.65        259.53        13.75 o                         
   7   4   1          0.18         -2.18         2.18 o                         
   8   4   1          8.09          8.55         2.69 o                         
   9   4   1          0.12         -2.94         2.94 o                         
  10   4   1          1.66          5.65         2.92 o                         
  11   4   1          1.37          4.25         4.75 o                         
 -11   5   1          2.27         10.92         5.37 o                         
 -10   5   1         10.96         13.69         5.12 o                         
  -9   5   1          1.51          2.98         3.18 o                         
  -8   5   1         19.49         16.18         3.17 o                         
  -7   5   1         56.78         55.28         3.60 o                         
  -6   5   1         16.37         18.24         2.52 o                         
  -5   5   1         64.70         58.27         3.14 o                         
  -4   5   1         79.45         81.48         2.97 o                         
  -3   5   1        188.63        175.96         3.10 o                         
  -2   5   1         24.86         38.11         1.96 o                         
  -1   5   1        508.24        481.65         5.74 o                         
   0   5   1         37.42         49.34         2.04 o                         
   1   5   1         62.80         63.64         2.06 o                         
   2   5   1         46.06         44.03         2.00 o                         
   3   5   1         16.02         13.43         1.22 o                         
   4   5   1         12.52         13.41         2.42 o                         
   5   5   1          9.21          7.95         2.58 o                         
   6   5   1        205.58        194.62        10.28 o                         
   7   5   1          1.08          4.33         2.57 o                         
   8   5   1         55.71         57.06         5.77 o                         
   9   5   1          3.10          6.33         4.12 o                         
  10   5   1          0.57          0.51         5.67 o                         
 -10   6   1          0.51          8.02         5.31 o                         
  -9   6   1         13.68         10.71         5.80 o                         
  -8   6   1          9.97         10.49         3.27 o                         
  -7   6   1          0.28          2.90         2.72 o                         
  -6   6   1         56.63         58.06         3.99 o                         
  -5   6   1        364.56        315.39        13.32 o                         
  -4   6   1          0.64          1.13         2.28 o                         
  -3   6   1          0.41          0.56         1.22 o                         
  -2   6   1          1.97          2.71         1.50 o                         
  -1   6   1         18.07         27.41         2.15 o                         
   0   6   1         43.17         55.93         2.86 o                         
   1   6   1        133.13        131.71         3.70 o                         
   2   6   1          2.99          4.53         1.45 o                         
   3   6   1          8.85          5.99         1.97 o                         
   4   6   1         27.77         26.68         4.01 o                         
   5   6   1         24.15         23.62         3.35 o                         
   6   6   1         17.74         22.20         2.99 o                         
   7   6   1         11.00         13.27         4.08 o                         
   8   6   1          5.56         11.25         3.89 o                         
   9   6   1          1.90         10.17         3.87 o                         
  10   6   1          7.49         12.18         4.96 o                         
  -9   7   1         14.63         18.67        12.04 o                         
  -8   7   1         12.90         12.80         4.29 o                         
  -7   7   1          0.01          1.02         3.59 o                         
  -6   7   1         33.20         25.72         4.55 o                         
  -5   7   1          0.87          0.52         3.34 o                         
  -4   7   1         52.84         60.12         4.83 o                         
  -3   7   1          0.27          4.61         2.09 o                         
  -2   7   1         14.86         16.36         2.50 o                         
  -1   7   1        215.78        205.61         5.40 o                         
   0   7   1         23.86         26.55         2.78 o                         
   1   7   1        123.07        122.05         5.07 o                         
   2   7   1         11.74         13.54         2.10 o                         
   3   7   1         30.68         43.45         4.73 o                         
   4   7   1          9.90         17.80         4.66 o                         
   5   7   1         22.98         19.33         6.13 o                         
   6   7   1          0.03          2.36         3.70 o                         
   7   7   1          3.28          0.89         2.83 o                         
   8   7   1         12.09         16.20         4.51 o                         
   9   7   1          5.31         20.99        11.10 o                         
  -8   8   1          6.67          6.81         4.53 o                         
  -7   8   1          1.49          6.78         4.25 o                         
  -6   8   1          2.01          3.11         4.61 o                         
  -5   8   1          3.89          3.15         5.28 o                         
  -4   8   1          5.44          8.13         5.64 o                         
  -3   8   1         78.18         71.62         7.98 o                         
  -2   8   1         31.15         40.68         3.96 o                         
  -1   8   1          0.00          1.21         2.10 o                         
   0   8   1          5.62          7.69         2.45 o                         
   1   8   1         14.31         19.53         3.24 o                         
   2   8   1         10.71         11.16         3.62 o                         
   3   8   1         16.23         15.49         4.61 o                         
   4   8   1         10.49          0.85         4.28 o                         
   5   8   1          0.57          2.86         7.60 o                         
   6   8   1          1.27          5.64        14.13 o                         
   7   8   1          0.46          8.80         7.46 o                         
  -6   9   1          0.08         10.86         5.76 o                         
  -5   9   1          1.25         -0.84         9.84 o                         
  -4   9   1         17.08         19.56         5.48 o                         
  -3   9   1         20.29         24.18         5.35 o                         
  -2   9   1          6.54         17.24         4.82 o                         
  -1   9   1         50.84         56.84         5.67 o                         
   0   9   1          0.60         10.65         3.42 o                         
   1   9   1          0.04          5.48         3.44 o                         
   2   9   1          4.62         20.93        11.26 o                         
   3   9   1          0.58          5.65         4.44 o                         
   4   9   1         25.85         25.63         5.83 o                         
   5   9   1          0.00         17.00         8.68 o                         
   6   9   1          1.39         13.47         6.31 o                         
  -4  10   1         10.17         10.70         8.78 o                         
  -3  10   1          3.13          7.97         4.86 o                         
  -2  10   1          4.99         11.97         4.79 o                         
  -1  10   1         13.76         23.63         5.24 o                         
   0  10   1          4.79         17.80         4.22 o                         
   1  10   1          4.85         19.96         5.17 o                         
   2  10   1          9.76         21.25         5.51 o                         
   3  10   1          8.98         10.07         5.23 o                         
 -12   0   2          1.00          4.45         4.88 o                         
 -11   0   2          7.87         11.91         4.30 o                         
 -10   0   2          5.05          9.18         4.16 o                         
  -9   0   2        207.43        220.71         7.40 o                         
  -8   0   2         30.92         32.87         2.89 o                         
  -7   0   2          2.24          3.97         1.58 o                         
  -6   0   2          2.22          3.36         1.01 o                         
  -5   0   2        498.90        487.09         5.79 o                         
  -4   0   2       1642.92       1510.71        11.67 o                         
  -3   0   2        777.68        774.92         6.29 o                         
  -2   0   2       1598.89       1512.75        11.99 o                         
  -1   0   2       3115.74       2837.09        20.46 o                         
   0   0   2       5622.73       5028.83        39.00 o                         
   1   0   2      12136.40      10804.83       119.67 o                         
   2   0   2      15156.92      13888.75       118.17 o                         
   3   0   2       1826.92       1749.24        21.03 o                         
   4   0   2          0.95          1.64         0.87 o                         
   5   0   2          4.81          6.00         1.59 o                         
   6   0   2          1.58          2.65         1.99 o                         
   7   0   2          4.01          0.07         2.13 o                         
   8   0   2        360.64        327.42        15.57 o                         
   9   0   2        120.10        111.02        19.15 o                         
  10   0   2          7.44          9.47         4.45 o                         
  11   0   2          1.46         -2.30         5.31 o                         
 -12   1   2          1.68          4.45         4.02 o                         
 -11   1   2          2.58          4.17         2.79 o                         
 -10   1   2          8.25         14.95         4.30 o                         
  -9   1   2          0.73          0.06         1.83 o                         
  -8   1   2         13.86         12.83         2.04 o                         
  -7   1   2         75.21         71.18         1.91 o                         
  -6   1   2        964.21        983.58         7.77 o                         
  -5   1   2         34.00         35.15         1.17 o                         
  -4   1   2       1996.71       2125.17        14.61 o                         
  -3   1   2        572.75        531.38         3.42 o                         
  -2   1   2         34.51         35.42         0.91 o                         
  -1   1   2       1147.18       1156.20         9.52 o                         
   0   1   2          0.06          1.92         0.33 o                         
   1   1   2       1720.63       1657.96         9.64 o                         
   2   1   2          9.30         13.81         1.08 o                         
   3   1   2        393.74        422.45         4.41 o                         
   4   1   2       1394.34       1416.46        14.12 o                         
   5   1   2          8.54          9.04         1.02 o                         
   6   1   2         26.99         24.44         1.42 o                         
   7   1   2         49.08         52.76         2.66 o                         
   8   1   2         26.84         21.67         2.46 o                         
   9   1   2          2.03          4.13         3.36 o                         
  10   1   2          0.57          2.43         2.61 o                         
  11   1   2          6.93          6.78         4.52 o                         
 -12   2   2          1.16          6.17         8.61 o                         
 -11   2   2         28.92         27.41         4.34 o                         
 -10   2   2         28.51         26.93         4.08 o                         
  -9   2   2         54.45         53.41         3.37 o                         
  -8   2   2         28.58         28.91         2.08 o                         
  -7   2   2          9.12          8.79         1.24 o                         
  -6   2   2         58.56         56.35         1.83 o                         
  -5   2   2          1.33          2.70         0.80 o                         
  -4   2   2        211.58        217.58         3.04 o                         
  -3   2   2         78.80         70.97         1.44 o                         
  -2   2   2       9829.72       9763.14        54.06 o                         
  -1   2   2       2909.37       2959.02        18.32 o                         
   0   2   2        110.79        123.38         1.84 o                         
   1   2   2       1769.81       1725.27        10.61 o                         
   2   2   2        234.32        233.46         2.69 o                         
   3   2   2          0.84          0.78         0.70 o                         
   4   2   2        557.50        548.49         9.81 o                         
   5   2   2        173.48        175.98         3.71 o                         
   6   2   2         20.89         18.27         1.42 o                         
   7   2   2        326.46        313.88        11.23 o                         
   8   2   2         27.05         21.99         2.33 o                         
   9   2   2          3.20          1.95         2.08 o                         
  10   2   2          0.56          2.63         2.44 o                         
  11   2   2          0.19          4.23         9.40 o                         
 -12   3   2          1.53          0.72         8.18 o                         
 -11   3   2         13.73         15.82         3.24 o                         
 -10   3   2          0.11          3.55         2.64 o                         
  -9   3   2          2.88          1.96         2.99 o                         
  -8   3   2         40.05         39.58         2.57 o                         
  -7   3   2          6.72          6.42         1.58 o                         
  -6   3   2        135.21        127.40         3.02 o                         
  -5   3   2         68.28         67.34         1.99 o                         
  -4   3   2        489.74        524.53         4.68 o                         
  -3   3   2        131.26        136.52         2.07 o                         
  -2   3   2        683.30        701.00         5.46 o                         
  -1   3   2        285.07        304.41         3.32 o                         
   0   3   2        886.92        918.37         7.78 o                         
   1   3   2         23.28         19.16         1.08 o                         
   2   3   2         97.65         98.27         1.71 o                         
   3   3   2        138.09        141.48         3.61 o                         
   4   3   2         90.38         97.99         2.25 o                         
   5   3   2        183.74        191.48         5.73 o                         
   6   3   2         62.70         73.09         2.77 o                         
   7   3   2         19.58         18.25         1.75 o                         
   8   3   2         45.93         40.61         3.33 o                         
   9   3   2         30.12         31.01         4.23 o                         
  10   3   2          0.05         -0.05         2.67 o                         
  11   3   2          0.31         -1.04         4.43 o                         
 -11   4   2         25.09         23.09         4.26 o                         
 -10   4   2          0.25          0.49         3.23 o                         
  -9   4   2          2.09          1.20         2.30 o                         
  -8   4   2         16.95         17.01         2.44 o                         
  -7   4   2         53.91         59.12         4.33 o                         
  -6   4   2         11.11         13.07         1.73 o                         
  -5   4   2        179.98        179.87         3.55 o                         
  -4   4   2        630.89        603.61         5.30 o                         
  -3   4   2       1068.55       1059.40         7.81 o                         
  -2   4   2        937.14        915.77         7.47 o                         
  -1   4   2        223.72        226.83         3.21 o                         
   0   4   2          8.21         11.72         0.96 o                         
   1   4   2        107.24        122.39         2.35 o                         
   2   4   2         96.86         95.22         1.90 o                         
   3   4   2         73.02         68.75         2.21 o                         
   4   4   2         22.26         22.17         2.32 o                         
   5   4   2        176.17        157.67         5.72 o                         
   6   4   2        146.26        130.86         9.43 o                         
   7   4   2         16.10         15.45         3.41 o                         
   8   4   2          0.04          2.45         2.78 o                         
   9   4   2         38.88         31.72         4.33 o                         
  10   4   2          5.83          8.76         5.65 o                         
  11   4   2          0.32         -2.24         4.23 o                         
 -11   5   2          4.79          3.06         4.88 o                         
 -10   5   2         13.53         13.64         4.12 o                         
  -9   5   2          1.41          0.78         2.81 o                         
  -8   5   2          7.83          8.65         2.57 o                         
  -7   5   2          2.60          2.17         2.22 o                         
  -6   5   2         22.84         19.31         2.28 o                         
  -5   5   2        128.69        119.21         4.01 o                         
  -4   5   2        173.68        180.38         3.19 o                         
  -3   5   2        371.56        362.28         4.37 o                         
  -2   5   2         98.11         91.86         2.53 o                         
  -1   5   2         65.34         79.69         2.88 o                         
   0   5   2         58.21         67.89         2.13 o                         
   1   5   2         12.39         17.76         1.48 o                         
   2   5   2         60.42         58.19         1.88 o                         
   3   5   2        106.86        103.17         2.90 o                         
   4   5   2         36.21         40.54         3.34 o                         
   5   5   2        140.38        129.38         5.53 o                         
   6   5   2         43.08         46.21         5.22 o                         
   7   5   2          2.31          3.77         2.46 o                         
   8   5   2          0.29          5.39         4.02 o                         
   9   5   2          0.01          4.13         4.91 o                         
  10   5   2          0.06         -0.22         4.95 o                         
 -10   6   2          0.81          3.39         5.09 o                         
  -9   6   2          0.35          0.57         3.73 o                         
  -8   6   2          2.82          2.27         2.66 o                         
  -7   6   2         88.00         73.34         7.32 o                         
  -6   6   2          0.10          4.42         2.57 o                         
  -5   6   2         43.41         46.18         3.36 o                         
  -4   6   2        386.41        353.77         6.48 o                         
  -3   6   2         24.39         34.28         2.48 o                         
  -2   6   2          2.27          2.39         1.53 o                         
  -1   6   2         56.59         60.02         2.87 o                         
   0   6   2         13.83         12.87         1.69 o                         
   1   6   2          9.09          8.59         1.67 o                         
   2   6   2          0.22          0.89         1.36 o                         
   3   6   2        194.98        203.21         6.65 o                         
   4   6   2         13.31         11.71         2.60 o                         
   5   6   2         33.51         37.39         3.88 o                         
   6   6   2         20.28         15.15         2.91 o                         
   7   6   2         31.38         29.20         5.26 o                         
   8   6   2          2.13          8.81         5.01 o                         
   9   6   2          0.92         12.35         8.09 o                         
  -9   7   2          0.50          5.07         8.64 o                         
  -8   7   2          3.63          2.60         2.99 o                         
  -7   7   2         27.03         24.76         4.76 o                         
  -6   7   2         31.34         29.02         4.12 o                         
  -5   7   2          0.83          4.59         3.06 o                         
  -4   7   2         62.87         59.17         3.55 o                         
  -3   7   2        132.80        135.32         4.67 o                         
  -2   7   2         11.64         12.82         2.33 o                         
  -1   7   2          0.04          0.74         1.85 o                         
   0   7   2        230.69        212.52         5.45 o                         
   1   7   2          1.94          3.97         1.90 o                         
   2   7   2          1.08          4.56         1.88 o                         
   3   7   2         21.14         21.14         3.90 o                         
   4   7   2          0.06         -0.15         4.70 o                         
   5   7   2          2.06         -3.16         3.34 o                         
   6   7   2          3.74          5.12         3.74 o                         
   7   7   2          0.04         -0.71         5.14 o                         
   8   7   2          0.29          1.44         4.43 o                         
  -8   8   2          2.32          5.90         4.49 o                         
  -7   8   2          3.49          1.90         4.16 o                         
  -6   8   2         37.76         26.31         5.34 o                         
  -5   8   2         37.82         23.03         4.43 o                         
  -4   8   2         10.81         16.34         4.14 o                         
  -3   8   2          5.55          7.15         3.48 o                         
  -2   8   2         13.67         16.92         3.28 o                         
  -1   8   2          1.54          3.44         2.01 o                         
   0   8   2         30.01         33.34         2.78 o                         
   1   8   2          9.29         14.99         2.70 o                         
   2   8   2          1.16          0.84         4.63 o                         
   3   8   2         57.87         72.15         7.16 o                         
   4   8   2          3.48          7.80         4.56 o                         
   5   8   2          3.40          6.00         5.58 o                         
   6   8   2          1.34         15.46         6.34 o                         
   7   8   2          0.31          2.39         6.74 o                         
  -6   9   2          0.10          2.67         7.62 o                         
  -5   9   2          8.48          7.52         6.38 o                         
  -4   9   2          2.91          5.83         4.39 o                         
  -3   9   2         12.28         16.29         4.26 o                         
  -2   9   2         30.13         34.48         5.19 o                         
  -1   9   2          9.03         14.94         3.89 o                         
   0   9   2          6.54          9.76         2.87 o                         
   1   9   2          3.89          9.60         2.93 o                         
   2   9   2          0.00          6.57         4.42 o                         
   3   9   2          0.32          3.20         4.70 o                         
   4   9   2          7.07          3.69         8.19 o                         
   5   9   2          0.30         14.02         6.17 o                         
   6   9   2          1.89          6.03         9.76 o                         
  -4  10   2          5.13         10.65         5.41 o                         
  -3  10   2         11.84         15.89         5.14 o                         
  -2  10   2         22.51         32.06        11.07 o                         
  -1  10   2          0.93         15.98         4.65 o                         
   0  10   2          0.11          7.48         3.07 o                         
   1  10   2          0.00          7.40         3.46 o                         
   2  10   2          0.00         13.48         3.66 o                         
   3  10   2          0.07         15.44         5.52 o                         
 -11   1   3          0.15          3.18         3.38 o                         
 -10   1   3          0.56          0.68         2.13 o                         
  -9   1   3         16.94         19.09         3.08 o                         
  -8   1   3         70.06         69.33         3.43 o                         
  -7   1   3         56.14         59.16         1.88 o                         
  -6   1   3        174.44        169.71         2.21 o                         
  -5   1   3        249.13        263.39         2.61 o                         
  -4   1   3        198.12        208.72         1.94 o                         
  -3   1   3        117.83        122.78         1.56 o                         
  -2   1   3         16.07         18.64         0.72 o                         
  -1   1   3       1680.14       1610.35        14.17 o                         
   0   1   3         63.30         66.82         1.16 o                         
   1   1   3        712.48        667.81         4.98 o                         
   2   1   3        329.10        317.88         3.02 o                         
   3   1   3         38.54         31.37         1.28 o                         
   4   1   3         50.89         49.56         1.53 o                         
   5   1   3        582.88        586.34         8.54 o                         
   6   1   3          0.41          1.80         1.12 o                         
   7   1   3         10.64          6.73         1.84 o                         
   8   1   3          1.19          1.15         2.08 o                         
   9   1   3         43.69         45.45         3.70 o                         
  10   1   3          4.45          6.86         2.56 o                         
 -12   2   3          3.41          0.14         8.04 o                         
 -11   2   3          0.89          5.90         7.32 o                         
 -10   2   3          7.56          7.94         3.02 o                         
  -9   2   3          0.85          1.78         2.59 o                         
  -8   2   3          0.18         -0.61         1.42 o                         
  -7   2   3          2.78          2.71         1.14 o                         
  -6   2   3         47.62         53.80         1.86 o                         
  -5   2   3        154.71        165.18         2.13 o                         
  -4   2   3         30.80         32.35         1.21 o                         
  -3   2   3        273.55        263.84         2.60 o                         
  -2   2   3       1847.24       1870.39        11.21 o                         
  -1   2   3       2554.51       2489.85        17.19 o                         
   0   2   3        837.35        829.81         8.58 o                         
   1   2   3         20.28         23.49         1.20 o                         
   2   2   3        113.41         98.27         1.74 o                         
   3   2   3        415.40        410.44         5.11 o                         
   4   2   3        288.59        269.16         5.49 o                         
   5   2   3         32.18         33.13         1.54 o                         
   6   2   3         34.43         38.11         1.86 o                         
   7   2   3         68.91         64.57         2.97 o                         
   8   2   3         88.60         80.94         3.75 o                         
   9   2   3          2.55          2.12         2.52 o                         
  10   2   3         17.19         22.35         3.28 o                         
  11   2   3          1.00          4.53         3.67 o                         
 -12   3   3          1.89         -7.32         7.32 o                         
 -11   3   3          3.10          7.40         3.11 o                         
 -10   3   3          0.78          1.60         2.74 o                         
  -9   3   3          4.66          7.44         2.41 o                         
  -8   3   3          1.18         -0.08         1.68 o                         
  -7   3   3         26.77         23.97         2.01 o                         
  -6   3   3        266.23        289.20         5.75 o                         
  -5   3   3        148.47        152.23         2.68 o                         
  -4   3   3        235.11        229.53         2.67 o                         
  -3   3   3        713.91        740.54         5.55 o                         
  -2   3   3        840.19        864.85         7.17 o                         
  -1   3   3         13.68         11.84         0.88 o                         
   0   3   3        130.55        142.88         2.09 o                         
   1   3   3        250.46        237.92         3.32 o                         
   2   3   3         33.37         42.85         1.28 o                         
   3   3   3        574.68        577.06         5.84 o                         
   4   3   3        331.16        339.42         4.95 o                         
   5   3   3         63.39         70.37         2.59 o                         
   6   3   3         65.30         63.45         3.83 o                         
   7   3   3          0.09          2.51         2.24 o                         
   8   3   3          0.48         -0.89         1.85 o                         
   9   3   3          1.30          2.34         3.38 o                         
  10   3   3          4.94          7.31         3.01 o                         
  11   3   3          1.08          3.37         4.28 o                         
 -11   4   3         22.56         25.44         7.65 o                         
 -10   4   3          0.57          0.61         2.83 o                         
  -9   4   3          4.39          5.48         2.29 o                         
  -8   4   3        130.51        124.21         5.07 o                         
  -7   4   3         42.74         54.14         2.81 o                         
  -6   4   3          2.85          1.81         1.54 o                         
  -5   4   3         42.09         40.29         1.96 o                         
  -4   4   3        111.34        114.14         2.64 o                         
  -3   4   3       3495.27       3604.67        23.84 o                         
  -2   4   3       1069.29       1025.66         8.21 o                         
  -1   4   3        899.93        897.51         7.77 o                         
   0   4   3          2.41          5.36         0.84 o                         
   1   4   3        346.73        364.35         4.06 o                         
   2   4   3          2.89          3.17         0.98 o                         
   3   4   3         87.24         90.05         2.68 o                         
   4   4   3         13.00         17.14         3.48 o                         
   5   4   3        167.87        148.40         7.77 o                         
   6   4   3        103.52         91.60         9.61 o                         
   7   4   3        154.21        148.54         9.25 o                         
   8   4   3         64.20         71.81         6.46 o                         
   9   4   3          0.78         -2.82         3.15 o                         
  10   4   3          2.18          0.07         3.67 o                         
 -11   5   3          0.91          1.02         4.99 o                         
 -10   5   3          3.35          9.34         2.88 o                         
  -9   5   3          0.35          0.81         2.59 o                         
  -8   5   3          0.96          1.52         2.35 o                         
  -7   5   3         92.66         72.99         3.65 o                         
  -6   5   3          1.52          1.74         1.63 o                         
  -5   5   3        112.22        100.01         3.78 o                         
  -4   5   3         26.04         24.51         1.69 o                         
  -3   5   3         43.93         43.09         2.01 o                         
  -2   5   3          0.22          0.57         1.07 o                         
  -1   5   3         19.78         24.82         1.75 o                         
   0   5   3          2.64          4.82         1.25 o                         
   1   5   3          0.11         -0.40         0.92 o                         
   2   5   3         83.65         85.19         3.09 o                         
   3   5   3          7.83          6.48         1.31 o                         
   4   5   3          1.77          3.74         2.52 o                         
   5   5   3          4.20          9.71         2.90 o                         
   6   5   3         30.39         26.63         3.95 o                         
   7   5   3          3.44          6.00         2.67 o                         
   8   5   3          8.38         10.30         4.76 o                         
   9   5   3          9.10          7.64         4.26 o                         
  10   5   3          1.16          4.86         9.04 o                         
 -10   6   3          9.31         11.99         5.07 o                         
  -9   6   3          2.48          5.09         3.00 o                         
  -8   6   3          3.52          3.37         2.71 o                         
  -7   6   3         78.12         68.94         6.64 o                         
  -6   6   3          4.95          5.49         2.30 o                         
  -5   6   3        289.28        278.20         5.98 o                         
  -4   6   3        694.64        620.46         9.22 o                         
  -3   6   3         87.27         91.89         3.17 o                         
  -2   6   3          4.39          5.76         1.56 o                         
  -1   6   3         12.46         14.63         1.75 o                         
   0   6   3          0.02         -1.21         1.21 o                         
   1   6   3        112.95        101.94         3.27 o                         
   2   6   3         18.69         22.74         2.08 o                         
   3   6   3          3.55          1.41         2.18 o                         
   4   6   3        117.80        117.34         5.51 o                         
   5   6   3         75.17         83.56         5.41 o                         
   6   6   3          0.32          2.97         3.51 o                         
   7   6   3         21.68         29.26         7.33 o                         
   8   6   3          1.63          7.17         5.12 o                         
   9   6   3          0.29          8.90         6.73 o                         
  -9   7   3          0.03          7.13         3.33 o                         
  -8   7   3          2.84          4.62         3.51 o                         
  -7   7   3          0.19          2.06         3.26 o                         
  -6   7   3         22.71         20.29         4.31 o                         
  -5   7   3        107.98         94.32         4.96 o                         
  -4   7   3         44.73         45.48         3.26 o                         
  -3   7   3         10.32         10.40         2.37 o                         
  -2   7   3         27.47         32.44         2.71 o                         
  -1   7   3          0.05         -1.36         1.66 o                         
   0   7   3          9.02          6.16         1.93 o                         
   1   7   3          2.37          5.10         1.78 o                         
   2   7   3         70.67         72.57         5.46 o                         
   3   7   3          2.09          0.43         3.86 o                         
   4   7   3         43.73         37.52         5.95 o                         
   5   7   3          2.75          6.07         3.52 o                         
   6   7   3          2.05          4.63         3.85 o                         
   7   7   3          7.96          5.72         4.29 o                         
   8   7   3          4.07         12.08         4.06 o                         
  -8   8   3          9.49         13.96         4.16 o                         
  -7   8   3         96.20         86.80        12.26 o                         
  -6   8   3          2.04          3.30         3.47 o                         
  -5   8   3          7.03          5.92         2.58 o                         
  -4   8   3          6.54          5.76         3.33 o                         
  -3   8   3          1.03         -0.45         2.50 o                         
  -2   8   3         76.10         77.78         5.12 o                         
  -1   8   3        119.88        123.55         4.58 o                         
   0   8   3         52.42         51.51         3.53 o                         
   1   8   3          1.74          4.02         1.96 o                         
   2   8   3          5.52          9.83         4.36 o                         
   3   8   3         20.85         24.51         5.30 o                         
   4   8   3          4.56          0.45         6.89 o                         
   5   8   3          0.08         11.54         6.09 o                         
   6   8   3          4.93          9.53         7.80 o                         
   7   8   3          0.47         10.61         8.61 o                         
  -6   9   3         16.18         18.72         4.50 o                         
  -5   9   3         13.92         10.21         4.90 o                         
  -4   9   3          0.59          1.37         3.24 o                         
  -3   9   3         53.69         46.12         5.04 o                         
  -2   9   3          2.52          6.62         2.72 o                         
  -1   9   3         45.56         46.77         4.56 o                         
   0   9   3         75.30         84.09         4.93 o                         
   1   9   3         10.83         14.34         3.67 o                         
   2   9   3          2.72         15.89         4.78 o                         
   3   9   3          1.36         -0.36         4.41 o                         
   4   9   3          7.87         16.34         6.63 o                         
   5   9   3          6.53         22.53        12.99 o                         
  -4  10   3          0.13         -1.01         5.82 o                         
  -3  10   3          8.10          5.65         4.64 o                         
  -2  10   3          0.65          5.02         4.25 o                         
  -1  10   3         10.42         26.31         4.52 o                         
   0  10   3          2.68          6.64         3.25 o                         
   1  10   3         11.18         17.32         4.89 o                         
   2  10   3          1.11          5.65         3.70 o                         
   3  10   3          1.10         31.28        13.63 o                         
 -12   0   4          1.18          4.88         4.16 o                         
 -11   0   4         33.83         36.73         5.60 o                         
 -10   0   4         29.14         26.11         6.17 o                         
  -9   0   4          2.41          4.68         2.68 o                         
  -8   0   4         13.25         16.64         2.84 o                         
  -7   0   4         19.69         28.66         1.70 o                         
  -6   0   4        175.93        183.74         3.09 o                         
  -5   0   4        194.06        179.23         2.85 o                         
  -4   0   4        143.17        131.22         2.30 o                         
  -3   0   4         89.22         82.22         1.83 o                         
  -2   0   4         65.26         58.43         2.12 o                         
  -1   0   4         40.09         36.41         1.41 o                         
   0   0   4        227.65        206.38         4.32 o                         
   1   0   4        266.54        262.80         3.76 o                         
   2   0   4        722.79        751.14         6.27 o                         
   3   0   4        314.82        309.16         3.90 o                         
   4   0   4        145.87        130.48         2.52 o                         
   5   0   4         36.18         26.63         1.78 o                         
   6   0   4          1.95          0.25         2.27 o                         
   7   0   4         15.25         16.54         3.23 o                         
   8   0   4          0.91         -3.87         3.87 o                         
   9   0   4         39.25         33.86         5.60 o                         
  10   0   4          1.03          2.44         4.16 o                         
 -11   1   4          1.94          3.66         2.34 o                         
 -10   1   4          9.90          6.28         2.36 o                         
  -9   1   4         11.06         12.30         2.15 o                         
  -8   1   4          8.56          9.17         1.80 o                         
  -7   1   4         12.95         12.33         1.21 o                         
  -6   1   4        354.44        360.46         3.19 o                         
  -5   1   4       1299.76       1390.44         8.51 o                         
  -4   1   4        282.55        278.86         2.47 o                         
  -3   1   4        637.94        632.61         4.70 o                         
  -2   1   4       2031.64       1961.45        16.08 o                         
  -1   1   4          8.84          8.23         0.66 o                         
   0   1   4        225.33        207.10         2.43 o                         
   1   1   4        118.08        132.21         2.13 o                         
   2   1   4        540.39        598.40         6.08 o                         
   3   1   4        776.85        791.74         5.94 o                         
   4   1   4        714.72        803.85         9.56 o                         
   5   1   4          9.68         11.23         1.17 o                         
   6   1   4         13.67         16.76         1.54 o                         
   7   1   4          1.67          1.37         1.71 o                         
   8   1   4          4.37          5.48         2.25 o                         
   9   1   4          0.10         -0.33         2.20 o                         
  10   1   4          5.07          7.78         3.39 o                         
 -12   2   4          8.38          5.45         6.46 o                         
 -11   2   4          3.12          5.40         3.51 o                         
 -10   2   4         50.10         39.69         3.99 o                         
  -9   2   4          1.30          4.19         2.76 o                         
  -8   2   4         10.12         10.40         1.93 o                         
  -7   2   4        224.17        221.53         3.85 o                         
  -6   2   4        486.72        469.24         5.14 o                         
  -5   2   4        510.79        552.47         4.48 o                         
  -4   2   4         43.48         35.93         1.18 o                         
  -3   2   4        155.11        161.43         2.95 o                         
  -2   2   4         70.09         74.09         1.31 o                         
  -1   2   4       1100.18       1145.09        10.71 o                         
   0   2   4        331.67        346.08         3.61 o                         
   1   2   4        353.12        381.04         3.34 o                         
   2   2   4        465.01        452.56         4.43 o                         
   3   2   4        663.75        665.17         5.71 o                         
   4   2   4          5.35          7.76         1.04 o                         
   5   2   4        136.55        132.62         3.05 o                         
   6   2   4         37.33         45.03         5.83 o                         
   7   2   4          4.79          4.12         1.95 o                         
   8   2   4         30.96         31.64         2.99 o                         
   9   2   4         14.44         18.26         2.83 o                         
  10   2   4          3.66          5.43         2.80 o                         
 -12   3   4         12.73         12.91         9.18 o                         
 -11   3   4          4.61          8.18         3.17 o                         
 -10   3   4          5.69          7.37         2.88 o                         
  -9   3   4          4.45          2.56         2.11 o                         
  -8   3   4        288.11        289.28         8.13 o                         
  -7   3   4          8.45         10.61         1.92 o                         
  -6   3   4         38.12         45.08         2.39 o                         
  -5   3   4         17.18         15.92         1.25 o                         
  -4   3   4         29.83         38.13         1.52 o                         
  -3   3   4          3.74          6.16         0.90 o                         
  -2   3   4         54.74         51.40         1.64 o                         
  -1   3   4        918.15        924.07         7.25 o                         
   0   3   4         20.69         28.44         1.32 o                         
   1   3   4        382.34        394.71         4.25 o                         
   2   3   4        354.01        380.51         3.94 o                         
   3   3   4        174.25        161.25         2.47 o                         
   4   3   4         51.43         51.04         2.32 o                         
   5   3   4         39.41         40.90         2.24 o                         
   6   3   4         17.86         22.78         2.31 o                         
   7   3   4          8.10          9.74         2.15 o                         
   8   3   4          9.90         12.69         2.26 o                         
   9   3   4         19.78         21.73         3.17 o                         
  10   3   4          5.85         12.43         3.67 o                         
 -11   4   4          0.91          8.45         4.17 o                         
 -10   4   4          0.20          2.02         2.92 o                         
  -9   4   4          0.25          0.42         1.97 o                         
  -8   4   4         27.70         23.32         2.39 o                         
  -7   4   4          2.13          1.40         1.83 o                         
  -6   4   4        123.97        115.93         3.28 o                         
  -5   4   4         17.27         16.75         1.47 o                         
  -4   4   4         81.45         86.27         2.39 o                         
  -3   4   4        557.58        543.38         5.57 o                         
  -2   4   4         91.97        102.60         2.30 o                         
  -1   4   4          5.01          6.88         1.00 o                         
   0   4   4          2.93          2.00         0.98 o                         
   1   4   4        357.53        371.30         5.71 o                         
   2   4   4          4.02          2.86         1.16 o                         
   3   4   4         18.55         18.35         1.59 o                         
   4   4   4          0.00          1.73         2.24 o                         
   5   4   4        254.08        229.54        14.07 o                         
   6   4   4         35.05         31.90         3.04 o                         
   7   4   4          0.84          7.28         2.62 o                         
   8   4   4          0.05          0.30         2.82 o                         
   9   4   4          0.55          3.51         3.58 o                         
  10   4   4          0.38          7.01         5.74 o                         
 -11   5   4          0.63         -4.21         4.65 o                         
 -10   5   4          4.74          6.02         2.85 o                         
  -9   5   4          3.10          1.39         2.45 o                         
  -8   5   4          6.97          4.63         2.09 o                         
  -7   5   4         32.38         34.34         2.92 o                         
  -6   5   4        116.33        109.64         4.23 o                         
  -5   5   4         20.91         26.87         2.64 o                         
  -4   5   4         10.08         14.03         1.58 o                         
  -3   5   4        139.64        140.55         3.53 o                         
  -2   5   4         29.82         35.33         2.20 o                         
  -1   5   4        170.82        173.74         3.21 o                         
   0   5   4        169.45        182.81         3.46 o                         
   1   5   4        218.39        206.18         4.39 o                         
   2   5   4         57.34         63.24         2.83 o                         
   3   5   4          0.02          0.57         1.74 o                         
   4   5   4         16.64         17.89         3.26 o                         
   5   5   4          0.04          1.91         3.25 o                         
   6   5   4          0.47          3.30         2.97 o                         
   7   5   4         14.28         15.19         5.02 o                         
   8   5   4          3.09          3.65         5.47 o                         
   9   5   4          0.29         -0.06         3.84 o                         
 -10   6   4          6.28          8.21         3.93 o                         
  -9   6   4          0.77          1.77         3.00 o                         
  -8   6   4          0.16          0.15         2.36 o                         
  -7   6   4          0.49         -2.37         2.51 o                         
  -6   6   4        107.84         98.28         6.08 o                         
  -5   6   4         16.70         14.63         2.38 o                         
  -4   6   4        499.31        465.59         6.66 o                         
  -3   6   4         61.17         63.33         3.03 o                         
  -2   6   4        157.71        149.07         3.88 o                         
  -1   6   4         45.57         45.20         2.78 o                         
   0   6   4         27.32         24.62         2.08 o                         
   1   6   4         12.31         10.43         1.72 o                         
   2   6   4          0.22          0.55         1.30 o                         
   3   6   4         67.02         81.19         4.48 o                         
   4   6   4        173.24        181.13         8.49 o                         
   5   6   4         23.47         24.87         4.43 o                         
   6   6   4          8.68          9.26         2.93 o                         
   7   6   4          6.99         11.06         3.09 o                         
   8   6   4          2.60         12.44         7.28 o                         
   9   6   4          4.45         12.27         6.53 o                         
  -9   7   4         21.24         15.65         3.99 o                         
  -8   7   4          9.80          5.67         3.74 o                         
  -7   7   4          1.03         -1.01         2.61 o                         
  -6   7   4          1.79         -1.02         2.55 o                         
  -5   7   4        100.44         91.18         9.22 o                         
  -4   7   4          9.21         11.80         2.38 o                         
  -3   7   4        112.35        112.75         4.16 o                         
  -2   7   4         16.87         17.98         2.22 o                         
  -1   7   4        150.44        139.01         4.06 o                         
   0   7   4         14.97         18.43         2.09 o                         
   1   7   4         78.99         78.47         3.64 o                         
   2   7   4         77.36         81.39         4.81 o                         
   3   7   4          0.02          3.25         3.29 o                         
   4   7   4         13.28         13.21         3.93 o                         
   5   7   4          0.10          2.89         3.95 o                         
   6   7   4          1.76          4.67         4.11 o                         
   7   7   4          2.77          4.93         4.41 o                         
   8   7   4          0.51         17.13         6.62 o                         
  -8   8   4          0.01          3.47         3.95 o                         
  -7   8   4          4.20          4.20         4.32 o                         
  -6   8   4        119.68         96.25         6.78 o                         
  -5   8   4         68.47         56.92         6.14 o                         
  -4   8   4          0.23          0.22         2.89 o                         
  -3   8   4         34.23         35.98         4.89 o                         
  -2   8   4          1.43          4.61         2.54 o                         
  -1   8   4          2.77          4.84         2.45 o                         
   0   8   4         15.84         19.52         2.65 o                         
   1   8   4          1.35          4.39         2.28 o                         
   2   8   4         71.26         87.14        11.93 o                         
   3   8   4         46.21         53.30         6.51 o                         
   4   8   4         46.28         61.67         9.78 o                         
   5   8   4         10.18         19.21         4.64 o                         
   6   8   4          1.16          5.89         4.93 o                         
  -6   9   4          0.01          2.70         3.83 o                         
  -5   9   4          0.23          1.05         2.83 o                         
  -4   9   4          4.75          4.20         3.51 o                         
  -3   9   4          0.68          3.19         3.26 o                         
  -2   9   4         12.08         18.51         4.49 o                         
  -1   9   4          3.71          7.15         2.87 o                         
   0   9   4          6.14         11.05         3.03 o                         
   1   9   4         12.11         16.28         4.00 o                         
   2   9   4         13.39         21.73         5.14 o                         
   3   9   4          0.22          8.90         4.07 o                         
   4   9   4          0.95          6.17         4.48 o                         
   5   9   4          2.80         16.83         5.12 o                         
  -3  10   4          3.56          6.96         4.48 o                         
  -2  10   4          0.23          5.63         3.38 o                         
  -1  10   4         33.92         41.68         4.80 o                         
   0  10   4          0.56          8.87         3.76 o                         
   1  10   4          0.09         13.10         6.45 o                         
   2  10   4          1.21         11.40         7.70 o                         
 -11   1   5         39.18         42.44         4.75 o                         
 -10   1   5         96.67         95.68         4.79 o                         
  -9   1   5         26.83         29.11         2.84 o                         
  -8   1   5         19.44         21.48         1.89 o                         
  -7   1   5        214.96        228.30         3.57 o                         
  -6   1   5          1.92          2.74         0.85 o                         
  -5   1   5         35.55         36.29         1.16 o                         
  -4   1   5        135.51        145.58         1.84 o                         
  -3   1   5        191.82        186.08         2.25 o                         
  -2   1   5        328.61        347.07         3.29 o                         
  -1   1   5         45.17         46.32         1.33 o                         
   0   1   5        236.84        257.18         2.49 o                         
   1   1   5         17.12         19.40         0.90 o                         
   2   1   5        809.86        908.79         6.24 o                         
   3   1   5        110.96         96.57         1.75 o                         
   4   1   5        162.56        161.06         3.81 o                         
   5   1   5        112.77        112.60         2.88 o                         
   6   1   5         14.23         13.76         1.84 o                         
   7   1   5          5.41          4.40         1.95 o                         
   8   1   5          2.44          5.69         2.50 o                         
   9   1   5          4.37          3.52         2.65 o                         
  10   1   5          3.40          5.60         8.04 o                         
 -12   2   5          0.60          0.86         5.88 o                         
 -11   2   5          0.66          3.28         3.55 o                         
 -10   2   5         47.60         51.48        10.98 o                         
  -9   2   5          5.86          6.51         2.72 o                         
  -8   2   5          1.86          1.43         1.77 o                         
  -7   2   5          2.63          2.60         1.88 o                         
  -6   2   5         36.60         41.54         1.59 o                         
  -5   2   5          4.57          3.76         0.90 o                         
  -4   2   5        200.69        210.93         2.59 o                         
  -3   2   5        212.37        213.99         2.72 o                         
  -2   2   5         58.22         61.96         1.40 o                         
  -1   2   5        298.44        302.19         4.25 o                         
   0   2   5        125.33        131.54         2.04 o                         
   1   2   5          1.95          1.43         0.77 o                         
   2   2   5         87.27         73.92         1.56 o                         
   3   2   5        188.28        177.32         2.50 o                         
   4   2   5         28.71         29.93         1.26 o                         
   5   2   5          2.34          1.94         1.40 o                         
   6   2   5          3.47          6.31         2.49 o                         
   7   2   5          0.49          2.56         1.99 o                         
   8   2   5          0.03          0.15         2.20 o                         
   9   2   5          0.09         -0.17         2.48 o                         
  10   2   5          1.69          5.01         3.43 o                         
 -12   3   5          0.12          8.47         8.75 o                         
 -11   3   5          1.65          8.62         3.66 o                         
 -10   3   5          1.81          3.18         2.84 o                         
  -9   3   5         13.36         12.22         2.25 o                         
  -8   3   5          1.24          5.21         2.10 o                         
  -7   3   5         12.62         12.28         2.15 o                         
  -6   3   5        126.05        128.69         3.32 o                         
  -5   3   5          1.12          2.00         1.34 o                         
  -4   3   5        394.43        412.56         5.14 o                         
  -3   3   5        935.87        945.50         7.41 o                         
  -2   3   5        225.90        218.91         3.03 o                         
  -1   3   5         12.48          8.96         1.04 o                         
   0   3   5        494.43        483.71         4.50 o                         
   1   3   5        163.67        158.81         2.23 o                         
   2   3   5        110.32        123.45         2.22 o                         
   3   3   5         20.19         29.15         1.57 o                         
   4   3   5         23.63         20.97         1.80 o                         
   5   3   5        121.65        124.94         4.47 o                         
   6   3   5         11.42         11.00         2.05 o                         
   7   3   5          8.34          6.22         2.22 o                         
   8   3   5          0.12         -0.93         1.92 o                         
   9   3   5          1.44          4.57         3.08 o                         
  10   3   5          1.72         13.92         5.88 o                         
 -11   4   5          8.25         10.12         5.02 o                         
 -10   4   5          2.00          1.67         2.57 o                         
  -9   4   5         23.49         22.04         2.61 o                         
  -8   4   5         12.94         14.91         2.36 o                         
  -7   4   5          8.33          2.84         2.04 o                         
  -6   4   5         82.46         84.97         3.40 o                         
  -5   4   5        208.00        208.92         3.61 o                         
  -4   4   5          1.01          2.23         1.20 o                         
  -3   4   5         50.42         54.21         2.14 o                         
  -2   4   5        103.48        109.52         2.58 o                         
  -1   4   5        157.65        162.08         3.10 o                         
   0   4   5        116.75        126.27         2.62 o                         
   1   4   5         26.23         27.14         1.56 o                         
   2   4   5         59.08         70.15         2.22 o                         
   3   4   5         58.98         64.15         2.36 o                         
   4   4   5         53.61         64.68         4.11 o                         
   5   4   5         21.41         20.40         2.60 o                         
   6   4   5         46.12         43.05         4.69 o                         
   7   4   5          0.17          3.64         4.15 o                         
   8   4   5          3.33         -0.58         4.67 o                         
   9   4   5         11.32          3.11         3.85 o                         
  10   4   5          2.97          0.43         4.59 o                         
 -11   5   5          0.19         -2.21         4.76 o                         
 -10   5   5         15.55         18.80         3.00 o                         
  -9   5   5         11.53         11.58         2.71 o                         
  -8   5   5          0.02         -2.10         2.10 o                         
  -7   5   5         29.73         29.33         2.62 o                         
  -6   5   5          9.13          7.53         2.16 o                         
  -5   5   5          0.00         -1.15         1.90 o                         
  -4   5   5         30.01         32.96         2.19 o                         
  -3   5   5        113.49        110.77         3.35 o                         
  -2   5   5        148.32        141.87         3.28 o                         
  -1   5   5         63.55         75.34         2.60 o                         
   0   5   5         11.03         11.91         1.53 o                         
   1   5   5          0.52         -1.30         1.30 o                         
   2   5   5        160.71        148.90         3.34 o                         
   3   5   5          5.65          5.98         2.62 o                         
   4   5   5          9.07         10.47         2.91 o                         
   5   5   5          0.65          3.67         2.11 o                         
   6   5   5          1.04          5.69         2.34 o                         
   7   5   5          0.89          7.03         3.77 o                         
   8   5   5          8.22         14.49         8.10 o                         
   9   5   5          0.45          8.51         4.36 o                         
 -10   6   5          0.04          6.10         3.70 o                         
  -9   6   5          0.14          2.27         2.78 o                         
  -8   6   5          0.08         -0.75         2.39 o                         
  -7   6   5         10.25          5.77         2.83 o                         
  -6   6   5         38.37         38.41         4.09 o                         
  -5   6   5        180.90        167.27         5.21 o                         
  -4   6   5        316.98        297.59         5.73 o                         
  -3   6   5         13.07         12.18         2.28 o                         
  -2   6   5          8.16          6.89         2.29 o                         
  -1   6   5          0.32          1.76         2.07 o                         
   0   6   5         21.99         22.70         2.21 o                         
   1   6   5         55.46         55.63         2.51 o                         
   2   6   5         38.92         40.90         3.14 o                         
   3   6   5         34.73         38.83         3.62 o                         
   4   6   5         32.34         41.06         4.91 o                         
   5   6   5         99.56         98.01         6.06 o                         
   6   6   5          5.60          9.01         4.45 o                         
   7   6   5          0.00          5.34         7.33 o                         
   8   6   5          0.01         11.06         6.19 o                         
  -9   7   5          2.15          3.67         3.42 o                         
  -8   7   5         17.30         15.64         3.69 o                         
  -7   7   5          5.12          5.20         2.84 o                         
  -6   7   5         10.86          7.56         2.74 o                         
  -5   7   5          8.95          7.53         2.69 o                         
  -4   7   5          2.00          4.34         3.41 o                         
  -3   7   5          1.71          4.11         2.59 o                         
  -2   7   5         89.20         90.64         4.06 o                         
  -1   7   5          5.44          6.31         2.43 o                         
   0   7   5          0.89          0.27         1.79 o                         
   1   7   5          0.59          2.46         1.82 o                         
   2   7   5          3.13          3.84         2.87 o                         
   3   7   5         19.96         23.47         3.64 o                         
   4   7   5          0.87          7.61         4.39 o                         
   5   7   5          4.44         10.43         4.27 o                         
   6   7   5          0.97          9.36         4.28 o                         
   7   7   5          5.73         16.75         7.92 o                         
  -8   8   5          0.03         -0.52         3.27 o                         
  -7   8   5          3.42          4.17         3.27 o                         
  -6   8   5        175.83        150.10         9.43 o                         
  -5   8   5          3.33          3.93         4.07 o                         
  -4   8   5          8.07          4.92         3.19 o                         
  -3   8   5          2.61          4.21         3.81 o                         
  -2   8   5         81.12         80.98         4.90 o                         
  -1   8   5         40.98         35.83         4.03 o                         
   0   8   5         43.23         46.08         3.84 o                         
   1   8   5         87.56         88.34         6.33 o                         
   2   8   5          0.71          5.80         4.13 o                         
   3   8   5         37.46         35.04         5.73 o                         
   4   8   5          3.66          3.76         4.47 o                         
   5   8   5          3.16          5.13         3.63 o                         
   6   8   5          0.93          8.57         7.53 o                         
  -6   9   5          7.98         10.51         3.53 o                         
  -5   9   5          2.62          2.90         3.97 o                         
  -4   9   5          4.09          2.52         3.58 o                         
  -3   9   5          9.57          3.93         3.40 o                         
  -2   9   5         29.39         32.92         3.87 o                         
  -1   9   5          0.07          2.59         4.05 o                         
   0   9   5         39.89         44.44         6.57 o                         
   1   9   5          0.94          1.51         4.02 o                         
   2   9   5          1.38         11.65         5.96 o                         
   3   9   5          0.95          9.10         5.56 o                         
   4   9   5          1.44         13.18         6.90 o                         
  -3  10   5          2.17         10.99        10.40 o                         
  -2  10   5          0.00          7.55         4.00 o                         
  -1  10   5          7.44         11.59         3.68 o                         
   0  10   5         58.92         71.63        14.67 o                         
   1  10   5         19.69         38.45        14.06 o                         
 -12   0   6          0.63          9.90         4.16 o                         
 -11   0   6         49.65         54.67         6.17 o                         
 -10   0   6          4.39          9.33         2.93 o                         
  -9   0   6        237.78        250.96         8.21 o                         
  -8   0   6        242.97        245.64         6.05 o                         
  -7   0   6         12.43         12.05         1.75 o                         
  -6   0   6         66.36         68.39         2.36 o                         
  -5   0   6        140.41        148.73         2.90 o                         
  -4   0   6         92.18        104.84         2.40 o                         
  -3   0   6        923.01        913.12         8.55 o                         
  -2   0   6         49.73         55.32         1.78 o                         
  -1   0   6       1250.93       1277.16        13.94 o                         
   0   0   6        559.27        546.44         5.83 o                         
   1   0   6        110.52        106.68         2.38 o                         
   2   0   6        171.70        141.40         2.68 o                         
   3   0   6         58.34         52.26         2.50 o                         
   4   0   6        353.93        384.73         5.52 o                         
   5   0   6         61.37         56.03         3.35 o                         
   6   0   6         18.19         17.00         3.17 o                         
   7   0   6          1.20          1.60         2.79 o                         
   8   0   6          4.89          1.42         3.17 o                         
   9   0   6          3.35         13.06         5.02 o                         
 -11   1   6          2.11          2.17         3.23 o                         
 -10   1   6         65.32         72.86         5.55 o                         
  -9   1   6          5.58          6.49         1.87 o                         
  -8   1   6         15.21         16.88         1.64 o                         
  -7   1   6         23.30         22.13         1.40 o                         
  -6   1   6         10.13          9.65         1.05 o                         
  -5   1   6          0.44          1.05         0.76 o                         
  -4   1   6        125.61        120.89         1.76 o                         
  -3   1   6          2.20          5.86         0.91 o                         
  -2   1   6       1257.82       1261.00        12.45 o                         
  -1   1   6          3.94          6.58         0.80 o                         
   0   1   6        247.72        241.48         2.59 o                         
   1   1   6        297.20        266.69         2.87 o                         
   2   1   6        129.47        141.32         2.11 o                         
   3   1   6         18.94         27.99         1.26 o                         
   4   1   6          8.08          8.78         1.12 o                         
   5   1   6         25.76         27.77         1.82 o                         
   6   1   6          1.64          0.60         1.86 o                         
   7   1   6          5.80          5.67         2.43 o                         
   8   1   6          0.17          4.49         2.53 o                         
   9   1   6          0.28          4.15         2.67 o                         
 -11   2   6         24.61         28.52         5.38 o                         
 -10   2   6         26.96         36.80         7.10 o                         
  -9   2   6         14.98         11.48         2.65 o                         
  -8   2   6         53.85         54.08         3.31 o                         
  -7   2   6         41.55         45.07         2.46 o                         
  -6   2   6          0.92          1.57         1.12 o                         
  -5   2   6        209.28        212.94         3.08 o                         
  -4   2   6        345.37        367.49         4.67 o                         
  -3   2   6        510.55        525.37         4.83 o                         
  -2   2   6          1.67          1.87         0.66 o                         
  -1   2   6         65.18         68.30         1.72 o                         
   0   2   6        212.75        231.21         2.79 o                         
   1   2   6         34.42         38.58         1.33 o                         
   2   2   6          0.06          0.60         0.85 o                         
   3   2   6         62.63         60.57         1.65 o                         
   4   2   6         90.67         99.11         3.59 o                         
   5   2   6         86.82        100.97         3.98 o                         
   6   2   6          0.12          1.87         2.39 o                         
   7   2   6         55.33         53.98         6.98 o                         
   8   2   6          0.82          2.71         2.94 o                         
   9   2   6          1.21          3.85         2.62 o                         
  10   2   6          0.01          7.17         5.17 o                         
 -12   3   6          0.04          1.87         7.89 o                         
 -11   3   6          0.14         -1.02         3.55 o                         
 -10   3   6         15.87         20.51         3.50 o                         
  -9   3   6        105.52        106.25         4.43 o                         
  -8   3   6         44.99         45.95         2.99 o                         
  -7   3   6         88.42         92.76         3.63 o                         
  -6   3   6          6.28          2.74         1.54 o                         
  -5   3   6         76.67         71.04         2.26 o                         
  -4   3   6          6.17          6.04         1.13 o                         
  -3   3   6         46.58         51.02         1.89 o                         
  -2   3   6         78.03         85.08         1.92 o                         
  -1   3   6         38.91         53.26         1.55 o                         
   0   3   6        934.67        951.74        12.20 o                         
   1   3   6        346.29        384.47         3.93 o                         
   2   3   6        121.55        132.90         2.59 o                         
   3   3   6         30.21         33.39         1.56 o                         
   4   3   6          3.06          4.54         1.73 o                         
   5   3   6         18.19         14.49         2.44 o                         
   6   3   6         43.94         43.62         3.03 o                         
   7   3   6          6.22         10.27         2.65 o                         
   8   3   6          1.99          2.95         4.28 o                         
   9   3   6          9.04         11.36         3.64 o                         
  10   3   6          1.70          7.46         5.17 o                         
 -11   4   6          3.24          6.03         6.89 o                         
 -10   4   6          8.47          5.49         2.76 o                         
  -9   4   6          3.76          3.51         2.20 o                         
  -8   4   6          9.58         10.42         2.36 o                         
  -7   4   6          1.37         -0.74         1.83 o                         
  -6   4   6          6.01          4.54         1.83 o                         
  -5   4   6         87.21         82.75         2.73 o                         
  -4   4   6          5.46          5.10         1.61 o                         
  -3   4   6         15.59         17.80         1.89 o                         
  -2   4   6         28.86         36.00         2.12 o                         
  -1   4   6         47.81         47.31         2.21 o                         
   0   4   6          1.17          0.96         1.32 o                         
   1   4   6         53.30         58.37         2.27 o                         
   2   4   6          1.67         -0.85         1.44 o                         
   3   4   6         20.07         24.41         2.78 o                         
   4   4   6          0.59          0.14         2.11 o                         
   5   4   6          4.48          6.86         2.31 o                         
   6   4   6         28.48         34.02         3.40 o                         
   7   4   6          6.45         11.23         5.17 o                         
   8   4   6          5.35          1.73         3.73 o                         
   9   4   6          5.99          0.67         9.47 o                         
 -11   5   6          0.02         -0.44         4.96 o                         
 -10   5   6          6.38          5.19         2.73 o                         
  -9   5   6          2.77          0.67         2.52 o                         
  -8   5   6         18.46         19.18         2.94 o                         
  -7   5   6         23.43         19.20         2.53 o                         
  -6   5   6          5.91          6.52         2.45 o                         
  -5   5   6         82.52         82.13         3.65 o                         
  -4   5   6          0.06          2.30         1.81 o                         
  -3   5   6        277.01        271.66         5.04 o                         
  -2   5   6          0.59          1.28         1.72 o                         
  -1   5   6         47.32         46.99         2.73 o                         
   0   5   6         58.22         71.07         2.81 o                         
   1   5   6         68.11         74.57         2.96 o                         
   2   5   6         46.51         46.25         2.91 o                         
   3   5   6          2.50          4.33         2.96 o                         
   4   5   6          2.27          7.21         2.90 o                         
   5   5   6         10.55         14.94         3.07 o                         
   6   5   6         37.92         35.91         3.95 o                         
   7   5   6          3.25          3.66         5.47 o                         
   8   5   6          0.09         16.93        17.86 o                         
 -10   6   6          0.02          1.27         3.44 o                         
  -9   6   6         10.21          5.69         2.76 o                         
  -8   6   6          3.53         -0.06         2.85 o                         
  -7   6   6          1.94         -3.67         5.72 o                         
  -6   6   6          2.53          0.05         2.62 o                         
  -5   6   6         43.77         38.52         3.52 o                         
  -4   6   6         57.40         59.33         4.29 o                         
  -3   6   6          3.08          4.59         2.22 o                         
  -2   6   6        121.40        123.47         5.84 o                         
  -1   6   6          9.62          9.71         2.10 o                         
   0   6   6         26.29         25.87         2.43 o                         
   1   6   6          7.63          6.64         2.11 o                         
   2   6   6         38.33         39.78         3.76 o                         
   3   6   6          0.01         -1.45         3.09 o                         
   4   6   6         21.19         25.58         4.19 o                         
   5   6   6          3.03          4.76         3.67 o                         
   6   6   6         16.77         18.39         6.71 o                         
   7   6   6          2.35         16.29         8.64 o                         
   8   6   6          0.00          6.02         5.02 o                         
  -9   7   6          0.21         -2.50         3.27 o                         
  -8   7   6          9.31          6.87         3.34 o                         
  -7   7   6         18.59         10.44         3.28 o                         
  -6   7   6          0.06          0.23         2.81 o                         
  -5   7   6          5.92          0.83         2.75 o                         
  -4   7   6         45.67         54.26         6.74 o                         
  -3   7   6          1.14          3.49         5.24 o                         
  -2   7   6        212.91        220.29         8.67 o                         
  -1   7   6          0.32          1.22         2.66 o                         
   0   7   6         66.14         57.89         3.94 o                         
   1   7   6         35.53         37.12         3.45 o                         
   2   7   6         10.35         11.19         3.52 o                         
   3   7   6         27.64         25.26         4.23 o                         
   4   7   6          0.09          2.65         3.63 o                         
   5   7   6         26.80         30.72         4.68 o                         
   6   7   6          5.33         14.73         9.09 o                         
   7   7   6          8.98         22.42         5.64 o                         
  -8   8   6          0.10         -1.23         3.31 o                         
  -7   8   6          1.98          2.40         3.17 o                         
  -6   8   6         42.57         41.51         5.06 o                         
  -5   8   6         58.38         44.95         4.19 o                         
  -4   8   6          0.02          0.70         3.32 o                         
  -3   8   6         20.02         20.39         4.50 o                         
  -2   8   6         51.65         54.50         5.69 o                         
  -1   8   6         22.16         27.64         4.36 o                         
   0   8   6         13.02         15.57         5.74 o                         
   1   8   6          1.79          5.96         4.14 o                         
   2   8   6         23.91         26.36         5.64 o                         
   3   8   6         52.84         51.80         7.33 o                         
   4   8   6          7.00          9.57         4.54 o                         
   5   8   6          1.77          8.35         6.81 o                         
  -6   9   6          3.98          0.91         3.28 o                         
  -5   9   6          0.40         -1.48         2.90 o                         
  -4   9   6          0.10         -3.04         3.44 o                         
  -3   9   6          2.21          1.03         3.42 o                         
  -2   9   6          0.44          0.35         4.88 o                         
  -1   9   6          4.52          7.55         3.80 o                         
   0   9   6          2.20          9.64         3.44 o                         
   1   9   6          2.27         16.35         6.60 o                         
   2   9   6          1.66          9.50         5.79 o                         
   3   9   6          9.74         29.16         6.03 o                         
 -12   1   7          4.18          3.01         7.46 o                         
 -11   1   7          0.01          0.10         3.87 o                         
 -10   1   7          1.51          2.71         3.17 o                         
  -9   1   7        202.66        216.75         6.51 o                         
  -8   1   7         60.83         62.95         2.55 o                         
  -7   1   7          2.91          0.46         1.14 o                         
  -6   1   7        145.37        153.32         2.49 o                         
  -5   1   7          4.08          3.86         0.86 o                         
  -4   1   7        262.19        256.08         3.17 o                         
  -3   1   7        201.25        196.91         2.66 o                         
  -2   1   7        308.21        298.69         3.26 o                         
  -1   1   7        145.86        162.06         2.40 o                         
   0   1   7        136.50        139.16         2.10 o                         
   1   1   7          0.07         -0.41         0.84 o                         
   2   1   7        126.32        135.97         2.31 o                         
   3   1   7         79.24         62.14         1.91 o                         
   4   1   7         20.56         22.82         1.55 o                         
   5   1   7         14.47          8.14         1.85 o                         
   6   1   7         33.55         30.12         2.96 o                         
   7   1   7         43.90         47.03         5.96 o                         
   8   1   7          2.26          3.93         2.62 o                         
   9   1   7          0.05          1.72         5.02 o                         
 -11   2   7          0.08          4.84         5.67 o                         
 -10   2   7          5.83          4.01         6.60 o                         
  -9   2   7         16.54         19.43         2.91 o                         
  -8   2   7         33.43         36.30         2.94 o                         
  -7   2   7         86.94         94.14         2.85 o                         
  -6   2   7         54.08         52.55         1.97 o                         
  -5   2   7          2.81          2.51         1.17 o                         
  -4   2   7         88.13        102.38         2.22 o                         
  -3   2   7        212.19        212.12         2.76 o                         
  -2   2   7        112.95        110.13         1.92 o                         
  -1   2   7          2.64          4.40         0.81 o                         
   0   2   7          8.05         12.16         1.17 o                         
   1   2   7         45.76         54.77         1.76 o                         
   2   2   7         75.00         88.47         1.95 o                         
   3   2   7         18.79         20.07         1.34 o                         
   4   2   7          4.69          1.49         1.44 o                         
   5   2   7         27.90         27.58         2.36 o                         
   6   2   7         21.29         24.26         3.52 o                         
   7   2   7          0.17          5.42         2.48 o                         
   8   2   7          0.56          4.22         2.58 o                         
   9   2   7          0.15          3.70         2.84 o                         
 -12   3   7          8.82          4.59         7.60 o                         
 -11   3   7          2.71          2.15         7.03 o                         
 -10   3   7          4.95         -1.21         3.08 o                         
  -9   3   7          0.00          1.25         2.34 o                         
  -8   3   7          6.42          6.04         2.14 o                         
  -7   3   7          1.03         -0.32         1.95 o                         
  -6   3   7          6.44          4.31         1.74 o                         
  -5   3   7         36.34         36.96         2.18 o                         
  -4   3   7         31.16         31.38         1.51 o                         
  -3   3   7         13.72         12.44         1.35 o                         
  -2   3   7         84.25         77.01         2.10 o                         
  -1   3   7        448.96        450.41         4.83 o                         
   0   3   7          9.90          9.87         1.35 o                         
   1   3   7          0.01          1.21         1.17 o                         
   2   3   7          6.51          5.53         1.35 o                         
   3   3   7         26.40         25.84         1.87 o                         
   4   3   7         16.73         18.74         2.33 o                         
   5   3   7          3.39          6.36         2.46 o                         
   6   3   7          9.38         12.92         4.06 o                         
   7   3   7          1.07          0.47         4.25 o                         
   8   3   7          1.73          5.14         3.34 o                         
   9   3   7          1.82          4.14         6.53 o                         
 -11   4   7          0.09          2.73         6.89 o                         
 -10   4   7          3.56          8.40         2.82 o                         
  -9   4   7         21.07         23.35         3.01 o                         
  -8   4   7         41.98         38.79         3.11 o                         
  -7   4   7          1.24          3.86         2.05 o                         
  -6   4   7         12.92         11.68         2.12 o                         
  -5   4   7        190.84        175.95         4.53 o                         
  -4   4   7         62.08         60.31         2.89 o                         
  -3   4   7         14.12         17.19         1.98 o                         
  -2   4   7          1.02          2.03         1.76 o                         
  -1   4   7         15.28         15.25         1.84 o                         
   0   4   7         74.24         77.07         3.16 o                         
   1   4   7         73.54         82.75         4.25 o                         
   2   4   7          0.11          0.09         1.66 o                         
   3   4   7          5.94          9.69         3.17 o                         
   4   4   7          3.58          5.72         2.38 o                         
   5   4   7          3.42          9.19         3.98 o                         
   6   4   7         26.57         31.73         6.90 o                         
   7   4   7          0.48          3.55         6.37 o                         
   8   4   7          3.40         -1.65        10.26 o                         
   9   4   7          0.02          1.87         4.73 o                         
 -11   5   7          0.07         -5.45         6.60 o                         
 -10   5   7          7.15          4.75         3.27 o                         
  -9   5   7          8.49          8.93         2.95 o                         
  -8   5   7          1.55          3.02         2.51 o                         
  -7   5   7          0.01         -0.92         2.61 o                         
  -6   5   7          0.55         -1.68         2.10 o                         
  -5   5   7          6.65          1.65         2.06 o                         
  -4   5   7         95.56         89.29         3.64 o                         
  -3   5   7          1.37          0.52         2.17 o                         
  -2   5   7        130.82        130.15         4.26 o                         
  -1   5   7        312.51        327.40        10.02 o                         
   0   5   7         17.99         20.30         2.58 o                         
   1   5   7          5.65          2.91         1.84 o                         
   2   5   7          2.87          4.92         2.22 o                         
   3   5   7         22.53         23.46         3.68 o                         
   4   5   7          0.53          7.39         3.81 o                         
   5   5   7         56.45         54.37         6.84 o                         
   6   5   7          0.40          6.85         3.14 o                         
   7   5   7          0.02          2.53         9.07 o                         
   8   5   7          0.03         -2.58         4.02 o                         
 -10   6   7          3.73          2.82         3.45 o                         
  -9   6   7          1.08         -0.11         2.82 o                         
  -8   6   7          0.44          0.16         2.91 o                         
  -7   6   7         15.93          8.02         5.11 o                         
  -6   6   7          0.01         -2.50         2.50 o                         
  -5   6   7          7.86          4.75         2.63 o                         
  -4   6   7        193.25        177.69         5.18 o                         
  -3   6   7         96.31         96.83         4.12 o                         
  -2   6   7          8.47         10.09         2.38 o                         
  -1   6   7          4.64          5.82         2.36 o                         
   0   6   7          5.58          8.04         2.34 o                         
   1   6   7         11.80         10.60         2.49 o                         
   2   6   7         77.01         75.95         5.53 o                         
   3   6   7          1.73          0.09         3.59 o                         
   4   6   7         35.34         45.94         5.22 o                         
   5   6   7          8.70          5.77         7.33 o                         
   6   6   7         15.23         19.54         5.51 o                         
   7   6   7          0.00         15.42        20.02 o                         
  -9   7   7          0.01          0.72         3.46 o                         
  -8   7   7          1.06         -0.61         3.15 o                         
  -7   7   7          6.34          7.66         3.33 o                         
  -6   7   7          1.46          0.23         2.93 o                         
  -5   7   7         51.79         42.04         4.24 o                         
  -4   7   7          6.89          9.28         6.17 o                         
  -3   7   7         19.22         31.66         4.99 o                         
  -2   7   7          1.78          7.64         4.90 o                         
  -1   7   7          1.49          2.59         2.68 o                         
   0   7   7          0.66         -1.53         2.40 o                         
   1   7   7          0.11         -2.68         2.68 o                         
   2   7   7          4.90          5.54         7.12 o                         
   3   7   7          1.25          1.84         4.76 o                         
   4   7   7          0.02          2.47         7.25 o                         
   5   7   7          0.28         12.76         8.22 o                         
   6   7   7          1.64         19.49         7.05 o                         
  -7   8   7          0.08         -0.84         3.14 o                         
  -6   8   7         17.22         12.90         3.35 o                         
  -5   8   7         14.91         13.43         3.45 o                         
  -4   8   7         25.50         20.74         4.97 o                         
  -3   8   7          9.32         15.80         5.68 o                         
  -2   8   7         10.68         15.13        11.70 o                         
  -1   8   7         43.77         44.03        11.14 o                         
   0   8   7          0.10          1.88         4.83 o                         
   1   8   7          0.58          4.89         4.14 o                         
   2   8   7         54.29         67.45         5.86 o                         
   3   8   7          0.85          5.12         7.10 o                         
   4   8   7          1.38         10.00         5.55 o                         
   5   8   7          0.00         14.54         7.12 o                         
  -5   9   7         17.78         15.72         3.88 o                         
  -4   9   7          2.13          1.68         4.13 o                         
  -3   9   7          5.01          1.17         3.96 o                         
  -2   9   7          0.69          4.88         7.40 o                         
  -1   9   7          4.47          9.15         5.18 o                         
   0   9   7          1.47         12.21         5.12 o                         
   1   9   7          2.99         10.16         6.43 o                         
   2   9   7          3.56         13.38         6.69 o                         
 -11   0   8          3.46          2.87         8.47 o                         
 -10   0   8         18.11         25.24         3.65 o                         
  -9   0   8         31.64         33.05         3.82 o                         
  -8   0   8        103.86        109.12         4.55 o                         
  -7   0   8        167.50        175.81         4.36 o                         
  -6   0   8        367.16        375.14         5.96 o                         
  -5   0   8         76.99         79.41         2.85 o                         
  -4   0   8         49.63         53.44         2.53 o                         
  -3   0   8        225.13        230.59         3.93 o                         
  -2   0   8        207.16        238.60         3.89 o                         
  -1   0   8         89.67        103.57         2.71 o                         
   0   0   8         11.27         15.83         1.25 o                         
   1   0   8         61.61         57.02         3.08 o                         
   2   0   8        117.14        128.29         5.18 o                         
   3   0   8         90.61         89.80         6.73 o                         
   4   0   8          0.08         -2.66         2.66 o                         
   5   0   8         58.77         47.72         4.51 o                         
   6   0   8         66.77         61.83         6.03 o                         
   7   0   8          0.14          3.73         3.30 o                         
   8   0   8          0.15         -0.72         4.59 o                         
 -12   1   8          2.21          4.16         6.03 o                         
 -11   1   8         36.52         51.61         5.03 o                         
 -10   1   8          0.53          0.84         2.96 o                         
  -9   1   8         37.05         43.15         3.33 o                         
  -8   1   8          7.00          6.14         1.96 o                         
  -7   1   8        152.04        155.41         3.57 o                         
  -6   1   8          0.00          0.86         1.33 o                         
  -5   1   8          4.64          5.97         1.27 o                         
  -4   1   8        124.42        131.12         2.60 o                         
  -3   1   8        166.84        172.35         2.85 o                         
  -2   1   8        652.74        706.07         6.29 o                         
  -1   1   8         59.55         71.46         2.02 o                         
   0   1   8         39.74         39.30         1.63 o                         
   1   1   8          2.54          0.69         1.13 o                         
   2   1   8          5.91          5.31         1.25 o                         
   3   1   8         49.93         41.99         1.83 o                         
   4   1   8         11.30         12.99         1.90 o                         
   5   1   8         12.41         11.12         2.42 o                         
   6   1   8         30.21         27.35         4.04 o                         
   7   1   8         11.69         13.01         2.89 o                         
   8   1   8          0.08          5.27         2.81 o                         
 -11   2   8          0.26         -0.23         3.44 o                         
 -10   2   8          1.36          1.71         3.38 o                         
  -9   2   8         31.83         29.35         3.28 o                         
  -8   2   8          0.97         -0.09         2.30 o                         
  -7   2   8        149.34        130.21         3.38 o                         
  -6   2   8         62.92         62.81         2.46 o                         
  -5   2   8          0.58          2.19         1.80 o                         
  -4   2   8         20.20         24.88         1.57 o                         
  -3   2   8          1.83         -0.23         0.99 o                         
  -2   2   8         18.80         23.17         1.29 o                         
  -1   2   8         11.34          9.21         1.16 o                         
   0   2   8         55.09         57.23         1.92 o                         
   1   2   8          2.64          2.85         1.07 o                         
   2   2   8        101.99        106.16         2.79 o                         
   3   2   8          4.46          2.78         1.29 o                         
   4   2   8          0.85          1.49         1.80 o                         
   5   2   8          3.48          5.25         1.98 o                         
   6   2   8          1.14          4.27         2.31 o                         
   7   2   8         13.59         14.63         2.90 o                         
   8   2   8          2.92          5.08         3.03 o                         
   9   2   8          0.23          5.17         5.17 o                         
 -11   3   8          4.62         -2.30         6.46 o                         
 -10   3   8          0.01         -2.70         2.70 o                         
  -9   3   8          0.65         -1.52         2.53 o                         
  -8   3   8          5.21          2.90         2.15 o                         
  -7   3   8         22.09         22.92         2.49 o                         
  -6   3   8         60.82         58.11         2.70 o                         
  -5   3   8        207.28        209.78         4.09 o                         
  -4   3   8        121.03        116.70         2.68 o                         
  -3   3   8          3.80          3.82         1.48 o                         
  -2   3   8          2.70          2.01         1.16 o                         
  -1   3   8        100.06        111.66         2.96 o                         
   0   3   8         90.73         98.82         2.69 o                         
   1   3   8          8.98          9.75         1.46 o                         
   2   3   8          3.47          1.71         1.43 o                         
   3   3   8          9.76         11.71         3.68 o                         
   4   3   8         98.05        111.63         6.83 o                         
   5   3   8         35.79         34.49         3.95 o                         
   6   3   8          5.28          6.43         2.95 o                         
   7   3   8          0.98          2.51         2.84 o                         
   8   3   8          2.88          6.76         3.47 o                         
 -11   4   8          2.33          1.00         6.60 o                         
 -10   4   8          2.72          1.70         2.86 o                         
  -9   4   8         15.60         19.23         2.97 o                         
  -8   4   8          0.39          0.64         2.35 o                         
  -7   4   8         16.77         13.36         2.36 o                         
  -6   4   8         14.15         12.36         2.11 o                         
  -5   4   8         40.35         36.59         2.71 o                         
  -4   4   8        190.65        182.58         4.61 o                         
  -3   4   8          4.52          4.72         2.67 o                         
  -2   4   8         13.76         15.82         2.51 o                         
  -1   4   8          7.68          7.25         2.43 o                         
   0   4   8         30.66         28.27         2.47 o                         
   1   4   8         41.03         43.43         2.77 o                         
   2   4   8          8.37          4.70         1.92 o                         
   3   4   8         24.09         33.15         3.06 o                         
   4   4   8         17.44         22.53         6.05 o                         
   5   4   8          8.30         21.20         6.28 o                         
   6   4   8          3.77          6.19         7.99 o                         
   7   4   8          5.01         10.35         9.58 o                         
   8   4   8          0.52          0.72         4.59 o                         
 -10   5   8          0.24         -2.14         3.54 o                         
  -9   5   8          1.49          1.36         2.70 o                         
  -8   5   8          2.78          2.50         2.47 o                         
  -7   5   8          7.34          8.62         3.09 o                         
  -6   5   8          3.08          1.54         2.41 o                         
  -5   5   8          3.48         -0.36         2.14 o                         
  -4   5   8         74.67         74.94         3.98 o                         
  -3   5   8         65.89         71.56         3.80 o                         
  -2   5   8         68.97         68.00         3.95 o                         
  -1   5   8          0.00          1.12         2.35 o                         
   0   5   8         16.93         12.31         2.63 o                         
   1   5   8         18.08         16.77         3.12 o                         
   2   5   8          3.36          7.32         4.03 o                         
   3   5   8         20.26         21.94         5.78 o                         
   4   5   8          0.47          2.44         3.56 o                         
   5   5   8         12.86         18.63        10.59 o                         
   6   5   8          3.40          1.49         7.93 o                         
   7   5   8          0.36          9.51        18.51 o                         
 -10   6   8          2.73          2.89         6.89 o                         
  -9   6   8          0.63         -2.84         2.84 o                         
  -8   6   8          0.35          1.91         3.18 o                         
  -7   6   8         10.20          5.17         4.04 o                         
  -6   6   8          0.01         -1.84         2.46 o                         
  -5   6   8          7.09          5.35         2.90 o                         
  -4   6   8         35.03         26.92         3.01 o                         
  -3   6   8        128.31        114.51         4.95 o                         
  -2   6   8          0.12          2.41         2.60 o                         
  -1   6   8         31.67         37.10         4.49 o                         
   0   6   8          4.43          2.88         2.62 o                         
   1   6   8          1.37          0.64         2.51 o                         
   2   6   8          0.00         -1.95         3.73 o                         
   3   6   8          1.53          2.23         5.82 o                         
   4   6   8          5.98         10.44        10.15 o                         
   5   6   8          0.77          1.06        13.01 o                         
   6   6   8          7.13         17.20         9.47 o                         
   7   6   8          3.97          9.90         5.88 o                         
  -8   7   8          4.06          3.26         3.51 o                         
  -7   7   8          5.16         -1.75         3.79 o                         
  -6   7   8          0.59         -1.95         2.79 o                         
  -5   7   8          7.52          5.62         4.20 o                         
  -4   7   8          0.00         -4.42         4.42 o                         
  -3   7   8         22.15         20.31         4.22 o                         
  -2   7   8          4.32          1.00         3.26 o                         
  -1   7   8         30.56         26.43         4.07 o                         
   0   7   8          8.66          7.45         2.91 o                         
   1   7   8          4.85          6.91         5.49 o                         
   2   7   8         28.75         36.34         8.70 o                         
   3   7   8          1.42          4.54         8.16 o                         
   4   7   8          7.70         12.50         7.50 o                         
   5   7   8          0.07         33.36         8.51 o                         
  -7   8   8          0.00         -0.64         3.25 o                         
  -6   8   8          0.06          1.34         3.21 o                         
  -5   8   8          3.75         -1.98         3.06 o                         
  -4   8   8          0.59         -4.89         4.89 o                         
  -3   8   8          3.34          1.24        10.01 o                         
  -2   8   8          9.67          9.36         5.44 o                         
  -1   8   8          5.49          8.67         4.42 o                         
   0   8   8          0.02          0.13         6.21 o                         
   1   8   8          5.87          7.65         8.99 o                         
   2   8   8          0.19          3.37         7.12 o                         
   3   8   8          4.65         16.81         7.10 o                         
   4   8   8          1.21         18.11        14.18 o                         
  -4   9   8          1.79         -4.02         4.34 o                         
  -3   9   8          2.94          5.64         5.74 o                         
  -2   9   8          7.42          9.73         5.32 o                         
  -1   9   8          0.15         -4.52         4.52 o                         
   0   9   8          0.04          7.45        11.03 o                         
   1   9   8          1.73         14.29        12.59 o                         
 -11   1   9          1.00          4.85         4.66 o                         
 -10   1   9          1.95          8.82         3.34 o                         
  -9   1   9         32.11         31.92         3.65 o                         
  -8   1   9         19.81         20.20         2.18 o                         
  -7   1   9         25.32         26.20         2.23 o                         
  -6   1   9        157.35        156.66         3.76 o                         
  -5   1   9         10.79         12.40         1.60 o                         
  -4   1   9         89.79         93.52         2.54 o                         
  -3   1   9         80.43         78.42         2.37 o                         
  -2   1   9         66.41         68.03         2.27 o                         
  -1   1   9         96.69         97.18         2.67 o                         
   0   1   9          0.01          0.03         1.27 o                         
   1   1   9         16.65         19.86         1.64 o                         
   2   1   9         24.59         23.71         1.79 o                         
   3   1   9         41.06         38.84         3.01 o                         
   4   1   9         13.45         10.94         2.08 o                         
   5   1   9         30.08         25.92         2.77 o                         
   6   1   9          2.22          2.14         2.50 o                         
   7   1   9          0.76          3.71         2.77 o                         
   8   1   9          1.67          1.43         5.02 o                         
 -11   2   9          2.96          9.61         4.88 o                         
 -10   2   9          7.89          6.88         5.88 o                         
  -9   2   9         10.63         10.14         2.80 o                         
  -8   2   9          1.35         -2.11         2.82 o                         
  -7   2   9        103.20         98.46         3.42 o                         
  -6   2   9         41.99         42.14         2.40 o                         
  -5   2   9        289.27        295.05         4.56 o                         
  -4   2   9          0.41          0.04         1.42 o                         
  -3   2   9         35.90         39.89         1.91 o                         
  -2   2   9         11.55         10.90         1.43 o                         
  -1   2   9        155.60        169.83         3.07 o                         
   0   2   9          8.12          9.65         1.34 o                         
   1   2   9          0.98          0.43         1.25 o                         
   2   2   9         17.01         16.01         1.65 o                         
   3   2   9         52.72         40.71         2.27 o                         
   4   2   9         96.96        108.38         7.14 o                         
   5   2   9          8.83          5.60         2.80 o                         
   6   2   9          0.47          1.56         2.42 o                         
   7   2   9          2.55          6.68         2.62 o                         
   8   2   9          0.16          8.49         4.35 o                         
 -11   3   9          1.97         -4.59         6.31 o                         
 -10   3   9          0.10          0.19         2.95 o                         
  -9   3   9          2.10          2.30         2.60 o                         
  -8   3   9          3.73          2.17         2.30 o                         
  -7   3   9          2.59         -0.67         1.91 o                         
  -6   3   9          7.93          4.41         1.96 o                         
  -5   3   9         46.52         49.75         3.28 o                         
  -4   3   9         11.18         13.97         1.59 o                         
  -3   3   9         23.55         26.26         2.11 o                         
  -2   3   9         15.73         16.61         1.91 o                         
  -1   3   9         47.04         39.90         2.36 o                         
   0   3   9          3.32          0.84         1.93 o                         
   1   3   9          0.32          0.79         1.50 o                         
   2   3   9         44.34         35.90         2.61 o                         
   3   3   9         16.79         20.61         2.61 o                         
   4   3   9          0.01         -1.20         2.25 o                         
   5   3   9          0.01          2.15         2.42 o                         
   6   3   9          0.39          0.12         3.25 o                         
   7   3   9          0.26          3.73         3.15 o                         
   8   3   9          0.30          5.86         4.45 o                         
 -11   4   9          0.94         -3.01         6.60 o                         
 -10   4   9          0.10          1.25         3.73 o                         
  -9   4   9          3.31          3.17         2.75 o                         
  -8   4   9         10.88         12.99         2.78 o                         
  -7   4   9          5.28          3.88         2.27 o                         
  -6   4   9         83.73         70.53         3.23 o                         
  -5   4   9        142.44        135.61         4.36 o                         
  -4   4   9        178.68        171.56         5.21 o                         
  -3   4   9          0.03          2.28         2.31 o                         
  -2   4   9          6.40          6.32         2.23 o                         
  -1   4   9         40.64         38.83         3.26 o                         
   0   4   9         57.81         65.37         3.72 o                         
   1   4   9         26.72         29.16         2.50 o                         
   2   4   9         18.18         15.62         2.62 o                         
   3   4   9         64.15         60.65         4.93 o                         
   4   4   9         30.65         21.42         5.89 o                         
   5   4   9         11.02          7.35         8.38 o                         
   6   4   9          8.75          4.96         8.91 o                         
   7   4   9          0.02         -1.43         4.30 o                         
 -10   5   9          2.10          1.66         4.37 o                         
  -9   5   9          2.87          4.23         2.86 o                         
  -8   5   9          0.26         -0.36         2.52 o                         
  -7   5   9         21.92         20.67         3.38 o                         
  -6   5   9         17.85         15.44         3.24 o                         
  -5   5   9          6.04          4.41         2.56 o                         
  -4   5   9          6.74          1.87         2.50 o                         
  -3   5   9          3.03          5.38         2.39 o                         
  -2   5   9          1.66          2.80         2.77 o                         
  -1   5   9          5.75          2.13         2.63 o                         
   0   5   9         96.00        110.37         4.68 o                         
   1   5   9         15.71         18.04         2.92 o                         
   2   5   9         11.05         17.64         4.66 o                         
   3   5   9          0.08          2.08         6.82 o                         
   4   5   9          3.05          7.39         6.48 o                         
   5   5   9          2.45         -0.61         8.16 o                         
   6   5   9          4.32          7.69         7.09 o                         
   7   5   9          2.86          5.71         4.30 o                         
  -9   6   9          1.05          5.27         3.85 o                         
  -8   6   9         12.60          8.86         3.57 o                         
  -7   6   9          1.07         -3.73         4.23 o                         
  -6   6   9          0.16         -0.66         2.74 o                         
  -5   6   9          3.25         -2.26         4.26 o                         
  -4   6   9          1.01          0.09         2.65 o                         
  -3   6   9         78.66         74.36         5.28 o                         
  -2   6   9          2.33          1.32         3.18 o                         
  -1   6   9          6.35          5.16         3.09 o                         
   0   6   9          1.45         -1.66         2.77 o                         
   1   6   9          5.32         -1.12         4.27 o                         
   2   6   9          3.62          4.44         6.57 o                         
   3   6   9          6.76          4.88        17.58 o                         
   4   6   9         17.68         16.57        21.16 o                         
   5   6   9          4.32         11.40         7.68 o                         
   6   6   9          0.50          9.55        11.62 o                         
  -8   7   9          3.25          5.89         3.74 o                         
  -7   7   9         10.60          5.34         4.88 o                         
  -6   7   9          0.15         -3.20         3.20 o                         
  -5   7   9          0.15         -2.46         5.05 o                         
  -4   7   9          0.00         -2.58         2.84 o                         
  -3   7   9          4.26         -1.13         4.45 o                         
  -2   7   9         30.54         25.66         4.53 o                         
  -1   7   9          0.37          0.32         3.47 o                         
   0   7   9          1.07         -1.74         4.18 o                         
   1   7   9          5.49          7.31         5.45 o                         
   2   7   9         11.10          9.40        10.09 o                         
   3   7   9          0.00          1.57        11.78 o                         
   4   7   9          0.39          8.90        10.76 o                         
   5   7   9          0.11         37.31        12.63 o                         
  -6   8   9          0.12         -3.52         3.52 o                         
  -5   8   9          1.85          1.52         3.60 o                         
  -4   8   9          1.26         -9.31         9.31 o                         
  -3   8   9          4.54         -1.92         4.90 o                         
  -2   8   9          0.02         -3.84         7.27 o                         
  -1   8   9          0.20         -2.49         5.82 o                         
   0   8   9          0.09         -4.27         7.00 o                         
   1   8   9          0.26          1.93         8.35 o                         
   2   8   9          2.47         10.84        11.18 o                         
   3   8   9          8.56         23.93        10.29 o                         
  -2   9   9          0.00         -5.19         5.19 o                         
  -1   9   9          0.34         -4.40         6.18 o                         
 -11   0  10         18.27         26.11         6.89 o                         
 -10   0  10          0.15         -2.30         4.88 o                         
  -9   0  10         10.83          5.60         5.17 o                         
  -8   0  10        363.39        409.89        10.81 o                         
  -7   0  10        314.33        341.37         9.64 o                         
  -6   0  10          3.18          0.73         2.11 o                         
  -5   0  10         97.25         94.86         4.71 o                         
  -4   0  10         67.58         71.66         4.18 o                         
  -3   0  10          0.11         -1.69         2.31 o                         
  -2   0  10        259.76        270.26         8.04 o                         
  -1   0  10          6.35          7.57         2.61 o                         
   0   0  10        187.05        212.13         6.23 o                         
   1   0  10         57.89         40.46         4.31 o                         
   2   0  10        219.16        228.40         9.68 o                         
   3   0  10         24.67         21.99         4.42 o                         
   4   0  10          0.01         -0.64         2.80 o                         
   5   0  10         19.73         24.25         6.89 o                         
   6   0  10          1.93          0.40         3.59 o                         
   7   0  10          0.30          2.73         6.89 o                         
 -11   1  10          2.97          3.01         6.74 o                         
 -10   1  10          0.05          2.80         3.21 o                         
  -9   1  10          0.15         -1.03         2.21 o                         
  -8   1  10         57.26         64.31         3.16 o                         
  -7   1  10          7.36          5.89         1.95 o                         
  -6   1  10         70.89         83.76         3.18 o                         
  -5   1  10         35.18         38.53         2.25 o                         
  -4   1  10         13.72         10.76         1.70 o                         
  -3   1  10          1.37         -0.11         1.47 o                         
  -2   1  10          1.04          1.17         1.48 o                         
  -1   1  10          7.73          9.82         1.65 o                         
   0   1  10         16.07         15.22         1.83 o                         
   1   1  10        126.66        132.65         4.53 o                         
   2   1  10        151.97        163.86         6.70 o                         
   3   1  10         13.55         12.05         2.30 o                         
   4   1  10          0.48         -0.77         1.98 o                         
   5   1  10          0.06         -2.66         3.11 o                         
   6   1  10          1.42          1.80         2.64 o                         
   7   1  10          0.00          4.09         3.55 o                         
   8   1  10          0.03          6.74         6.03 o                         
 -10   2  10          3.82          8.10         3.94 o                         
  -9   2  10          3.46          0.91         3.10 o                         
  -8   2  10          6.10          9.30         2.61 o                         
  -7   2  10         32.14         29.92         2.35 o                         
  -6   2  10        283.21        267.84         5.02 o                         
  -5   2  10          0.60          2.05         1.80 o                         
  -4   2  10         11.30         13.36         1.92 o                         
  -3   2  10          2.64          3.10         1.68 o                         
  -2   2  10          1.31          0.61         1.50 o                         
  -1   2  10          0.61         -1.44         1.44 o                         
   0   2  10          8.41          5.43         1.60 o                         
   1   2  10        114.11        114.17         3.36 o                         
   2   2  10         42.55         40.10         2.34 o                         
   3   2  10         16.97         14.17         2.94 o                         
   4   2  10          0.29         -0.35         2.82 o                         
   5   2  10          0.52          3.63         2.38 o                         
   6   2  10          0.21          3.73         2.58 o                         
   7   2  10          0.13          9.12         3.11 o                         
   8   2  10          0.15          3.30         5.45 o                         
 -11   3  10          0.48         -1.43         7.03 o                         
 -10   3  10          1.21          4.49         3.80 o                         
  -9   3  10         10.73         15.27         2.98 o                         
  -8   3  10         11.92         12.82         2.83 o                         
  -7   3  10          2.67          3.06         2.57 o                         
  -6   3  10          0.93         -0.38         1.97 o                         
  -5   3  10         43.21         43.63         2.89 o                         
  -4   3  10         56.35         60.31         3.82 o                         
  -3   3  10          0.42          1.94         2.76 o                         
  -2   3  10          0.00          0.44         1.67 o                         
  -1   3  10         15.83         11.14         2.06 o                         
   0   3  10          1.74          1.17         1.92 o                         
   1   3  10         34.87         36.66         2.71 o                         
   2   3  10         14.15         10.46         2.60 o                         
   3   3  10         33.95         43.20         5.67 o                         
   4   3  10         23.34         20.10         3.11 o                         
   5   3  10          3.54         -0.06         3.10 o                         
   6   3  10          2.83          5.10         3.40 o                         
   7   3  10          1.89          3.52         3.45 o                         
 -10   4  10          6.55          8.07         4.67 o                         
  -9   4  10          0.35          0.92         2.75 o                         
  -8   4  10          8.50          8.35         2.77 o                         
  -7   4  10         14.79         18.54         3.01 o                         
  -6   4  10          0.96         -0.50         2.34 o                         
  -5   4  10         10.18          2.71         2.65 o                         
  -4   4  10          8.93          1.79         2.38 o                         
  -3   4  10          9.23          9.58         2.60 o                         
  -2   4  10          7.21          6.50         2.51 o                         
  -1   4  10         40.57         34.87         2.89 o                         
   0   4  10          0.97         -2.19         2.23 o                         
   1   4  10          0.22          0.23         2.24 o                         
   2   4  10          0.04         -1.27         2.80 o                         
   3   4  10          3.15          1.47         5.96 o                         
   4   4  10         10.11          4.24         3.75 o                         
   5   4  10          0.33         -1.29         7.31 o                         
   6   4  10          0.46          2.84         3.97 o                         
   7   4  10          0.47          4.88         5.17 o                         
 -10   5  10          0.01          5.38         4.58 o                         
  -9   5  10         13.85         20.06         3.88 o                         
  -8   5  10          1.36          1.53         2.76 o                         
  -7   5  10          0.07          0.09         2.93 o                         
  -6   5  10         32.78         32.51         4.17 o                         
  -5   5  10          6.30         -3.62         3.62 o                         
  -4   5  10          0.34         -3.76         3.76 o                         
  -3   5  10          0.22         -2.47         2.47 o                         
  -2   5  10         16.03         12.07         3.27 o                         
  -1   5  10         24.59         20.40         3.42 o                         
   0   5  10         58.64         56.00         4.18 o                         
   1   5  10          9.92          5.09         3.53 o                         
   2   5  10          0.66          4.10         3.23 o                         
   3   5  10         19.63         17.53         4.84 o                         
   4   5  10          0.96          2.91         4.14 o                         
   5   5  10          0.79         -2.04         9.14 o                         
   6   5  10          0.41          2.76         4.23 o                         
  -9   6  10          0.11          0.00         4.21 o                         
  -8   6  10          0.43         -3.38         3.38 o                         
  -7   6  10          2.85          2.35         3.64 o                         
  -6   6  10          6.89          0.93         4.08 o                         
  -5   6  10          0.22          0.09         3.10 o                         
  -4   6  10          0.81         -1.80         5.02 o                         
  -3   6  10          4.68         -2.90         3.94 o                         
  -2   6  10          0.01         -3.71         3.71 o                         
  -1   6  10          1.28         -4.98         4.98 o                         
   0   6  10         20.84         18.01         3.61 o                         
   1   6  10          0.18          1.62         4.24 o                         
   2   6  10          3.55         -2.89         7.31 o                         
   3   6  10          0.13         -8.22        20.95 o                         
   4   6  10          0.85          9.47         8.82 o                         
   5   6  10          0.48         11.03        21.09 o                         
  -7   7  10          2.79          1.46         4.25 o                         
  -6   7  10          0.00          0.11         4.43 o                         
  -5   7  10          0.01          2.45         3.66 o                         
  -4   7  10          0.84         -3.23         3.23 o                         
  -3   7  10          3.21         -4.45         4.82 o                         
  -2   7  10          4.63         -2.43         3.96 o                         
  -1   7  10          3.90          3.82         6.81 o                         
   0   7  10          0.03         -3.02         5.67 o                         
   1   7  10          2.24          2.97         5.06 o                         
   2   7  10          0.14         19.94        12.63 o                         
   3   7  10          5.89         28.84        13.49 o                         
   4   7  10          0.26          5.31        11.91 o                         
  -5   8  10          1.43          0.96         3.63 o                         
  -4   8  10          0.08         -5.16         5.16 o                         
  -3   8  10          3.43          1.49         8.24 o                         
  -2   8  10          1.12         -4.77         4.77 o                         
  -1   8  10          0.03          0.03         5.30 o                         
   0   8  10          2.15          9.02         5.99 o                         
   1   8  10          0.00          4.32         8.15 o                         
 -10   1  11          0.12          6.60         5.60 o                         
  -9   1  11          7.19         14.48         2.92 o                         
  -8   1  11         33.22         41.68         3.88 o                         
  -7   1  11         18.46         19.31         2.62 o                         
  -6   1  11         21.77         16.84         2.50 o                         
  -5   1  11         22.77         21.28         2.13 o                         
  -4   1  11          2.77          2.30         1.59 o                         
  -3   1  11         18.11         19.70         1.94 o                         
  -2   1  11          9.46          9.08         1.71 o                         
  -1   1  11          9.44          9.30         2.02 o                         
   0   1  11          0.02         -1.77         1.77 o                         
   1   1  11         33.69         28.05         2.41 o                         
   2   1  11          0.18         -0.37         1.89 o                         
   3   1  11         22.07         17.06         2.44 o                         
   4   1  11          4.57          9.54         2.69 o                         
   5   1  11          0.84          2.30         2.73 o                         
   6   1  11          0.93         -2.25         2.71 o                         
   7   1  11          0.14          5.02         5.45 o                         
 -10   2  11         19.75         27.07         4.84 o                         
  -9   2  11         40.63         45.51         4.67 o                         
  -8   2  11         13.95         15.63         3.06 o                         
  -7   2  11          7.37          3.62         2.80 o                         
  -6   2  11         59.49         60.25         3.06 o                         
  -5   2  11          0.33         -0.53         1.81 o                         
  -4   2  11         26.83         28.25         2.33 o                         
  -3   2  11          0.27         -0.61         1.78 o                         
  -2   2  11          1.64          1.42         1.74 o                         
  -1   2  11         42.20         38.73         2.49 o                         
   0   2  11         30.39         31.52         2.51 o                         
   1   2  11          2.76          1.31         1.88 o                         
   2   2  11          2.73          1.04         1.91 o                         
   3   2  11         27.97         25.48         3.94 o                         
   4   2  11          9.91          6.88         3.89 o                         
   5   2  11          0.04         -2.92         4.11 o                         
   6   2  11          0.02          5.34         2.80 o                         
   7   2  11          0.02         -0.57         4.88 o                         
 -11   3  11          7.13          6.03         8.18 o                         
 -10   3  11          8.59          4.51        12.41 o                         
  -9   3  11         16.04         19.99         3.86 o                         
  -8   3  11          0.36          2.13         2.51 o                         
  -7   3  11          0.21         -2.32         2.86 o                         
  -6   3  11          3.72         -0.17         2.42 o                         
  -5   3  11          1.74         -2.07         2.45 o                         
  -4   3  11         43.24         40.04         2.95 o                         
  -3   3  11          4.24          0.43         1.90 o                         
  -2   3  11         24.73         24.89         2.61 o                         
  -1   3  11         38.13         33.60         3.14 o                         
   0   3  11        108.04         99.85         4.96 o                         
   1   3  11          4.17          0.51         2.12 o                         
   2   3  11          0.33          0.57         2.36 o                         
   3   3  11          0.12          2.44         2.76 o                         
   4   3  11          1.98          6.09         3.08 o                         
   5   3  11          1.54          2.52         3.00 o                         
   6   3  11          0.13          2.25         3.33 o                         
 -10   4  11          0.43         -2.65         4.08 o                         
  -9   4  11          0.15          3.69         3.38 o                         
  -8   4  11          1.19          2.88         3.03 o                         
  -7   4  11          0.39          1.13         2.84 o                         
  -6   4  11          0.70         -5.31         5.31 o                         
  -5   4  11         45.15         34.13         4.15 o                         
  -4   4  11          6.61          2.61         3.31 o                         
  -3   4  11          2.45          2.29         2.60 o                         
  -2   4  11          1.84         -0.06         2.63 o                         
  -1   4  11          4.38          5.57         2.81 o                         
   0   4  11          4.22          1.65         2.67 o                         
   1   4  11         11.86          7.12         2.90 o                         
   2   4  11         17.68         14.37         3.98 o                         
   3   4  11          5.05          1.50         6.38 o                         
   4   4  11          1.18         -2.57         3.36 o                         
   5   4  11          0.27          5.71         4.64 o                         
   6   4  11          0.05          0.47         4.17 o                         
  -9   5  11          2.78          8.77         4.83 o                         
  -8   5  11          0.43          1.64         3.92 o                         
  -7   5  11          4.92         -0.30         3.61 o                         
  -6   5  11          5.19          0.85         3.63 o                         
  -5   5  11          0.60         -3.33         4.25 o                         
  -4   5  11          0.09         -1.42         2.99 o                         
  -3   5  11          0.19         -2.94         2.94 o                         
  -2   5  11         18.61         10.98         3.40 o                         
  -1   5  11          9.70         15.18         3.81 o                         
   0   5  11          3.21          0.48         2.75 o                         
   1   5  11         14.84          5.45         3.30 o                         
   2   5  11          0.06         -1.01         7.04 o                         
   3   5  11          7.22          4.00         5.04 o                         
   4   5  11          1.75         -2.95         4.02 o                         
   5   5  11          0.17          6.52         6.31 o                         
  -8   6  11          1.11          0.70         4.88 o                         
  -7   6  11         12.65          7.04         4.70 o                         
  -6   6  11          0.11         -4.00         4.00 o                         
  -5   6  11          0.05         -4.50         4.50 o                         
  -4   6  11          0.62         -4.06         4.06 o                         
  -3   6  11          0.90         -3.21         4.01 o                         
  -2   6  11          0.29         -2.87         2.87 o                         
  -1   6  11          6.18          8.06         4.87 o                         
   0   6  11          4.18          3.69         5.22 o                         
   1   6  11         11.12          3.96        20.37 o                         
   2   6  11          0.94         -4.72        26.47 o                         
   3   6  11          0.04         17.65        15.07 o                         
   4   6  11          0.05          2.70         4.25 o                         
  -7   7  11         11.02          4.17         5.33 o                         
  -6   7  11          2.34          5.28         4.07 o                         
  -5   7  11          1.09          1.07         4.08 o                         
  -4   7  11          0.81         -5.20         5.47 o                         
  -3   7  11          0.02         -4.90         4.90 o                         
  -2   7  11          0.06         -5.11         5.11 o                         
  -1   7  11          0.07         -3.64         5.01 o                         
   0   7  11          0.23          2.89         7.25 o                         
   1   7  11          8.46          1.15        12.91 o                         
   2   7  11          4.75         21.95        14.49 o                         
  -4   8  11          0.11          0.69         6.44 o                         
  -3   8  11          0.07         -8.43         8.43 o                         
  -2   8  11          1.03         -1.36         5.86 o                         
  -1   8  11          0.06         -4.76         4.76 o                         
 -10   0  12          2.06         -2.15         5.17 o                         
  -9   0  12          5.97          6.50        12.05 o                         
  -8   0  12         81.30         83.02         7.46 o                         
  -7   0  12        103.05        118.01         8.14 o                         
  -6   0  12          0.02         -0.16         2.82 o                         
  -5   0  12         15.67         13.63         3.25 o                         
  -4   0  12         65.40         62.99         6.13 o                         
  -3   0  12         11.69          5.68         2.89 o                         
  -2   0  12          1.12          0.99         2.77 o                         
  -1   0  12          3.36          1.71         3.85 o                         
   0   0  12        108.36        120.86         5.63 o                         
   1   0  12         99.00         94.73         6.65 o                         
   2   0  12         18.28          9.51         3.25 o                         
   3   0  12         10.37          5.04         4.74 o                         
   4   0  12          2.44          1.53         5.39 o                         
   5   0  12          0.00          0.83         3.65 o                         
  -9   1  12          1.63          3.25         3.33 o                         
  -8   1  12          2.80         -0.29         2.91 o                         
  -7   1  12          0.48         -0.12         2.39 o                         
  -6   1  12          3.53          3.59         2.46 o                         
  -5   1  12          0.05         -1.74         2.10 o                         
  -4   1  12         30.41         39.14         3.06 o                         
  -3   1  12          5.65          4.04         2.03 o                         
  -2   1  12         12.86          8.66         2.14 o                         
  -1   1  12          4.76          3.74         2.02 o                         
   0   1  12         11.56         16.75         2.98 o                         
   1   1  12         15.65         21.76         2.49 o                         
   2   1  12          0.37         -1.97         1.97 o                         
   3   1  12          1.78          1.76         3.63 o                         
   4   1  12          7.75          6.58         2.92 o                         
   5   1  12          1.26          6.09         2.94 o                         
   6   1  12          1.31          4.59         5.31 o                         
 -10   2  12         22.18         17.65        10.47 o                         
  -9   2  12         12.85         15.09         3.56 o                         
  -8   2  12          6.86          5.29         2.73 o                         
  -7   2  12          1.31          0.89         2.41 o                         
  -6   2  12          0.67         -1.95         1.95 o                         
  -5   2  12         11.99         14.48         2.33 o                         
  -4   2  12         59.28         57.48         3.28 o                         
  -3   2  12         17.53         10.18         2.19 o                         
  -2   2  12         35.60         34.72         2.58 o                         
  -1   2  12         31.92         29.93         2.48 o                         
   0   2  12         27.67         24.73         2.68 o                         
   1   2  12         11.16          9.00         2.33 o                         
   2   2  12         17.08         14.56         2.51 o                         
   3   2  12          3.43          5.82         2.64 o                         
   4   2  12          0.15          0.87         3.19 o                         
   5   2  12          0.01          2.06         3.83 o                         
   6   2  12          0.13         -0.86         4.73 o                         
 -10   3  12          0.42         -0.78         6.06 o                         
  -9   3  12          0.01         -0.25         3.04 o                         
  -8   3  12          6.91          9.73         3.07 o                         
  -7   3  12          2.87          4.48         2.68 o                         
  -6   3  12          5.03          7.41         2.78 o                         
  -5   3  12          5.18          3.29         2.68 o                         
  -4   3  12          0.24          2.82         2.07 o                         
  -3   3  12          0.48          0.01         2.19 o                         
  -2   3  12         11.81         13.69         2.55 o                         
  -1   3  12          4.18          6.65         2.48 o                         
   0   3  12          0.71          2.42         2.35 o                         
   1   3  12          3.62         -1.78         2.16 o                         
   2   3  12          0.31         -3.48         3.48 o                         
   3   3  12          0.54          1.08         2.97 o                         
   4   3  12          2.88          6.18         3.31 o                         
   5   3  12          1.89          6.25         4.55 o                         
   6   3  12          0.02         -0.43         4.88 o                         
  -9   4  12          5.54         -2.76         7.68 o                         
  -8   4  12          0.00         -1.91         2.99 o                         
  -7   4  12          1.55          4.46         3.02 o                         
  -6   4  12          5.80          6.22         3.50 o                         
  -5   4  12          0.71         -3.13         3.13 o                         
  -4   4  12          0.64         -3.92         3.92 o                         
  -3   4  12          7.92          0.75         4.14 o                         
  -2   4  12         13.84          3.92         3.78 o                         
  -1   4  12         23.23          8.93         5.06 o                         
   0   4  12         12.63          9.38         3.70 o                         
   1   4  12          4.91          3.19         4.47 o                         
   2   4  12          3.81         -0.02         3.69 o                         
   3   4  12          0.34         -4.90         5.64 o                         
   4   4  12          0.11         -4.15         5.17 o                         
   5   4  12          0.23          0.88         8.61 o                         
  -9   5  12          1.86         -0.31         6.10 o                         
  -8   5  12          5.10          1.51         4.72 o                         
  -7   5  12          0.65          2.29         6.03 o                         
  -6   5  12         10.59          5.08         3.84 o                         
  -5   5  12         12.96          3.32         4.39 o                         
  -4   5  12          0.43         -4.83         4.83 o                         
  -3   5  12          0.30         -5.98         5.98 o                         
  -2   5  12         10.08         10.56         4.14 o                         
  -1   5  12          0.42         -4.85         4.85 o                         
   0   5  12          1.41         -3.40         3.40 o                         
   1   5  12          7.01          3.95         3.60 o                         
   2   5  12          6.35          3.55         4.16 o                         
   3   5  12          4.28         -4.30         4.30 o                         
   4   5  12          0.50          3.93         4.43 o                         
  -7   6  12          0.12         -1.46         6.31 o                         
  -6   6  12          0.57         -1.95         4.88 o                         
  -5   6  12          4.99         -1.14         5.00 o                         
  -4   6  12          4.08         -5.15         5.15 o                         
  -3   6  12          0.03         -4.83         4.83 o                         
  -2   6  12          0.40         -3.56         7.77 o                         
  -1   6  12          0.01         -4.55         5.49 o                         
   0   6  12          0.11         -4.14         4.56 o                         
   1   6  12          0.92          7.60        15.35 o                         
   2   6  12          1.50         -0.67        15.21 o                         
   3   6  12          0.15          4.82         6.67 o                         
  -5   7  12          0.95         -0.96         7.60 o                         
  -4   7  12          0.45         -4.26         4.26 o                         
  -3   7  12          4.77         -0.81         4.33 o                         
  -2   7  12          0.21         -1.62         7.49 o                         
  -1   7  12          0.01         -4.86         6.91 o                         
   0   7  12          0.05         -5.02        14.78 o                         
   1   7  12          2.61         -6.89        14.64 o                         
  -9   1  13          0.22         -3.32         4.23 o                         
  -8   1  13          0.58         -4.10         4.10 o                         
  -7   1  13          0.00         -2.48         2.54 o                         
  -6   1  13          3.13          2.50         2.54 o                         
  -5   1  13          3.75          0.00         2.47 o                         
  -4   1  13         10.28         13.67         2.84 o                         
  -3   1  13          5.66          3.08         2.53 o                         
  -2   1  13         26.17         27.12         3.17 o                         
  -1   1  13          0.05          0.41         2.28 o                         
   0   1  13          0.22         -1.10         2.23 o                         
   1   1  13          0.43         -0.77         2.53 o                         
   2   1  13          0.14         -2.59         2.59 o                         
   3   1  13          0.71         -0.62         2.65 o                         
   4   1  13          0.83         -2.57         7.00 o                         
   5   1  13          0.69          1.00         6.31 o                         
 -10   2  13          5.71         -1.43        10.19 o                         
  -9   2  13         12.33          5.45         9.33 o                         
  -8   2  13          7.99          9.25         2.91 o                         
  -7   2  13          1.10          1.68         2.27 o                         
  -6   2  13          1.08          3.74         2.20 o                         
  -5   2  13          1.35          2.73         2.13 o                         
  -4   2  13          0.40          0.32         2.13 o                         
  -3   2  13         25.26         25.33         2.74 o                         
  -2   2  13          3.45          6.73         2.61 o                         
  -1   2  13         15.63         16.90         2.91 o                         
   0   2  13         26.50         24.69         4.03 o                         
   1   2  13          7.60          9.71         2.80 o                         
   2   2  13          0.40         -1.71         3.79 o                         
   3   2  13          0.17          1.34         2.89 o                         
   4   2  13          0.02         -1.70         5.30 o                         
   5   2  13          0.04          0.43         4.88 o                         
  -9   3  13          0.41         -2.08         5.15 o                         
  -8   3  13          0.00         -2.78         2.78 o                         
  -7   3  13         10.24         12.71         4.09 o                         
  -6   3  13          2.54          2.95         2.73 o                         
  -5   3  13          4.19          0.87         2.67 o                         
  -4   3  13          1.24         -1.13         2.42 o                         
  -3   3  13          9.65          5.40         2.62 o                         
  -2   3  13          4.42          6.07         2.78 o                         
  -1   3  13         40.88         41.12         3.69 o                         
   0   3  13          2.26         -2.14         2.90 o                         
   1   3  13          0.63         -0.66         3.42 o                         
   2   3  13         11.85         12.53         8.35 o                         
   3   3  13          0.08         -2.73         5.14 o                         
   4   3  13          0.13          1.15         5.17 o                         
   5   3  13          0.01         -6.20        13.56 o                         
  -9   4  13          0.99         -2.27         5.95 o                         
  -8   4  13          0.05         -3.37         3.54 o                         
  -7   4  13          0.04         -1.85         3.41 o                         
  -6   4  13          1.81         -2.29         3.32 o                         
  -5   4  13          1.32         -3.53         3.53 o                         
  -4   4  13          0.00         -3.12         3.12 o                         
  -3   4  13         36.62         40.16         4.86 o                         
  -2   4  13          3.45          2.84         3.86 o                         
  -1   4  13          9.68          3.03         3.71 o                         
   0   4  13          3.10         -3.06         5.86 o                         
   1   4  13          0.00         -4.92         4.92 o                         
   2   4  13          0.27         -6.15         6.15 o                         
   3   4  13          1.12         -2.23         3.91 o                         
   4   4  13          0.07          5.72         4.71 o                         
  -8   5  13          0.11         -0.47         4.88 o                         
  -7   5  13          0.00         -0.91         4.48 o                         
  -6   5  13          0.16         -6.32         7.07 o                         
  -5   5  13          0.21         -4.78         4.78 o                         
  -4   5  13          1.91         -3.86         4.06 o                         
  -3   5  13          0.56         -4.89         4.89 o                         
  -2   5  13         11.00         -1.03         6.02 o                         
  -1   5  13          4.93         -0.94         3.83 o                         
   0   5  13          0.08         -3.66         3.66 o                         
   1   5  13          0.03         -3.08        10.53 o                         
   2   5  13          0.10          5.01         4.95 o                         
   3   5  13          0.43          5.82         8.47 o                         
  -6   6  13          1.13         -4.67         4.67 o                         
  -5   6  13          0.29         -4.24         4.24 o                         
  -4   6  13          1.00         -4.02         4.02 o                         
  -3   6  13          4.23          2.38         4.53 o                         
  -2   6  13          1.89         11.18        10.62 o                         
  -1   6  13          1.06          3.81         4.38 o                         
   0   6  13          1.03         -3.29         4.06 o                         
   1   6  13          0.47          4.24         7.68 o                         
  -3   7  13          2.95          4.88         9.47 o                         
  -2   7  13          0.39         -8.18         8.18 o                         
  -9   0  14          0.55         -8.61         8.61 o                         
  -8   0  14          0.01         -0.30         4.58 o                         
  -7   0  14          0.61          0.91         4.37 o                         
  -6   0  14          5.94          5.74         6.31 o                         
  -5   0  14          3.89         -1.95         4.06 o                         
  -4   0  14         11.52         12.03         3.80 o                         
  -3   0  14         15.32         18.88         4.02 o                         
  -2   0  14         14.04         11.55         4.41 o                         
  -1   0  14          0.15          1.42         4.81 o                         
   0   0  14          0.00          0.16         3.51 o                         
   1   0  14          0.00          7.76         3.63 o                         
   2   0  14          0.00         -1.60         3.41 o                         
   3   0  14          0.53         -5.89         9.76 o                         
  -9   1  14          1.39         -5.68         6.51 o                         
  -8   1  14          0.35         -2.35         3.85 o                         
  -7   1  14          0.00         -0.68         2.99 o                         
  -6   1  14          2.22          1.12         2.65 o                         
  -5   1  14          5.42          2.04         2.90 o                         
  -4   1  14         17.67         16.29         3.05 o                         
  -3   1  14         19.01         17.31         3.08 o                         
  -2   1  14          1.24          3.42         2.71 o                         
  -1   1  14          0.43          3.46         2.72 o                         
   0   1  14          1.91          3.61         2.70 o                         
   1   1  14          0.16         -2.54         3.65 o                         
   2   1  14          0.13          0.16         2.78 o                         
   3   1  14          1.37          0.11         4.12 o                         
   4   1  14          0.31         -5.76         5.76 o                         
  -9   2  14          9.15          3.87         9.76 o                         
  -8   2  14          0.02         -5.82         5.82 o                         
  -7   2  14          0.49         -1.91         2.62 o                         
  -6   2  14          0.17         -2.48         2.48 o                         
  -5   2  14          0.08         -2.37         2.45 o                         
  -4   2  14          0.35          0.17         2.51 o                         
  -3   2  14          2.23         -0.46         2.50 o                         
  -2   2  14         11.61          9.22         2.97 o                         
  -1   2  14          0.20          0.20         2.61 o                         
   0   2  14          0.48         -1.10         3.15 o                         
   1   2  14          0.09          1.04         2.72 o                         
   2   2  14          0.10         -1.57         4.69 o                         
   3   2  14          0.70          2.27         5.55 o                         
   4   2  14          0.01         -5.62         5.62 o                         
  -9   3  14          1.53         -8.90         8.90 o                         
  -8   3  14          0.03         -0.12         6.01 o                         
  -7   3  14          0.49          2.91         2.91 o                         
  -6   3  14          4.06          2.56         2.91 o                         
  -5   3  14          0.18         -3.21         3.39 o                         
  -4   3  14          1.97         -0.02         2.83 o                         
  -3   3  14          1.40          3.46         2.60 o                         
  -2   3  14          0.80         -2.01         2.71 o                         
  -1   3  14          0.28         -2.92         2.92 o                         
   0   3  14          1.67          1.07         3.10 o                         
   1   3  14          0.71         -3.09         3.09 o                         
   2   3  14          0.00         -1.26         7.23 o                         
   3   3  14          0.12         -3.54         4.35 o                         
  -8   4  14          1.08         -5.18         6.24 o                         
  -7   4  14          2.17         -3.92         6.34 o                         
  -6   4  14          0.94         -2.41         3.49 o                         
  -5   4  14          0.44          0.25         3.71 o                         
  -4   4  14          0.00         -3.01         3.65 o                         
  -3   4  14          3.61         -2.06         3.67 o                         
  -2   4  14         12.48          8.34         4.08 o                         
  -1   4  14          1.95         -5.43         5.43 o                         
   0   4  14          1.80         -2.12         4.08 o                         
   1   4  14          0.04         -3.32         4.94 o                         
   2   4  14          0.04          0.00         5.81 o                         
   3   4  14          0.47          1.00         6.17 o                         
  -7   5  14          3.77         -4.16         7.60 o                         
  -6   5  14          0.16         -6.82         6.82 o                         
  -5   5  14          0.28         -9.56         9.56 o                         
  -4   5  14          0.09         -4.77         6.64 o                         
  -3   5  14          1.69         -4.27         4.27 o                         
  -2   5  14          2.86         -3.12         6.59 o                         
  -1   5  14          1.97         -6.86         8.99 o                         
   0   5  14          1.43         -5.00         6.87 o                         
   1   5  14          0.00         -5.17         6.82 o                         
  -4   6  14         12.17          5.27         5.24 o                         
  -3   6  14          3.75          0.68         5.05 o                         
  -2   6  14          2.18         -0.70         4.70 o                         
  -1   6  14          0.81         -7.78         7.78 o                         
  -8   1  15          0.34         -6.74         6.74 o                         
  -7   1  15          0.52         -3.67         3.95 o                         
  -6   1  15          0.06         -3.23         3.23 o                         
  -5   1  15          3.89          0.70         2.76 o                         
  -4   1  15          0.20         -1.38         2.70 o                         
  -3   1  15          0.01         -1.64         2.76 o                         
  -2   1  15          1.77          1.55         2.88 o                         
  -1   1  15          0.14         -0.48         2.88 o                         
   0   1  15          1.54         -2.68         2.92 o                         
   1   1  15          0.05          3.09         3.73 o                         
   2   1  15          0.43         -6.07         6.35 o                         
   3   1  15          0.00         -0.09        13.42 o                         
  -8   2  15          1.99         -5.68        13.34 o                         
  -7   2  15          0.45         -4.82         4.82 o                         
  -6   2  15          0.11         -0.42         2.89 o                         
  -5   2  15          6.17          4.12         3.53 o                         
  -4   2  15          0.11          0.94         2.73 o                         
  -3   2  15          0.01         -2.48         2.78 o                         
  -2   2  15          0.13          0.10         3.05 o                         
  -1   2  15          2.54          1.39         2.78 o                         
   0   2  15          0.28          0.16         2.76 o                         
   1   2  15          0.20         -2.95         4.72 o                         
   2   2  15          0.09         -2.43         5.76 o                         
  -7   3  15          0.13          0.63         4.57 o                         
  -6   3  15          2.66         -0.22         3.57 o                         
  -5   3  15          0.40          1.13         4.93 o                         
  -4   3  15          0.41          0.39         3.38 o                         
  -3   3  15          0.03         -3.76         4.35 o                         
  -2   3  15          0.14         -3.03         3.03 o                         
  -1   3  15          0.78          1.57         3.39 o                         
   0   3  15          0.03         -2.27         6.50 o                         
   1   3  15          1.34          2.48         3.54 o                         
   2   3  15          0.13         -1.27         5.80 o                         
  -6   4  15          0.43         -4.45         4.45 o                         
  -5   4  15          1.43         -4.27         4.27 o                         
  -4   4  15          0.02         -4.50         4.50 o                         
  -3   4  15          1.62         -3.77         3.77 o                         
  -2   4  15          3.66         -4.03         4.03 o                         
  -1   4  15          0.14          0.59         4.64 o                         
   0   4  15          0.16         -2.43         6.87 o                         
   1   4  15          0.52          2.34         5.96 o                         
  -4   5  15          0.32         -4.92         7.99 o                         
  -3   5  15          0.87          1.60         4.94 o                         
  -2   5  15          0.11         -0.44         6.25 o                         
  -1   5  15          0.10         -4.85         4.85 o                         
  -7   0  16          1.25         -8.75         8.75 o                         
  -6   0  16          0.10         -6.46         8.47 o                         
  -5   0  16          0.78         -7.75         7.75 o                         
  -4   0  16          0.40         -3.44         7.89 o                         
  -3   0  16          2.14         -5.31         9.47 o                         
  -2   0  16          0.10         -9.18         9.18 o                         
  -1   0  16          0.06          0.43        10.90 o                         
   0   0  16          2.04         -2.01        11.34 o                         
   1   0  16          0.39        -11.34        11.34 o                         
  -7   1  16          0.06         -5.94         5.94 o                         
  -6   1  16          0.33         -5.93         5.93 o                         
  -5   1  16          0.63         -2.82         6.24 o                         
  -4   1  16          1.08         -2.24         4.56 o                         
  -3   1  16          0.03         -4.54         4.54 o                         
  -2   1  16          0.85         -4.63         4.63 o                         
  -1   1  16          1.17         -3.02         6.83 o                         
   0   1  16          0.22         -6.77         6.77 o                         
   1   1  16          0.00         -1.32         6.43 o                         
  -7   2  16          0.05         -6.38         6.38 o                         
  -6   2  16          0.68         -3.67         3.67 o                         
  -5   2  16          0.03         -0.07         4.56 o                         
  -4   2  16          0.11         -3.30         3.30 o                         
  -3   2  16          0.13         -2.41         3.09 o                         
  -2   2  16          0.33         -0.37         5.65 o                         
  -1   2  16          0.83         -1.89         7.27 o                         
   0   2  16          0.29         -2.14         5.19 o                         
   1   2  16          0.59         -8.41         8.41 o                         
  -6   3  16          3.07          0.64         6.14 o                         
  -5   3  16          1.80         -1.76         4.79 o                         
  -4   3  16          0.12         -4.85         4.85 o                         
  -3   3  16          0.23         -0.17         6.03 o                         
  -2   3  16          0.58         -7.60         7.60 o                         
  -1   3  16          0.02         -4.55         4.55 o                         
   0   3  16          0.06         -4.92         4.92 o                         
  -4   4  16          0.09         -9.04         9.04 o                         
  -3   4  16          0.33         -5.01         5.01 o                         
  -2   4  16          0.92         -8.47         8.90 o                         
  -5   1  17          0.17         -5.66         6.80 o                         
  -4   1  17          0.21         -7.00         7.00 o                         
  -3   1  17          0.04         -7.08         7.72 o                         
  -2   1  17          0.00         -5.03         9.54 o                         
  -4   2  17          0.03         -8.47         8.47 o                         
  -3   2  17          0.15         -5.45         9.76 o                         
                                                                                
